# Supplementary material for: Resource partitioning of phytoplankton metabolites that support bacterial heterotrophy
Source: ISME J. 2020 Oct 23;15(3):762–73. doi: 10.1038/s41396-020-00811-y (PMC8027193; doi:10.1038/s41396-020-00811-y)
Supplement: Supplementary file 2 — Supplemental Material Table S1 [file 41396_2020_811_MOESM2_ESM.xlsx]

## Sheet: MED152
Table S7. RNA-seq data for P. dokdonensis MED152. Log2 fold-differences that are negative are enriched in the co-culture, differences that are positive are enriched in the glucose control.
Original Locus Tag	Locus Tag	NCBI Accession Number	log2 fold-difference	padj	CAZymes	Description
MED152_RS00030	MED152_00030	WP_015479786.1	-0.638676	0.189995		aminopeptidase P family protein
MED152_RS00050	MED152_00050	WP_015479790.1	0.904061	0.0188425		aminotransferase class V-fold PLP-dependent enzyme
MED152_RS00235	MED152_00220	WP_015479823.1	0.404049	0.419085		aminotransferase class IV
MED152_RS00900	MED152_00900	WP_015479958.1	-0.101861	0.858456		8-amino-7-oxononanoate synthase
MED152_RS01530	MED152_01545	WP_015480084.1	0.978812	0.0280654		Xaa-Pro aminopeptidase
MED152_RS01565	MED152_01580	WP_015480091.1	1.15554	0.0122542		diaminopimelate decarboxylase
MED152_RS01835	MED152_01855	WP_015480144.1	0.0100903	0.988723		aminopeptidase
MED152_RS01840	MED152_01860	WP_015480145.1	0.7045	0.084816		aminopeptidase
MED152_RS01905	MED152_01925	WP_083903254.1	0.42481	0.47314		aspartate aminotransferase family protein
MED152_RS02025	MED152_02045	WP_015480182.1	0.878393	0.0486064		1-(5-phosphoribosyl)-5-[(5-phosphoribosylamino)methylideneamino]imidazole-4-carboxamide isomerase
MED152_RS02615	MED152_02635	WP_015480299.1	2.32993	3.73363e-07		aspartate aminotransferase family protein
MED152_RS03075	MED152_03095	WP_041383337.1	0.0494047	0.936296		tRNA uridine-5-carboxymethylaminomethyl(34) synthesis GTPase MnmE
MED152_RS04150	MED152_04200	WP_015480609.1	1.33709	0.0012189		glutamate-1-semialdehyde-2%2C1-aminomutase
MED152_RS04890	MED152_04915	WP_015480749.1	-0.628008	0.353861		aminopeptidase
MED152_RS05660	MED152_05695	WP_015480903.1	2.63634	8.37728e-11		aminotransferase DegT
MED152_RS05745	MED152_05775	WP_015480919.1	0.236801	0.678716		amino acid dehydrogenase
MED152_RS06010	MED152_06030	WP_015480967.1	-0.601968	0.262184		aminotransferase class V-fold PLP-dependent enzyme
MED152_RS06055	MED152_06080	WP_015480976.1	0.834498	0.0248528		aminotransferase
MED152_RS06400	MED152_06410	WP_041383908.1	0.912691	0.0254073		pyridoxal phosphate-dependent aminotransferase
MED152_RS06455	MED152_06465	WP_041383429.1	1.63184	1.1365e-05		UDP-N-acetylmuramoyl-L-alanyl-D-glutamate--2%2C6-diaminopimelate ligase
MED152_RS06510	MED152_06520	WP_041383436.1	0.46686	0.277317		DegT/DnrJ/EryC1/StrS family aminotransferase
MED152_RS06560	MED152_06575	WP_015481074.1	-0.157229	0.774964		PLP-dependent aminotransferase family protein
MED152_RS06995	MED152_07025	WP_015481160.1	-0.882641	0.0304974		aminopeptidase P family protein
MED152_RS07590	MED152_07625	WP_015481277.1	0.230856	0.643053		type I methionyl aminopeptidase
MED152_RS08030	MED152_08060	WP_015481364.1	-0.986544	0.00811706		branched-chain amino acid transport system II carrier protein
MED152_RS08785	MED152_08825	WP_015481514.1	-0.108257	0.845603		tRNA uridine-5-carboxymethylaminomethyl(34) synthesis enzyme MnmG
MED152_RS09230	MED152_09275	WP_041383964.1	-1.01274	0.0114851		aminoacyl-tRNA hydrolase
MED152_RS09650	MED152_09705	WP_015481686.1	-0.321993	0.583514		amino acid permease
MED152_RS09680	MED152_09735	WP_015481692.1	0.0585945	0.950685		aminoacyl-tRNA hydrolase
MED152_RS09890	MED152_09980	WP_015481738.1	-0.0756993	0.9048		aminodeoxychorismate synthase%2C component I
MED152_RS09925	MED152_10015	WP_015481745.1	1.06217	0.00525023		5-(carboxyamino)imidazole ribonucleotide mutase
MED152_RS09930	MED152_10020	WP_015481746.1	0.53547	0.237109		5-(carboxyamino)imidazole ribonucleotide synthase
MED152_RS10920	MED152_11099	WP_015481945.1	-0.0316885	0.962926		2-amino-4-hydroxy-6-hydroxymethyldihydropteridine diphosphokinase
MED152_RS11020	MED152_11194	WP_015481964.1	0.332734	0.45595		bifunctional phosphoribosylaminoimidazolecarboxamide formyltransferase/IMP cyclohydrolase PurH
MED152_RS11150	MED152_11329	WP_015481990.1	0.766701	0.162303		1-aminocyclopropane-1-carboxylate deaminase
MED152_RS11815	MED152_11984	WP_015482122.1	-0.537782	0.219848		Xaa-Pro aminopeptidase
MED152_RS11840	MED152_12009	WP_015482127.1	0.21652	0.718124		branched-chain amino acid aminotransferase
MED152_RS12550	MED152_12729	WP_015482269.1	0.362597	0.427353		glycine dehydrogenase (aminomethyl-transferring)
MED152_RS12965	MED152_13149	WP_015482352.1	-0.102204	0.842511		phosphoribosylaminoimidazolesuccinocarboxamide synthase
MED152_RS13015	MED152_13199	WP_041383707.1	0.765134	0.0861537		aminotransferase class V-fold PLP-dependent enzyme
MED152_RS13190	MED152_13379	WP_041383717.1	0.631272	0.204103		bifunctional diaminohydroxyphosphoribosylaminopyrimidine deaminase/5-amino-6-(5-phosphoribosylamino)uracil reductase RibD
MED152_RS13245	MED152_13434	WP_041383720.1	0.176576	0.74129		diaminopimelate epimerase
MED152_RS00010	MED152_00010	WP_015479782.1	1.58428	2.21925e-05		(d)CMP kinase
MED152_RS00015	MED152_00015	WP_015479783.1	0.062118	0.920311		7-carboxy-7-deazaguanine synthase QueE
MED152_RS00020	MED152_00020	WP_015479784.1	-0.813658	0.130237		reactive intermediate/imine deaminase
MED152_RS00025	MED152_00025	WP_015479785.1	1.02347	0.00398318		30S ribosomal protein S1
MED152_RS00035	MED152_00035	WP_015479787.1	-0.97199	0.0693038		hypothetical protein
MED152_RS00040	MED152_00040	WP_015479788.1	-0.275899	0.581931		phosphoglucosamine mutase
MED152_RS00045	MED152_00045	WP_015479789.1	0.0929229	0.869116		hypothetical protein
MED152_RS00055	MED152_00055	WP_015479791.1	-1.12856	0.0100599		lipid A biosynthesis protein
MED152_RS00060	MED152_00060	WP_041383230.1	0.559345	0.240918		lipid A biosynthesis acyltransferase
MED152_RS00065	MED152_00065	WP_015479793.1	-0.391483	0.513455		rhomboid family intramembrane serine protease
MED152_RS00070	MED152_15013		-2.72241	3.50525e-05
MED152_RS00075	MED152_00070	WP_015479794.1	-0.82772	0.0522624		T9SS C-terminal target domain-containing protein
MED152_RS13305	MED152_00075	WP_015479795.1	-0.173942	0.736006		DUF1566 domain-containing protein
MED152_RS00090	MED152_00080	WP_015479796.1	-0.358754	0.643156		DNA-binding response regulator
MED152_RS13310	MED152_00085	WP_015479797.1	-1.02812	0.0248528		DUF5011 domain-containing protein
MED152_RS00100	MED152_00090	WP_041383231.1	0.854153	0.165167		T9SS C-terminal target domain-containing protein
MED152_RS00105	MED152_00095	WP_015479799.1	1.14248	0.0161732		response regulator
MED152_RS00110	MED152_00100	WP_083903252.1	-0.168884	0.779908		hybrid sensor histidine kinase/response regulator
MED152_RS00115	MED152_00105	WP_015479801.1	-1.11062	0.160088		hypothetical protein
MED152_RS00120	MED152_00110	WP_015479802.1	1.41371	0.0152432		copper chaperone
MED152_RS00125	MED152_00115	WP_015479803.1	1.13136	0.00936268		efflux RND transporter periplasmic adaptor subunit
MED152_RS00130	MED152_00120	WP_015479804.1	0.65268	0.333748		DUF305 domain-containing protein
MED152_RS00135	MED152_00125	WP_015479805.1	0.10671	0.890204		membrane protein
MED152_RS00140	MED152_00130	WP_015479806.1	1.02503	0.098344		DUF2911 domain-containing protein
MED152_RS00145	MED152_00135	WP_015479807.1	0.552542	0.242592		copper-translocating P-type ATPase
MED152_RS00150	MED152_00140	WP_015479808.1	0.780371	0.271183		TolC family protein
MED152_RS00155	MED152_00145	WP_015479809.1	-0.240682	0.767782		AcrB/AcrD/AcrF family protein
MED152_RS00160	MED152_00150	WP_015479810.1	-0.39073	0.453464		hypothetical protein
MED152_RS00165	MED152_00155	WP_015479811.1	1.38077	0.00032289		cadmium-translocating P-type ATPase
MED152_RS00170	MED152_00160	WP_015479812.1	0.697852	0.0824957		isoprenylcysteine carboxylmethyltransferase family protein
MED152_RS00175	MED152_00165	WP_015479813.1	0.171253	0.765339		DUF3703 domain-containing protein
MED152_RS00180	MED152_00170	WP_015479814.1	0.873873	0.114197		transcriptional repressor
MED152_RS00185	MED152_00175	WP_015479815.1	0.773783	0.251522		TonB-dependent receptor
MED152_RS00190		WP_041383236.1	0.816902	0.146573		hypothetical protein
MED152_RS00195	MED152_00185	WP_015479816.1	1.08672	0.0110052		hypothetical protein
MED152_RS00200	MED152_00190	WP_015479817.1	1.17672	0.234068		hypothetical protein
MED152_RS00205	MED152_00195	WP_015479818.1	0.396996	0.624769		LuxR family transcriptional regulator
MED152_RS00210	MED152_15039	WP_015479819.1	-2.1014	0.0691522		hypothetical protein
MED152_RS00215	MED152_00205	WP_015479820.1	0.308727	0.779516		hypothetical protein
MED152_RS00220	MED152_00210	WP_015479821.1	0.150371	0.804552		site-specific integrase
MED152_RS00225	MED152_15042		-0.891625	0.199602
MED152_RS00230	MED152_00215	WP_015479822.1	-1.14589	0.00170771		hypothetical protein
MED152_RS00240	MED152_00225	WP_015479824.1	-1.2093	0.00143857		YqgE/AlgH family protein
MED152_RS00245	MED152_00230	WP_015479825.1	-0.229016	0.711469		HU family DNA-binding protein
MED152_RS00250	MED152_00235	WP_041383240.1	0.252935	0.649396		methionyl-tRNA formyltransferase
MED152_RS00255	MED152_00240	WP_015479827.1	0.491499	0.387127		RecQ family ATP-dependent DNA helicase
MED152_RS00260	MED152_00245	WP_015479828.1	-0.0944884	0.882999		hypothetical protein
MED152_RS00265	MED152_00250	WP_041383242.1	-1.05581	0.0164499		DUF493 domain-containing protein
MED152_RS00270	MED152_00255	WP_015479830.1	0.554106	0.230802		peptidylprolyl isomerase
MED152_RS00275	MED152_00260	WP_015479831.1	1.68417	4.567e-05		hypothetical protein
MED152_RS00280	MED152_00265	WP_015479832.1	1.2083	0.000572594		peptidylprolyl isomerase
MED152_RS00285	MED152_00270	WP_015479833.1	1.49493	3.24864e-05		MoxR family ATPase
MED152_RS00290	MED152_00275	WP_015479834.1	0.537723	0.425649		methyltransferase domain-containing protein
MED152_RS00295	MED152_00280	WP_015479835.1	0.564533	0.423771		DUF3822 domain-containing protein
MED152_RS00300	MED152_00285	WP_015479836.1	-0.0279372	0.965661		hypothetical protein
MED152_RS00305	MED152_00290	WP_015479837.1	0.0570166	0.930403		exonuclease V subunit alpha
MED152_RS00310	MED152_00295	WP_015479838.1	0.22685	0.728553		DUF2219 domain-containing protein
MED152_RS00315	MED152_00300	WP_015479839.1	0.0768366	0.903223		polyphosphate kinase 2
MED152_RS00320	MED152_00305	WP_015479840.1	0.540848	0.24602		polyphosphate kinase 2
MED152_RS00325	MED152_00310	WP_015479841.1	1.58905	1.06114e-05		T9SS C-terminal target domain-containing protein
MED152_RS00330	MED152_00315	WP_015479842.1	1.65693	3.76365e-05		type IX secretion system membrane protein PorP/SprF
MED152_RS00335	MED152_00320	WP_015479843.1	-1.03437	0.0556858		hypothetical protein
MED152_RS00340	MED152_00325	WP_015479844.1	-0.333878	0.535685		hypothetical protein
MED152_RS00345	MED152_00330	WP_015479845.1	-0.13245	0.813142		cysteine desulfurase
MED152_RS00350	MED152_00335	WP_015479846.1	1.50667	0.00045697	GH13	T9SS C-terminal target domain-containing protein
MED152_RS13315	MED152_00340	WP_015479847.1	2.49464	4.87241e-09		hypothetical protein
MED152_RS00360	MED152_00345	WP_015479848.1	2.73481	4.25781e-14		SusF/SusE family outer membrane protein
MED152_RS00365	MED152_00350	WP_015479849.1	2.08286	6.95533e-10		RagB/SusD family nutrient uptake outer membrane protein
MED152_RS00370	MED152_00355	WP_041383744.1	0.149009	0.779516		SusC/RagA family TonB-linked outer membrane protein
MED152_RS00375	MED152_00360	WP_015479851.1	-0.509195	0.221362		LacI family transcriptional regulator
MED152_RS00380	MED152_00365	WP_015479852.1	0.668467	0.131245		MFS transporter
MED152_RS00385	MED152_00370	WP_015479853.1	2.22912	1.08418e-10		beta-phosphoglucomutase
MED152_RS00390	MED152_00375	WP_015479854.1	2.5893	4.67171e-14	GH65	maltose phosphorylase
MED152_RS00395	MED152_00380	WP_015479855.1	0.977356	0.0524055		DUF4976 domain-containing protein
MED152_RS00400	MED152_00385	WP_015479856.1	1.6957	1.63228e-05	GH13	alpha-amylase
MED152_RS00405	MED152_00390	WP_015479857.1	1.713	2.14277e-05		esterase
MED152_RS00410	MED152_00395	WP_015479858.1	1.56553	0.000135552	GH31	DUF5110 domain-containing protein
MED152_RS00415	MED152_00400	WP_015479859.1	1.536	0.000118108	GH13	alpha-amylase
MED152_RS00420	MED152_00405	WP_015479860.1	1.81041	1.16408e-05	GH13	alpha-amlyase
MED152_RS00425		WP_041383244.1	0.01093	0.993686		hypothetical protein
MED152_RS00430	MED152_00415	WP_015479861.1	-0.408739	0.367215		hypothetical protein
MED152_RS00435	MED152_00420	WP_015479862.1	-3.33728	1.37834e-08		TonB-dependent receptor
MED152_RS00440	MED152_00425	WP_041383746.1	-2.87062	8.45242e-15		RagB/SusD family nutrient uptake outer membrane protein
MED152_RS00445		WP_015479864.1	-2.08355	1.0993e-06		hypothetical protein
MED152_RS00450	MED152_00435	WP_015479865.1	-1.66934	0.000338447		hypothetical protein
MED152_RS00455	MED152_00440	WP_015479866.1	-0.573924	0.261636		hypothetical protein
MED152_RS00460	MED152_00445	WP_015479867.1	1.51752	4.99557e-05	GH149	hypothetical protein
MED152_RS00465	MED152_00450	WP_015479868.1	1.60942	0.000239899	GH17	glycosyl hydrolase family 17
MED152_RS00470	MED152_00455	WP_015479869.1	1.3398	0.00465086	GH30	glycosyl hydrolase family 30
MED152_RS00475	MED152_00460	WP_015479870.1	0.709473	0.166378		MFS transporter
MED152_RS00480	MED152_00465	WP_015479871.1	0.20485	0.676876		DUF4369 domain-containing protein
MED152_RS00485	MED152_00470	WP_041383752.1	0.79924	0.082248		DUF819 domain-containing protein
MED152_RS00490	MED152_00475	WP_015479873.1	0.436016	0.525128		DUF2490 domain-containing protein
MED152_RS00495	MED152_00480	WP_015479874.1	-0.248372	0.639548		hypothetical protein
MED152_RS13450	MED152_00485	WP_015479875.1	-0.191636	0.770341		hypothetical protein
MED152_RS00500	MED152_00490	WP_015479876.1	-0.0685097	0.910936		alpha/beta hydrolase
MED152_RS00505		WP_051058591.1	-0.747466	0.189995		hypothetical protein
MED152_RS13455	MED152_00500	WP_015479878.1	-0.548596	0.363015		DUF4177 domain-containing protein
MED152_RS00510	MED152_00510	WP_015479879.1	-1.16265	0.0071056		hypothetical protein
MED152_RS00515	MED152_00515	WP_015479880.1	-0.138935	0.818242		S1/P1 Nuclease
MED152_RS00520	MED152_00520	WP_015479881.1	0.509203	0.26615		TlpA family protein disulfide reductase
MED152_RS00525	MED152_00525	WP_015479882.1	0.591906	0.160088		thioredoxin family protein
MED152_RS00530	MED152_00530	WP_015479883.1	-0.768334	0.0436567		hypothetical protein
MED152_RS00535	MED152_00535	WP_015479884.1	-1.3174	0.000106168		long-chain fatty acid--CoA ligase
MED152_RS00540	MED152_00540	WP_015479885.1	-0.422729	0.356241		long-chain fatty acid--CoA ligase
MED152_RS00545	MED152_00545	WP_015479886.1	-0.629837	0.130237		YebC/PmpR family DNA-binding transcriptional regulator
MED152_RS00550	MED152_00550	WP_015479887.1	-0.995062	0.0268838		acetate kinase
MED152_RS00555	MED152_00555	WP_015479888.1	0.20707	0.762027		phosphate acetyltransferase
MED152_RS00560	MED152_00560	WP_015479889.1	-1.12055	0.198402		hypothetical protein
MED152_RS00565	MED152_00565	WP_015479890.1	-1.02603	0.0190424		methylcrotonoyl-CoA carboxylase
MED152_RS00570	MED152_00570	WP_015479891.1	-1.37188	0.000516111		XRE family transcriptional regulator
MED152_RS00575	MED152_00575	WP_015479892.1	-4.25226	3.13293e-34		malate synthase A
MED152_RS00580	MED152_00580	WP_015479893.1	-1.94685	9.72634e-08		inference=COORDINATES: similar to AA sequence:RefSeq:WP_015479893.1
MED152_RS00585	MED152_00585	WP_015479894.1	-1.65526	0.0139528		ABC transporter permease
MED152_RS00590	MED152_00590	WP_015479895.1	-2.11239	5.67081e-07		ABC transporter ATP-binding protein
MED152_RS00595	MED152_00595	WP_015479896.1	-0.614344	0.164661		hypothetical protein
MED152_RS00600	MED152_00600	WP_015479897.1	-0.904756	0.0272634		PaaI family thioesterase
MED152_RS00605	MED152_00605	WP_041383249.1	-0.0281578	0.972158		alpha/beta hydrolase
MED152_RS00610	MED152_00610	WP_041383757.1	0.496676	0.47889		isochorismate synthase
MED152_RS00615	MED152_00615	WP_015479900.1	-0.671344	0.0933248		DUF3276 domain-containing protein
MED152_RS00620	MED152_00620	WP_041383251.1	0.693915	0.146118		ABC transporter ATP-binding protein
MED152_RS00625	MED152_00625	WP_015479902.1	-0.458637	0.419085		transcription antitermination factor NusB
MED152_RS00630	MED152_00630	WP_015479903.1	-0.368461	0.418385		DUF1573 domain-containing protein
MED152_RS00635	MED152_00635	WP_015479904.1	-0.0036032	0.994026		preprotein translocase subunit YajC
MED152_RS00640	MED152_00640	WP_015479905.1	0.112835	0.876882		hypothetical protein
MED152_RS00645	MED152_00645	WP_015479906.1	-0.0066742	0.994026		dephospho-CoA kinase
MED152_RS00650	MED152_00650	WP_015479907.1	0.0064198	0.993489		sensor histidine kinase
MED152_RS00655	MED152_00655	WP_015479908.1	-1.85842	2.07898e-08		DNA-binding response regulator
MED152_RS00660	MED152_00660	WP_015479909.1	-0.761462	0.0692332		threonylcarbamoyl-AMP synthase
MED152_RS00665	MED152_00665	WP_015479910.1	0.622674	0.20082	GT2	glycosyltransferase family 2 protein
MED152_RS00670		WP_041383256.1	-0.268228	0.726547		hypothetical protein
MED152_RS00675	MED152_00675	WP_015479912.1	0.244626	0.649396		DNA polymerase III subunit delta
MED152_RS00680	MED152_00680	WP_015479913.1	0.0697637	0.914304		DUF1569 domain-containing protein
MED152_RS00685	MED152_00685	WP_015479914.1	-2.55257	2.21901e-11		peptidase M28
MED152_RS00690	MED152_00690	WP_015479915.1	1.26092	0.00838799		ABC transporter ATP-binding protein
MED152_RS00695	MED152_00695	WP_015479916.1	1.06296	0.0289567		iron ABC transporter permease
MED152_RS00700	MED152_00700	WP_015479917.1	-0.0612619	0.920058		inference=COORDINATES: similar to AA sequence:RefSeq:WP_015479917.1
MED152_RS00705	MED152_00705	WP_015479918.1	-0.206479	0.765297		23S rRNA (pseudouridine(1915)-N(3))-methyltransferase RlmH
MED152_RS00710	MED152_00710	WP_015479919.1	0.035855	0.959599		nicotinate-nucleotide diphosphorylase (carboxylating)
MED152_RS00715	MED152_00715	WP_015479920.1	0.0327854	0.972053		pentapeptide repeat-containing protein
MED152_RS00720	MED152_00720	WP_015479921.1	-0.220539	0.731097		YihY/virulence factor BrkB family protein
MED152_RS00725	MED152_00725	WP_015479922.1	0.154751	0.76894		histidine--tRNA ligase
MED152_RS00730	MED152_00730	WP_015479923.1	0.539805	0.336917		GTP cyclohydrolase I FolE
MED152_RS00735	MED152_00735	WP_015479924.1	0.557636	0.530388		hypothetical protein
MED152_RS00740	MED152_00740	WP_041383259.1	-2.2367	1.24813e-05		RNA polymerase sigma factor
MED152_RS00745	MED152_00745	WP_015479926.1	-1.1821	0.0648354		HEAT repeat domain-containing protein
MED152_RS00750	MED152_00750	WP_015479927.1	-1.13637	0.0248528		hypothetical protein
MED152_RS00755	MED152_00755	WP_015479928.1	-2.16379	1.69695e-09	GH81,CBM6	T9SS C-terminal target domain-containing protein
MED152_RS00760	MED152_00760	WP_015479929.1	1.26483	0.000572594		preprotein translocase subunit SecA
MED152_RS00765	MED152_00765	WP_015479930.1	-0.795636	0.0290399		DUF2795 domain-containing protein
MED152_RS00770	MED152_00770	WP_015479931.1	0.41186	0.377473		ATP:cob(I)alamin adenosyltransferase
MED152_RS13320	MED152_00775	WP_015479932.1	0.75665	0.570012		hypothetical protein
MED152_RS00780	MED152_00780	WP_015479933.1	-0.128653	0.836838		DinB family protein
MED152_RS00785	MED152_00785	WP_015479934.1	-0.737892	0.136886		hypothetical protein
MED152_RS00790	MED152_00790	WP_015479935.1	-2.33293	0.000433451		hypothetical protein
MED152_RS00795	MED152_00795	WP_015479936.1	0.0658648	0.908076		DNA mismatch repair protein MutS
MED152_RS00800	MED152_00800	WP_015479937.1	-0.535726	0.336983		uracil-DNA glycosylase
MED152_RS00805	MED152_00805	WP_015479938.1	2.34561	5.20247e-09	GT1	glycosyl transferase
MED152_RS00810	MED152_00810	WP_015479939.1	0.418096	0.638226		UDP-2%2C3-diacylglucosamine diphosphatase
MED152_RS00815	MED152_00815	WP_015479941.1	1.90897	1.18067e-05		ABC transporter substrate-binding protein
MED152_RS00820	MED152_00820	WP_015479942.1	2.23483	5.05695e-08		phosphorylase
MED152_RS00825	MED152_00825	WP_015479943.1	1.63801	1.89922e-05		hypothetical protein
MED152_RS00830	MED152_00830	WP_015479944.1	0.621217	0.161007		translation initiation factor
MED152_RS00835	MED152_00835	WP_015479945.1	0.82074	0.0259623		isopenicillin N synthase family oxygenase
MED152_RS00840	MED152_00840	WP_015479946.1	0.976728	0.0193506		hypothetical protein
MED152_RS00845	MED152_00845	WP_015479947.1	0.638515	0.167852		hypothetical protein
MED152_RS00850	MED152_00850	WP_015479948.1	-0.119146	0.855428		4a-hydroxytetrahydrobiopterin dehydratase
MED152_RS00855	MED152_00855	WP_015479949.1	0.326814	0.490031		23S rRNA (uracil(1939)-C(5))-methyltransferase RlmD
MED152_RS00860	MED152_00860	WP_015479950.1	-0.16234	0.768695		ornithine--oxo-acid transaminase
MED152_RS00865	MED152_00865	WP_015479951.1	-0.349302	0.578133		hypothetical protein
MED152_RS00870	MED152_00870	WP_015479952.1	-0.147416	0.814816		hypothetical protein
MED152_RS00875	MED152_00875	WP_015479953.1	-0.242862	0.613295		hypothetical protein
MED152_RS13460	MED152_00880	WP_015479954.1	-0.537698	0.560368		DUF2752 domain-containing protein
MED152_RS00885	MED152_00885	WP_015479955.1	-0.662568	0.172812		nucleoid-associated protein%2C YbaB/EbfC family
MED152_RS00890	MED152_00890	WP_015479956.1	1.41	8.18768e-05		inference=COORDINATES: similar to AA sequence:RefSeq:WP_015479956.1
MED152_RS00895	MED152_00895	WP_015479957.1	0.782897	0.0586668		cysteine synthase A
MED152_RS00905	MED152_00905	WP_015479959.1	-0.24416	0.685128		NmrA-like family protein
MED152_RS00910	MED152_00910	WP_015479960.1	-0.659655	0.161519		cupin domain-containing protein
MED152_RS00915	MED152_00915	WP_015479961.1	-0.313566	0.553674		transcriptional regulator
MED152_RS00920	MED152_00920	WP_015479962.1	0.469438	0.521095		hypothetical protein
MED152_RS00925	MED152_00925	WP_015479963.1	0.0536669	0.94374		AraC family transcriptional regulator
MED152_RS00930	MED152_00930	WP_015479964.1	-0.604269	0.277318		KR domain-containing protein
MED152_RS00935	MED152_00935	WP_041383264.1	-1.13562	0.0217254		hypothetical protein
MED152_RS00940	MED152_00940	WP_015479966.1	0.345523	0.575994		DUF4437 domain-containing protein
MED152_RS00945	MED152_00945	WP_015479967.1	0.356628	0.555943		oxygen-insensitive NAD(P)H-dependent nitroreductase NfsB
MED152_RS00950		WP_015479968.1	0.351199	0.594841		cupin domain-containing protein
MED152_RS00955	MED152_00960	WP_015479970.1	-0.568897	0.218648		hypothetical protein
MED152_RS00960	MED152_00965	WP_015479971.1	-0.0809518	0.930338		hypothetical protein
MED152_RS00965	MED152_00970	WP_015479972.1	-0.863078	0.105338		hypothetical protein
MED152_RS00970	MED152_00975	WP_015479973.1	-0.888597	0.341757		hypothetical protein
MED152_RS00975	MED152_00980	WP_015479974.1	0.892928	0.196177		hypothetical protein
MED152_RS00980	MED152_00985	WP_015479975.1	0.568103	0.313893		YafY family transcriptional regulator
MED152_RS00985	MED152_00990	WP_015479976.1	-0.535919	0.27185		DUF1905 domain-containing protein
MED152_RS00990	MED152_00995	WP_051058565.1	1.71526	3.51985e-06		hypothetical protein
MED152_RS00995	MED152_01000	WP_015479978.1	0.789356	0.139006		hypothetical protein
MED152_RS01000	MED152_01005	WP_015479979.1	0.275141	0.674817		hypothetical protein
MED152_RS01005	MED152_01010	WP_083903253.1	0.489508	0.303052		TPM domain-containing protein
MED152_RS01010	MED152_01015	WP_015479981.1	0.818722	0.158777		hypothetical protein
MED152_RS01015	MED152_01020	WP_015479982.1	0.525941	0.255571		hypothetical protein
MED152_RS01020	MED152_01030	WP_015479983.1	1.80373	0.00889664		hypothetical protein
MED152_RS01025	MED152_01035	WP_051058565.1	1.74423	1.92607e-06		hypothetical protein
MED152_RS01030	MED152_01040	WP_015479984.1	0.645035	0.108758		hypothetical protein
MED152_RS01035		WP_041383270.1	1.11683	0.221501		hypothetical protein
MED152_RS01040	MED152_15208	WP_015479986.1	0.556669	0.307022		hypothetical protein
MED152_RS01045	MED152_01055	WP_015479987.1	1.37194	0.001902		hypothetical protein
MED152_RS01050	MED152_01060	WP_015479988.1	0.649617	0.1593		RDD family protein
MED152_RS13325	MED152_01065	WP_015479989.1	1.15446	0.00732456		hypothetical protein
MED152_RS01060	MED152_01070	WP_015479990.1	0.730458	0.164661		hypothetical protein
MED152_RS01065	MED152_01080	WP_015479991.1	0.060108	0.925435		hypothetical protein
MED152_RS01070	MED152_01085	WP_041383271.1	-0.464585	0.359239		hypothetical protein
MED152_RS01075	MED152_01090	WP_015479993.1	1.91545	3.33665e-07		hypothetical protein
MED152_RS01080	MED152_01095	WP_015479994.1	1.87629	1.06157e-06		hypothetical protein
MED152_RS01085	MED152_01100	WP_015479995.1	1.38219	3.98952e-05		hypothetical protein
MED152_RS01090	MED152_15218	WP_015479996.1	1.30471	0.00072359		hypothetical protein
MED152_RS01095	MED152_01110	WP_015479997.1	2.02291	0.00377937		hypothetical protein
MED152_RS01100	MED152_01115	WP_015479998.1	-0.888102	0.0159877		phage integrase
MED152_RS01105	MED152_01120	WP_015479999.1	-3.49229	3.63362e-16		TonB-dependent receptor
MED152_RS01110	MED152_01125	WP_015480000.1	-0.276465	0.668092		IMP dehydrogenase
MED152_RS01115	MED152_01130	WP_041383273.1	1.08727	0.00486321		TonB-dependent receptor
MED152_RS01120	MED152_15225		-1.15295	0.158041
MED152_RS01125	MED152_15226		-2.24872	0.00238296
MED152_RS01130	MED152_01135	WP_015480002.1	-0.672907	0.1593		shikimate kinase
MED152_RS01135	MED152_01140	WP_015480003.1	-0.328427	0.483907		phosphoribosyltransferase
MED152_RS01140	MED152_01145	WP_015480004.1	-0.181406	0.731097		RNA-binding S4
MED152_RS01145	MED152_01150	WP_015480005.1	-0.372528	0.436999		FKBP-type peptidyl-prolyl cis-trans isomerase
MED152_RS01150	MED152_01155	WP_015480006.1	0.126966	0.806197		inference=COORDINATES: similar to AA sequence:RefSeq:WP_015480006.1
MED152_RS01155	MED152_01160	WP_015480007.1	-0.10591	0.862244		signal recognition particle protein
MED152_RS01160	MED152_15233	WP_015480008.1	-0.647384	0.399257		hypothetical protein
MED152_RS01165	MED152_01170	WP_015480009.1	-1.21558	0.000774925		DinB family protein
MED152_RS01170	MED152_01175	WP_015480010.1	-1.80186	1.00361e-07		peptide-methionine (R)-S-oxide reductase
MED152_RS01175	MED152_01180	WP_015480011.1	0.59621	0.272265		alpha/beta hydrolase
MED152_RS01180	MED152_01185	WP_015480012.1	-0.490909	0.316992		M48 family peptidase
MED152_RS01185	MED152_01190	WP_015480013.1	-0.763835	0.0590079		MFS transporter
MED152_RS01190	MED152_01195	WP_015480014.1	-0.153325	0.847381		CDP-alcohol phosphatidyltransferase
MED152_RS01195	MED152_01200	WP_015480015.1	2.45894	1.37834e-08		hypothetical protein
MED152_RS01200	MED152_01205	WP_015480016.1	2.95106	7.13635e-15		TonB-dependent receptor
MED152_RS01205	MED152_01210	WP_015480017.1	0.020805	0.979886		hypothetical protein
MED152_RS01210	MED152_01215	WP_015480018.1	-0.240736	0.669821		TerC family protein
MED152_RS01215	MED152_01220	WP_015480019.1	0.150673	0.883057		hypothetical protein
MED152_RS01220	MED152_01225	WP_015480020.1	-0.218703	0.695334		adenylosuccinate lyase
MED152_RS01225	MED152_01230	WP_015480021.1	0.485253	0.359239		hypothetical protein
MED152_RS01230	MED152_01235	WP_041383276.1	1.36579	0.00163229		hypothetical protein
MED152_RS01235	MED152_01240	WP_015480023.1	1.88448	2.54369e-08		hypothetical protein
MED152_RS01240	MED152_01245	WP_015480024.1	0.538138	0.256244		tRNA 2-thiouridine(34) synthase MnmA
MED152_RS01245	MED152_01250	WP_015480025.1	0.461898	0.482119		hypothetical protein
MED152_RS01250	MED152_01255	WP_015480026.1	1.13093	0.00300054		2-nitropropane dioxygenase
MED152_RS01255	MED152_01260	WP_015480027.1	-0.907944	0.0129998		cold-shock protein
MED152_RS01260	MED152_01265	WP_015480028.1	-1.50563	0.000244756		DUF2196 domain-containing protein
MED152_RS01265	MED152_01270	WP_015480029.1	-0.60301	0.136951	GH23	murein transglycosylase
MED152_RS01270	MED152_01275	WP_015480030.1	-0.30066	0.644911		alpha/beta hydrolase
MED152_RS01275	MED152_01280	WP_015480031.1	0.043832	0.940233		tRNA (N(6)-L-threonylcarbamoyladenosine(37)-C(2))-methylthiotransferase MtaB
MED152_RS01280	MED152_01285	WP_015480032.1	-0.0533157	0.942051		N-acetyltransferase
MED152_RS01285	MED152_01290	WP_015480033.1	0.129738	0.86811		antibiotic biosynthesis monooxygenase
MED152_RS01290	MED152_01295	WP_015480034.1	0.739155	0.265994		DUF4442 domain-containing protein
MED152_RS01300	MED152_01310	WP_041383278.1	1.41903	0.0113798		endonuclease
MED152_RS01305	MED152_01315	WP_015480038.1	1.20283	0.0367121		DUF1751 domain-containing protein
MED152_RS01310	MED152_01320	WP_015480039.1	0.809655	0.0616948		DUF1751 domain-containing protein
MED152_RS01315	MED152_01325	WP_015480040.1	0.254804	0.630663		DNA mismatch repair endonuclease MutL
MED152_RS01320	MED152_01330	WP_015480041.1	-1.55108	1.43856e-05		hypothetical protein
MED152_RS01325	MED152_01335	WP_015480042.1	0.23836	0.649518		6%2C7-dimethyl-8-ribityllumazine synthase
MED152_RS01330	MED152_01340	WP_015480043.1	-0.873314	0.0216386		tetratricopeptide repeat-containing protein
MED152_RS01335	MED152_01345	WP_015480044.1	0.0118689	0.989992		DNA replication and repair protein RecF
MED152_RS01340	MED152_01350	WP_015480045.1	0.187038	0.779236		DUF721 domain-containing protein
MED152_RS01345	MED152_01355	WP_015480046.1	0.172875	0.772393		nucleoside-diphosphate kinase
MED152_RS01350	MED152_01360	WP_015480047.1	0.0117795	0.989054		alkaline phosphatase
MED152_RS01355	MED152_01365	WP_015480048.1	0.698486	0.0688374		bifunctional oligoribonuclease/PAP phosphatase NrnA
MED152_RS01360	MED152_01370	WP_041383279.1	0.948011	0.073726		gliding motility-associated peptidyl-prolyl isomerase GldI
MED152_RS01365	MED152_01375	WP_015480050.1	0.809901	0.0364713		FKBP-type peptidyl-prolyl cis-trans isomerase
MED152_RS01370	MED152_01380	WP_015480051.1	0.731749	0.0731557		peptidylprolyl isomerase
MED152_RS01375	MED152_01385	WP_015480052.1	0.967687	0.0991265		phosphatase PAP2 family protein
MED152_RS01380	MED152_01390	WP_015480053.1	0.00313739	0.99785	GT83	dolichyl-phosphate-mannose--protein mannosyltransferase
MED152_RS01385	MED152_01395	WP_015480054.1	-0.748287	0.0884031		TlpA family protein disulfide reductase
MED152_RS01390	MED152_01400	WP_015480055.1	-0.0876546	0.869116		phenylalanine--tRNA ligase subunit beta
MED152_RS01395	MED152_01405	WP_015480056.1	-0.182245	0.774909		quinone-dependent dihydroorotate dehydrogenase
MED152_RS01400	MED152_01410	WP_015480057.1	-0.767007	0.369129		LysE family translocator
MED152_RS01405	MED152_01415	WP_015480058.1	-0.538584	0.322111		membrane protein
MED152_RS01410	MED152_01420	WP_015480059.1	0.497478	0.382801		DUF2254 domain-containing protein
MED152_RS01415	MED152_01425	WP_015480060.1	1.07196	0.00763682		tRNA (adenosine(37)-N6)-dimethylallyltransferase MiaA
MED152_RS01420	MED152_01430	WP_015480061.1	0.20989	0.690617		ion transporter
MED152_RS01425	MED152_01435	WP_015480062.1	-2.15158	3.69873e-10		DUF4331 domain-containing protein
MED152_RS01430	MED152_01440	WP_015480063.1	-1.67929	8.18689e-07		DUF4331 domain-containing protein
MED152_RS01435	MED152_01445	WP_015480064.1	-0.551263	0.370998		tetratricopeptide repeat protein
MED152_RS01440	MED152_01450	WP_015480065.1	-0.178772	0.829565		TonB-dependent receptor
MED152_RS01445	MED152_01455	WP_015480066.1	-0.455968	0.449456		alpha-acetolactate decarboxylase
MED152_RS01450	MED152_01460	WP_015480067.1	-0.671425	0.211583		DUF1566 domain-containing protein
MED152_RS01455	MED152_01465	WP_015480068.1	-0.433567	0.385294		hypothetical protein
MED152_RS01460	MED152_01470	WP_015480069.1	-0.515766	0.264262		sigma-70 family RNA polymerase sigma factor
MED152_RS13330	MED152_01475	WP_051058567.1	0.0877388	0.869479		hypothetical protein
MED152_RS01470	MED152_01480	WP_015480071.1	-0.921524	0.0212479		DUF4384 domain-containing protein
MED152_RS01475	MED152_01485	WP_015480072.1	-0.0578486	0.943466		DUF3857 domain-containing protein
MED152_RS01480	MED152_01490	WP_015480073.1	-0.477042	0.32618		DNA polymerase III subunit epsilon
MED152_RS01485	MED152_01495	WP_015480074.1	-0.120251	0.866524		YggS family pyridoxal phosphate-dependent enzyme
MED152_RS01490	MED152_01500	WP_015480075.1	0.765627	0.228849		DUF1015 domain-containing protein
MED152_RS01495	MED152_01505	WP_015480076.1	0.799113	0.0695492		3-phosphoglycerate dehydrogenase
MED152_RS01500	MED152_01510	WP_015480077.1	0.4743	0.297854		3-phosphoserine/phosphohydroxythreonine transaminase
MED152_RS01505	MED152_01515	WP_015480078.1	0.31334	0.558151		acyl-CoA reductase
MED152_RS01510	MED152_01520	WP_015480079.1	-1.45896	0.00343938		4Fe-4S dicluster domain-containing protein
MED152_RS01515	MED152_01525	WP_015480080.1	-0.697365	0.401475		hypothetical protein
MED152_RS01520	MED152_01530	WP_015480081.1	0.785074	0.0666949		redox-regulated ATPase YchF
MED152_RS01525	MED152_01540	WP_015480083.1	-1.64612	1.06197e-06		glycine cleavage system protein T
MED152_RS01535	MED152_01550	WP_015480085.1	1.15189	0.00767522		DUF2132 domain-containing protein
MED152_RS01540	MED152_01555	WP_015480086.1	0.347371	0.523112		type IA DNA topoisomerase
MED152_RS01545	MED152_01560	WP_015480087.1	-0.0513119	0.977529		hypothetical protein
MED152_RS01550	MED152_01565	WP_015480088.1	-0.080025	0.917862		RNA-binding transcriptional accessory protein
MED152_RS01555	MED152_01570	WP_015480089.1	0.167296	0.79383		N-acetyltransferase
MED152_RS01560	MED152_01575	WP_015480090.1	-0.416945	0.41972		FAA hydrolase family protein
MED152_RS01570	MED152_01585	WP_015480092.1	-0.00392593	0.994026		type IIA DNA topoisomerase subunit B
MED152_RS01575	MED152_01590	WP_015480093.1	1.0992	0.00228292		inference=COORDINATES: similar to AA sequence:RefSeq:WP_004570521.1
MED152_RS01580	MED152_01595	WP_015480094.1	0.233366	0.651512		ABC transporter substrate-binding protein
MED152_RS01585	MED152_01600	WP_015480095.1	-0.249202	0.679847		GMP reductase
MED152_RS01590	MED152_01605	WP_015480096.1	-1.01424	0.0320959		TonB-dependent receptor
MED152_RS01595	MED152_01610	WP_015480097.1	1.223	0.00549358		hypothetical protein
MED152_RS01600	MED152_01615	WP_015480098.1	-0.149857	0.765339		ATP-dependent DNA helicase
MED152_RS01605	MED152_01620	WP_015480099.1	2.64541	5.62744e-15		DUF4290 domain-containing protein
MED152_RS01610	MED152_01625	WP_015480100.1	3.02073	1.42325e-16		UDP-N-acetylglucosamine 1-carboxyvinyltransferase
MED152_RS01615	MED152_01630	WP_015480101.1	2.77047	3.20725e-12		hypothetical protein
MED152_RS01620	MED152_01635	WP_041383284.1	0.24231	0.675576		nucleotide exchange factor GrpE
MED152_RS01625	MED152_01640	WP_015480103.1	0.781674	0.0765387		molecular chaperone DnaJ
rnpB	MED152_RS13445		-2.00725	1.13112e-06		RNase P RNA component class A
MED152_RS01630	MED152_01645	WP_015480104.1	0.275352	0.563144		aconitate hydratase
MED152_RS01635	MED152_01650	WP_015480105.1	-1.12929	0.0394996		MFS transporter
MED152_RS01640	MED152_01655	WP_015480106.1	-0.430731	0.364352		hydroxymethylglutaryl-CoA lyase
MED152_RS13465	MED152_01660	WP_015480107.1	-0.848988	0.101269		hypothetical protein
MED152_RS13470	MED152_01665	WP_015480108.1	-0.790953	0.212638		hypothetical protein
MED152_RS01655	MED152_01670	WP_015480109.1	0.0477009	0.940233		bifunctional metallophosphatase/5'-nucleotidase
MED152_RS01660	MED152_01675	WP_015480110.1	0.0893075	0.879858		ATP-dependent helicase
MED152_RS01665	MED152_01680	WP_015480111.1	1.03212	0.0318177		hypothetical protein
MED152_RS01670	MED152_01685	WP_015480112.1	0.0624996	0.910018		ABC-F family ATPase
MED152_RS01675	MED152_01690	WP_015480113.1	-0.631337	0.189638		hydrogen peroxide-inducible genes activator
MED152_RS01680	MED152_01695	WP_015480114.1	-0.734875	0.320663		DNA starvation/stationary phase protection protein
MED152_RS01685		WP_083903261.1	0.480292	0.699882		hypothetical protein
MED152_RS01690	MED152_01705	WP_015480116.1	0.621865	0.212185		inference=COORDINATES: similar to AA sequence:RefSeq:WP_015480116.1
MED152_RS01695	MED152_01710	WP_015480117.1	0.77767	0.0623046		gfo/Idh/MocA family oxidoreductase
MED152_RS01700	MED152_01715	WP_015480118.1	-1.09482	0.0076225		protein-L-isoaspartate(D-aspartate) O-methyltransferase
MED152_RS01705	MED152_01720	WP_015480119.1	2.42154	1.26702e-08		DUF2147 domain-containing protein
MED152_RS01710	MED152_01725	WP_015480120.1	1.18973	0.00789036		3-deoxy-D-manno-octulosonate 8-phosphate phosphatase
MED152_RS01715	MED152_01730	WP_015480121.1	-0.44785	0.441917		DUF2520 domain-containing protein
MED152_RS01720	MED152_01735	WP_015480122.1	0.246869	0.646221		PLP-dependent transferase
MED152_RS01725	MED152_01740	WP_015480123.1	1.27966	0.00412011	CE14	bacillithiol biosynthesis deacetylase BshB1
MED152_RS01730	MED152_15349		-1.17397	0.115151
MED152_RS01735	MED152_01750	WP_015480124.1	-1.0979	0.00500734		XRE family transcriptional regulator
MED152_RS01740	MED152_01755	WP_015480125.1	0.866516	0.027367		DNA-binding response regulator
MED152_RS01745	MED152_01760	WP_041383292.1	-0.388618	0.433241		sensor histidine kinase
MED152_RS01750	MED152_01765	WP_015480127.1	-1.72458	2.9921e-06		hypothetical protein
MED152_RS01755	MED152_01770	WP_015480128.1	0.18773	0.744386		sensor histidine kinase
MED152_RS01760	MED152_01775	WP_015480129.1	0.439012	0.461104		DNA-binding response regulator
MED152_RS01765	MED152_01780	WP_015480130.1	0.127585	0.817493		excinuclease ABC subunit UvrA
MED152_RS01770	MED152_01785	WP_015480131.1	2.4845	2.85159e-10		RNA polymerase subunit sigma-24
MED152_RS01775	MED152_01795	WP_015480132.1	-1.00768	0.0232707		NAD(P)-dependent oxidoreductase
MED152_RS01780	MED152_01800	WP_015480133.1	-0.636052	0.170685		endonuclease III
MED152_RS01785	MED152_01805	WP_015480134.1	0.772105	0.0926908		thioredoxin-dependent thiol peroxidase
MED152_RS01790	MED152_01810	WP_015480135.1	1.19036	0.0177456		PorT family protein
MED152_RS01795	MED152_01815	WP_015480136.1	0.040915	0.948888		transketolase
MED152_RS01800	MED152_01820	WP_015480137.1	-0.236567	0.680188		septum formation protein Maf
MED152_RS01805	MED152_01825	WP_015480138.1	-0.926466	0.0216718		SsrA-binding protein SmpB
MED152_RS01810	MED152_01830	WP_015480139.1	-0.0477754	0.94917		hypothetical protein
MED152_RS01815	MED152_01835	WP_015480140.1	-0.957118	0.0094227		phosphoglycerate mutase
MED152_RS01820	MED152_01840	WP_015480141.1	0.605573	0.143274		ATP-dependent chaperone ClpB
MED152_RS01825	MED152_01845	WP_015480142.1	0.0139805	0.990052		bacillithiol system redox-active protein YtxJ
MED152_RS01830	MED152_01850	WP_015480143.1	0.162027	0.754155		DEAD/DEAH box helicase
MED152_RS01845	MED152_01865	WP_015480146.1	0.127361	0.88174		hypothetical protein
MED152_RS01850	MED152_01870	WP_015480147.1	-0.052666	0.93012		hypothetical protein
MED152_RS01855	MED152_01875	WP_015480148.1	-0.699654	0.255571		hypothetical protein
MED152_RS01860	MED152_01880	WP_015480149.1	0.683997	0.126523		dipeptidase PepE
MED152_RS01865	MED152_01885	WP_015480150.1	1.29933	0.00260934		3%2C4-dihydroxy-2-butanone-4-phosphate synthase
MED152_RS01870	MED152_01890	WP_015480151.1	1.25351	0.00115897		YjgP/YjgQ family permease
MED152_RS01875	MED152_01895	WP_041383783.1	-0.237069	0.630802		outer membrane lipoprotein carrier protein LolA
MED152_RS01880	MED152_01900	WP_015480153.1	-0.586451	0.210892		DNA translocase FtsK
MED152_RS01885	MED152_01905	WP_015480154.1	0.923263	0.082466		diacylglycerol kinase
MED152_RS01890	MED152_01910	WP_015480155.1	0.49733	0.271856		thiol peroxidase
MED152_RS01895	MED152_01915	WP_083903262.1	-0.540992	0.258783		MATE family efflux transporter
MED152_RS01900	MED152_01920	WP_015480157.1	0.036392	0.958042		tRNA 2-thiocytidine(32) synthetase TtcA
MED152_RS01910	MED152_01930	WP_051058593.1	0.266901	0.598889		hypothetical protein
MED152_RS01915	MED152_01935	WP_015480160.1	0.911872	0.0208522		adenylosuccinate synthase
MED152_RS01920	MED152_01940	WP_015480161.1	0.409765	0.401475		transcriptional repressor
MED152_RS01925	MED152_01945	WP_015480162.1	0.303074	0.533632		RelA/SpoT family protein
MED152_RS01930	MED152_01950	WP_015480163.1	0.597865	0.425788		peptidase M48
MED152_RS01935	MED152_01955	WP_015480164.1	0.087543	0.883057		ROK family protein
MED152_RS01940	MED152_01960	WP_015480165.1	-0.319402	0.543371		RNA methyltransferase
MED152_RS01945	MED152_01965	WP_041383303.1	-0.753444	0.217488		hypothetical protein
MED152_RS01950	MED152_01970	WP_015480167.1	0.913268	0.0331165		amidohydrolase
MED152_RS01955	MED152_01975	WP_015480168.1	0.295772	0.535685		amidohydrolase
MED152_RS01960	MED152_01980	WP_015480169.1	-0.278483	0.659399		DUF3810 domain-containing protein
MED152_RS01965	MED152_01985	WP_015480170.1	1.09275	0.0072086		replicative DNA helicase
MED152_RS01970	MED152_01990	WP_041383787.1	0.00480054	0.994026		hypothetical protein
MED152_RS01975	MED152_01995	WP_015480172.1	0.556134	0.20523		transketolase
MED152_RS01980	MED152_02000	WP_015480173.1	0.0551613	0.920528	GT4	N-acetyl-alpha-D-glucosaminyl L-malate synthase BshA
MED152_RS01985	MED152_02005	WP_015480174.1	-0.528655	0.387127		DUF937 domain-containing protein
MED152_RS01990	MED152_02010	WP_015480175.1	0.0410527	0.948888		dicarboxylate/amino acid:cation symporter
MED152_RS01995	MED152_02015	WP_015480176.1	0.395072	0.53568		hypothetical protein
MED152_RS02000	MED152_02020	WP_015480177.1	-0.175474	0.765339		ATP phosphoribosyltransferase
MED152_RS02005	MED152_02025	WP_015480178.1	-0.0190785	0.984395		histidinol dehydrogenase
MED152_RS02010	MED152_02030	WP_015480179.1	0.359098	0.664457		histidinol-phosphate transaminase
MED152_RS02015	MED152_02035	WP_015480180.1	0.151644	0.817577		inference=COORDINATES: similar to AA sequence:RefSeq:WP_015480180.1
MED152_RS02020	MED152_02040	WP_015480181.1	0.404591	0.528958		imidazole glycerol phosphate synthase subunit HisH
MED152_RS02030	MED152_02050	WP_041383789.1	1.0838	0.0160007		imidazole glycerol phosphate synthase subunit HisF
MED152_RS02035	MED152_02055	WP_015480184.1	1.31544	0.00643378		inference=COORDINATES: similar to AA sequence:RefSeq:WP_004570679.1
MED152_RS02040	MED152_02060	WP_015480185.1	0.264983	0.690737		hypothetical protein
MED152_RS02045	MED152_02065	WP_015480186.1	-2.03644	0.0809544		YqaE/Pmp3 family membrane protein
MED152_RS02050	MED152_02070	WP_015480187.1	-1.63289	0.00167777		TraB family protein
MED152_RS02055	MED152_02075	WP_015480188.1	-0.802424	0.17875		LytTR family transcriptional regulator
MED152_RS02060	MED152_02080	WP_041383306.1	-0.581452	0.277318		EamA family transporter
MED152_RS13340	MED152_02085	WP_015480190.1	-5.14928	3.15763e-33		T9SS C-terminal target domain-containing protein
MED152_RS02070	MED152_02090	WP_015480191.1	-0.42289	0.674175		ribosomal subunit interface protein
MED152_RS02075	MED152_02095	WP_015480192.1	-0.636001	0.179279		alkene reductase
MED152_RS02080	MED152_02100	WP_015480193.1	0.30038	0.578697		alkyl hydroperoxide reductase
MED152_RS02085	MED152_02105	WP_015480194.1	-1.7735	0.000586046		hypothetical protein
MED152_RS02090	MED152_02110	WP_015480195.1	-2.01498	0.000980282		hypothetical protein
MED152_RS02095	MED152_02115	WP_015480196.1	1.2356	0.0198505		type 1 glutamine amidotransferase domain-containing protein
MED152_RS02100	MED152_02120	WP_015480197.1	0.272591	0.621067		NAD(P)H oxidoreductase
MED152_RS02105	MED152_02125	WP_015480198.1	0.347254	0.486908		potassium transporter
MED152_RS02110	MED152_02130	WP_015480199.1	-0.434782	0.309658		hypothetical protein
MED152_RS02115	MED152_02140	WP_015480200.1	-0.977299	0.043694		arsenical-resistance protein
MED152_RS02120		WP_015480201.1	-0.781393	0.05327		hypothetical protein
MED152_RS02125	MED152_02150	WP_015480202.1	-0.580695	0.25373		RDD family protein
MED152_RS02130	MED152_02155	WP_015480203.1	-1.06979	0.0146078		stage II sporulation protein M
MED152_RS02135	MED152_02160	WP_015480204.1	-0.327692	0.756211		hypothetical protein
MED152_RS02140	MED152_02165	WP_015480205.1	-0.514102	0.624052		hypothetical protein
MED152_RS02145	MED152_02170	WP_015480206.1	0.416513	0.630802		MoxR family ATPase
MED152_RS02150	MED152_02175	WP_015480207.1	-0.338091	0.711699		DUF58 domain-containing protein
MED152_RS02155	MED152_02180	WP_015480208.1	-0.0368559	0.949871		DUF805 domain-containing protein
MED152_RS13345	MED152_02185	WP_015480209.1	-1.98268	6.21267e-06		DUF4251 domain-containing protein
MED152_RS02165	MED152_02190	WP_015480210.1	0.551903	0.277317		tRNA pseudouridine synthase C
MED152_RS02170		WP_015480211.1	0.8705	0.176602		CPXCG motif-containing cysteine-rich protein
MED152_RS02175	MED152_02200	WP_015480212.1	0.064437	0.924502		NADP-dependent oxidoreductase
MED152_RS02180	MED152_02205	WP_015480213.1	-0.190268	0.723157		2-oxoisovalerate dehydrogenase E1 component alpha and subunit beta
MED152_RS02185	MED152_02210	WP_015480214.1	-0.453881	0.27185		transcriptional regulator
MED152_RS02190	MED152_02215	WP_015480215.1	0.134465	0.851197		DUF2817 domain-containing protein
MED152_RS02195	MED152_02220	WP_015480216.1	-0.0804784	0.910018		XRE family transcriptional regulator
MED152_RS02200	MED152_02225	WP_015480217.1	-0.194011	0.699281		peptidase
MED152_RS02205	MED152_02230	WP_015480218.1	-0.0318584	0.975949		VWA domain-containing protein
MED152_RS02210	MED152_02235	WP_015480219.1	-0.459171	0.339174		3-oxoacyl-[acyl-carrier-protein] reductase
MED152_RS02215	MED152_02240	WP_015480220.1	0.0965498	0.87763		succinate--CoA ligase subunit alpha
MED152_RS02220	MED152_02245	WP_015480221.1	-0.0211397	0.982366		UDP-3-O-(3-hydroxymyristoyl)glucosamine N-acyltransferase
MED152_RS02225	MED152_02250	WP_015480222.1	0.53487	0.363237		elongation factor P
MED152_RS02230	MED152_02255	WP_015480223.1	0.913047	0.0322778		acyl-ACP--UDP-N-acetylglucosamine O-acyltransferase
MED152_RS02235	MED152_02260	WP_015480224.1	1.1906	0.0012963	CE11	inference=COORDINATES: similar to AA sequence:RefSeq:WP_015480224.1
MED152_RS02240	MED152_02265	WP_015480225.1	0.375816	0.429049		UDP-3-O-(3-hydroxymyristoyl)glucosamine N-acyltransferase
MED152_RS02245	MED152_02270	WP_041383311.1	-0.111783	0.84905		HD domain-containing protein
MED152_RS02250	MED152_02275	WP_015480227.1	2.03427	1.63413e-09		PglZ domain-containing protein
MED152_RS02255	MED152_02280	WP_015480228.1	2.86847	2.92208e-06		hypothetical protein
MED152_RS02260	MED152_02285	WP_015480229.1	-0.429446	0.406268		tandem-95 repeat protein
MED152_RS02265	MED152_02290	WP_015480230.1	0.327751	0.630738		tRNA (adenosine(37)-N6)-threonylcarbamoyltransferase complex ATPase subunit type 1 TsaE
MED152_RS02270	MED152_02295	WP_015480231.1	0.0437034	0.948261		alanine dehydrogenase
MED152_RS02275	MED152_02300	WP_015480232.1	-0.027928	0.972158		hypothetical protein
MED152_RS02280	MED152_02305	WP_015480233.1	-0.10512	0.880534		hypothetical protein
MED152_RS02285	MED152_02310	WP_041383312.1	-0.14599	0.783875		TrmH family RNA methyltransferase
MED152_RS02290	MED152_02315	WP_015480235.1	-0.214724	0.701321		NAD-dependent deacylase
MED152_RS02295	MED152_02320	WP_015480236.1	-2.64076	1.53523e-05		hypothetical protein
MED152_RS02300	MED152_02325	WP_015480237.1	-0.0220133	0.977529		DNA-binding response regulator
MED152_RS02305	MED152_02330	WP_015480238.1	0.550205	0.419833		hypothetical protein
MED152_RS02310	MED152_02335	WP_015480239.1	0.214373	0.729145		two-component sensor histidine kinase
MED152_RS02315	MED152_02340	WP_015480240.1	-0.619906	0.108972		histidine kinase
MED152_RS02320	MED152_02345	WP_041383315.1	-1.33746	0.00220552		response regulator
MED152_RS02325	MED152_02350	WP_015480242.1	0.143025	0.848344		hypothetical protein
MED152_RS02330	MED152_02355	WP_015480243.1	-0.751716	0.0691522		TonB-dependent receptor
MED152_RS02335	MED152_02360	WP_015480244.1	1.02539	0.029409		50S ribosomal protein L9
MED152_RS02340	MED152_02365	WP_015480245.1	0.841546	0.0237555		30S ribosomal protein S18
MED152_RS02345	MED152_02370	WP_015480246.1	0.634064	0.126523		30S ribosomal protein S6
MED152_RS02350	MED152_02375	WP_015480247.1	-0.689392	0.133858		sterol desaturase family protein
MED152_RS02355	MED152_02380	WP_015480248.1	2.51371	4.02357e-08		alanine dehydrogenase
MED152_RS02360	MED152_02385	WP_015480249.1	-3.1094	3.02721e-13		hypothetical protein
MED152_RS02365	MED152_02390	WP_015480250.1	-3.1627	1.19844e-17		hypothetical protein
MED152_RS02370	MED152_02395	WP_041383318.1	-4.31679	1.40771e-34		sigma-70 family RNA polymerase sigma factor
MED152_RS02375	MED152_02400	WP_015480252.1	-1.61962	5.06741e-06		hypothetical protein
MED152_RS02380	MED152_02405	WP_041383319.1	-0.0176189	0.982366		primosomal protein N'
MED152_RS13350	MED152_02410	WP_015480254.1	0.161826	0.743613		alpha/beta hydrolase
MED152_RS02390	MED152_02415	WP_015480255.1	0.933685	0.0148463		alpha/beta hydrolase
MED152_RS02395	MED152_02420	WP_015480256.1	-0.291918	0.535266		class I SAM-dependent RNA methyltransferase
MED152_RS02400	MED152_02425	WP_015480257.1	0.0759313	0.907795		class I SAM-dependent methyltransferase
MED152_RS02405	MED152_02430	WP_015480258.1	0.452693	0.529644		ZIP zinc transporter
MED152_RS02410	MED152_02435	WP_015480259.1	0.0249345	0.972053		RecQ family ATP-dependent DNA helicase
MED152_RS02415	MED152_02440	WP_015480260.1	0.638964	0.136886		KpsF/GutQ family sugar-phosphate isomerase
MED152_RS02420	MED152_02445	WP_015480261.1	0.375462	0.552396		twin-arginine translocase subunit TatC
MED152_RS02425	MED152_02450	WP_015480262.1	0.860264	0.264328		carboxymuconolactone decarboxylase family protein
MED152_RS02430	MED152_02455	WP_015480263.1	0.208494	0.718186		LPS export ABC transporter ATP-binding protein
MED152_RS02435	MED152_02460	WP_015480264.1	0.372218	0.66202		glyoxalase
MED152_RS02440	MED152_02465	WP_015480265.1	0.50208	0.21289		GHKL domain-containing protein
MED152_RS02445	MED152_02470	WP_041383801.1	-0.888587	0.105249		phosphatidylserine synthase
MED152_RS02450	MED152_02475	WP_015480267.1	-0.0756235	0.911111		alpha/beta hydrolase
MED152_RS02455	MED152_02480	WP_015480268.1	2.01148	7.733e-06		hypothetical protein
MED152_RS02460	MED152_02485	WP_015480269.1	2.0204	6.88266e-06		DUF4105 domain-containing protein
MED152_RS02465	MED152_02490	WP_015480270.1	2.52754	1.98041e-05		N-acetyltransferase
MED152_RS02470	MED152_02495	WP_015480271.1	-0.890256	0.0824957		type II 3-dehydroquinate dehydratase
MED152_RS02475	MED152_02500	WP_041383320.1	0.265453	0.699281		hypothetical protein
MED152_RS02480	MED152_02505	WP_015480273.1	0.265059	0.659602		hypothetical protein
MED152_RS02485	MED152_02510	WP_015480274.1	-1.81439	1.0993e-06		TM2 domain-containing protein
MED152_RS02490	MED152_02515	WP_015480275.1	-0.647581	0.1593		site-specific tyrosine recombinase XerD
MED152_RS02495	MED152_02520	WP_041383322.1	1.18988	0.00267404		ribonuclease Y
ssrS	MED152_RS13475	Dbxref	-2.28471	0.000278132		inference=COORDINATES: profile:INFERNAL:1.1.1
MED152_RS02500	MED152_02525	WP_015480277.1	-0.490787	0.228168		cell division protein ZapA
MED152_RS02505	MED152_02530	WP_015480278.1	0.541859	0.624126		hypothetical protein
MED152_RS02510	MED152_02535	WP_015480279.1	0.019918	0.977971		M23 family peptidase
MED152_RS02515	MED152_02540	WP_015480280.1	0.928175	0.0139122		TonB-dependent receptor
MED152_RS02520	MED152_02545	WP_015480281.1	1.80865	1.56949e-06		AI-2E family transporter
MED152_RS02525	MED152_02550	WP_015480282.1	1.55926	5.34803e-05		cupin domain-containing protein
MED152_RS02530	MED152_02555	WP_015480283.1	0.909328	0.015419		hypothetical protein
MED152_RS02535	MED152_02560	WP_015480284.1	0.200886	0.700748		DUF853 domain-containing protein
MED152_RS02540	MED152_02565	WP_015480285.1	0.559302	0.390602		beta-carotene hydroxylase
MED152_RS13355	MED152_02570	WP_015480286.1	-0.119536	0.895982		carotenoid biosynthesis protein
MED152_RS02550	MED152_02575	WP_015480287.1	0.928764	0.0267657		phytoene desaturase
MED152_RS02555	MED152_02580	WP_015480288.1	0.589362	0.243871		spheroidene monooxygenase
MED152_RS02560	MED152_02585	WP_015480289.1	-0.0278744	0.96517		DNA-binding response regulator
MED152_RS02565	MED152_02590	WP_015480290.1	-0.63054	0.264328		hypothetical protein
MED152_RS13480	MED152_02595	WP_083903263.1	-0.521357	0.328133		hypothetical protein
MED152_RS02580	MED152_02600	WP_015480292.1	-0.596345	0.1593		hypothetical protein
MED152_RS02585	MED152_02605	WP_015480293.1	-2.31388	1.23631e-11		histidine kinase
MED152_RS02590	MED152_02610	WP_015480294.1	-4.05647	1.35866e-13		DUF2141 domain-containing protein
MED152_RS02595	MED152_02615	WP_015480295.1	1.69334	0.000120792		N-acetyltransferase
MED152_RS02600	MED152_02620	WP_015480296.1	2.23108	1.46139e-11		argininosuccinate synthase
MED152_RS02605	MED152_02625	WP_015480297.1	2.5442	6.52633e-09		N-acetyl-gamma-glutamyl-phosphate reductase
MED152_RS02610	MED152_02630	WP_015480298.1	2.44223	1.82511e-06		pyrroline-5-carboxylate reductase
MED152_RS02620	MED152_02640	WP_015480300.1	2.32935	5.09859e-06		acetylornithine carbamoyltransferase
MED152_RS02625	MED152_02645	WP_015480301.1	1.85306	0.00217243		acetylglutamate kinase
MED152_RS02630	MED152_02650	WP_041383810.1	1.69034	0.00287053		acetylornithine deacetylase
MED152_RS02635	MED152_02655	WP_015480303.1	1.18768	0.0224559		argininosuccinate lyase
MED152_RS02640	MED152_02660	WP_015480304.1	0.94088	0.0531562		lycopene cyclase
MED152_RS02645	MED152_02665	WP_041383323.1	1.64036	0.000338447		carotene hydroxylase
MED152_RS02650	MED152_02670	WP_015480306.1	0.763274	0.0692332		phytoene/squalene synthase family protein
MED152_RS02655	MED152_02675	WP_015480307.1	0.347531	0.513455		phytoene desaturase
MED152_RS02660	MED152_02680	WP_015480308.1	-0.214751	0.752007		MerR family DNA-binding transcriptional regulator
MED152_RS02665	MED152_02685	WP_015480309.1	-1.93892	6.43669e-05		RNA polymerase sigma factor
MED152_RS02670	MED152_02690	WP_015480310.1	-1.46501	0.0199595		hypothetical protein
MED152_RS02675	MED152_02695	WP_015480311.1	0.544969	0.258783		threonine aldolase
MED152_RS02680	MED152_02700	WP_015480312.1	-0.631454	0.105375		DUF5117 domain-containing protein
MED152_RS02685	MED152_02705	WP_015480313.1	-0.241456	0.641616		peptide chain release factor 2
MED152_RS02690	MED152_02710	WP_015480314.1	0.214108	0.731097		arsenate reductase (glutaredoxin)
MED152_RS02695	MED152_02715	WP_015480315.1	-0.419564	0.425649		TonB-dependent receptor
MED152_RS02705	MED152_02725	WP_015480317.1	0.114176	0.858408		class II fumarate hydratase
MED152_RS02710	MED152_02730	WP_015480318.1	-1.19031	0.000980282		DNA-binding protein
MED152_RS02715	MED152_02735	WP_015480319.1	0.37852	0.387668		translational GTPase TypA
MED152_RS02720	MED152_14035	WP_015480320.1	-2.76337	4.3975e-11		hypothetical protein
MED152_RS02725	MED152_02740	WP_015480321.1	-2.6363	1.49896e-10		proline dehydrogenase
MED152_RS02730	MED152_02745	WP_015480322.1	0.0650537	0.91308		3-dehydroquinate synthase
MED152_RS02735	MED152_02750	WP_015480323.1	-0.670236	0.116209		cold shock domain-containing protein
MED152_RS02740	MED152_02755	WP_015480324.1	-1.44465	0.00022581		hypothetical protein
MED152_RS02745	MED152_02760	WP_041383327.1	-1.68244	0.000341172		TetR/AcrR family transcriptional regulator
MED152_RS02750	MED152_02765	WP_015480326.1	-0.665992	0.327776		ABC transporter ATP-binding protein
MED152_RS02755	MED152_02770	WP_015480327.1	0.105405	0.900552		biotin attachment protein
MED152_RS02760	MED152_02775	WP_041383814.1	0.655167	0.399793		transporter
MED152_RS02765	MED152_02780	WP_015480329.1	-1.62508	0.00243432		transcriptional regulator
MED152_RS02770	MED152_02785	WP_051058571.1	-2.21964	1.86283e-05		hypothetical protein
MED152_RS02775	MED152_02790	WP_015480331.1	-0.925753	0.0537235		hypothetical protein
MED152_RS02780	MED152_02795	WP_015480332.1	-0.759917	0.0461621		amidohydrolase
MED152_RS02785	MED152_02800	WP_015480333.1	2.03834	5.52939e-07		MaoC family dehydratase
MED152_RS02790	MED152_02805	WP_015480334.1	0.0411544	0.957772		trimeric intracellular cation channel family protein
MED152_RS02795	MED152_02810	WP_015480335.1	0.365855	0.477616		ATP-dependent helicase
MED152_RS02800	MED152_02815	WP_015480336.1	-0.0861147	0.896975		acyl-CoA thioesterase
MED152_RS02805	MED152_02820	WP_041383329.1	-0.657736	0.185668		MATE family efflux transporter
MED152_RS02810	MED152_02825	WP_015480338.1	-1.02091	0.00541961		TIGR02453 family protein
MED152_RS02815	MED152_02830	WP_015480339.1	-0.622966	0.473883		DUF1853 domain-containing protein
MED152_RS02820	MED152_02835	WP_015480340.1	-2.01115	3.40514e-05		efflux RND transporter periplasmic adaptor subunit
MED152_RS02825	MED152_02840	WP_015480341.1	-0.502236	0.427682		ABC transporter permease
MED152_RS02830	MED152_02845	WP_015480342.1	-0.945284	0.0715575		ABC transporter permease
MED152_RS02835	MED152_02850	WP_015480343.1	-1.51847	0.00209003		ABC transporter ATP-binding protein
MED152_RS02840	MED152_02855	WP_015480344.1	0.799715	0.172291		DUF393 domain-containing protein
MED152_RS02845	MED152_15571	WP_015480345.1	1.88238	0.0174312		hypothetical protein
MED152_RS02850	MED152_02865	WP_015480346.1	0.872333	0.0402377		HAD family phosphatase
MED152_RS02855	MED152_02870	WP_015480347.1	1.09972	0.0117218		alpha/beta hydrolase
MED152_RS02860	MED152_02875	WP_015480348.1	0.184542	0.718186		peptidase M1
MED152_RS02865	MED152_02880	WP_015480349.1	-1.54082	0.00229662		DUF4252 domain-containing protein
MED152_RS02870	MED152_02885	WP_015480350.1	-1.51064	0.00618041		DUF4252 domain-containing protein
MED152_RS02875	MED152_02890	WP_015480351.1	-1.17475	0.0310031		hypothetical protein
MED152_RS02880	MED152_02895	WP_015480352.1	-1.87316	2.06872e-05		sigma-70 family RNA polymerase sigma factor
MED152_RS02885	MED152_02900	WP_015480353.1	1.87856	9.00896e-06		hypothetical protein
MED152_RS02890	MED152_02905	WP_015480354.1	1.4197	0.000159828		peptidase S41
MED152_RS02895	MED152_02910	WP_015480355.1	-0.430453	0.380041		patatin
MED152_RS02900	MED152_02915	WP_015480356.1	-0.18286	0.776594		oxidoreductase
MED152_RS02905	MED152_02920	WP_015480357.1	0.50146	0.348749		hypothetical protein
MED152_RS02915	MED152_02935	WP_015480360.1	0.167871	0.783875		acyltransferase
MED152_RS02920	MED152_02940	WP_015480361.1	-0.443582	0.325129		DNA recombination protein RmuC
MED152_RS02925	MED152_02945	WP_015480362.1	-0.770063	0.479028		hypothetical protein
MED152_RS02930	MED152_02950	WP_015480363.1	0.578784	0.442212		hypothetical protein
MED152_RS02935	MED152_02955	WP_015480364.1	1.20988	0.0220213		CsbD family protein
MED152_RS02940	MED152_02960	WP_015480365.1	0.00414232	0.994026		sodium:proton antiporter
MED152_RS02945		WP_015480366.1	1.01243	0.0340204		glyA
MED152_RS02950	MED152_02970	WP_015480367.1	-0.301825	0.524366		fumarylacetoacetase
MED152_RS02955	MED152_02975	WP_015480368.1	0.499721	0.359239		1-acyl-sn-glycerol-3-phosphate acyltransferase
MED152_RS02960	MED152_02980	WP_015480369.1	0.630879	0.327776		CoA pyrophosphatase
MED152_RS02965	MED152_02985	WP_015480370.1	-1.46958	0.00106459		hypothetical protein
MED152_RS02970	MED152_02990	WP_015480371.1	-0.205651	0.79383		hypothetical protein
MED152_RS02975	MED152_02995	WP_015480372.1	0.775392	0.106775		prolipoprotein diacylglyceryl transferase
MED152_RS02980		WP_041383333.1	0.849629	0.157689		membrane protein insertion efficiency factor YidD
MED152_RS02985	MED152_03005	WP_015480373.1	0.356653	0.420148		cysteine--tRNA ligase
MED152_RS02990	MED152_03010	WP_015480374.1	1.74186	0.000175465		hypothetical protein
MED152_RS02995	MED152_03015	WP_015480375.1	1.35282	0.0100975		hypothetical protein
MED152_RS03000	MED152_03020	WP_015480376.1	0.69163	0.243871		sigma-70 family RNA polymerase sigma factor
MED152_RS03005	MED152_03025	WP_015480377.1	-0.412836	0.458932		methylmalonyl Co-A mutase-associated GTPase MeaB
MED152_RS03010	MED152_03030	WP_015480378.1	0.208712	0.678716		cystathionine beta-synthase
MED152_RS03015	MED152_03035	WP_015480379.1	0.363974	0.53608		SAM-dependent methyltransferase
MED152_RS03020	MED152_03040	WP_015480380.1	-1.5091	6.19332e-05		peptide-methionine (S)-S-oxide reductase
MED152_RS03025	MED152_03045	WP_015480381.1	0.402654	0.401475		DNA polymerase III subunit gamma/tau
MED152_RS03030	MED152_03050	WP_015480382.1	-0.097966	0.880601		cell shape-determining protein
MED152_RS03035	MED152_03055	WP_015480383.1	0.171208	0.767684		helicase
MED152_RS03040	MED152_03060	WP_015480384.1	-0.213474	0.711699		tRNA 2-methylthio-N6-isopentenyl adenosine(37) hydroxylase MiaE
MED152_RS03045	MED152_03065	WP_015480385.1	0.220685	0.711699		DUF4268 domain-containing protein
MED152_RS03050	MED152_03070	WP_015480386.1	-3.10019	3.07514e-11		DUF4870 domain-containing protein
MED152_RS03055	MED152_03075	WP_015480387.1	1.02637	0.118517		DNA starvation/stationary phase protection protein
MED152_RS03060	MED152_03080	WP_015480388.1	0.413089	0.53308		mechanosensitive ion channel family protein
MED152_RS03065	MED152_03085	WP_015480389.1	1.79067	1.27595e-05		hypothetical protein
MED152_RS03070	MED152_03090	WP_041383335.1	0.910969	0.131353		hypothetical protein
MED152_RS03080	MED152_03100	WP_015480392.1	-0.809598	0.36245		hypothetical protein
MED152_RS03085	MED152_03105	WP_041383822.1	-1.14528	0.00130803	GT2	transcriptional regulator
MED152_RS03090	MED152_03110	WP_015480394.1	-0.365994	0.419833		membrane protein
MED152_RS03095	MED152_03115	WP_015480395.1	0.426662	0.505492		hypothetical protein
MED152_RS03100	MED152_03120	WP_041383339.1	-0.38637	0.478283	GH5	glycosyl hydrolase family 5
MED152_RS03105	MED152_03125	WP_015480397.1	-0.649424	0.0940223	GT4	glycosyl transferase family 1
MED152_RS03110	MED152_03130	WP_015480398.1	-1.29998	0.0179949		sugar isomerase
MED152_RS03115	MED152_03135	WP_041383341.1	0.118342	0.817886		tetratricopeptide repeat protein
MED152_RS03120	MED152_03140	WP_015480400.1	-1.89583	1.13795e-06		T9SS C-terminal target domain-containing protein
MED152_RS03125	MED152_03145	WP_015480401.1	-0.310153	0.570584		Hpt domain-containing protein
MED152_RS03130	MED152_03150	WP_015480402.1	0.0406748	0.944681		PAS domain S-box protein
MED152_RS03135	MED152_03155	WP_015480403.1	-0.645662	0.125228		heme transporter CcmB
MED152_RS03140	MED152_03160	WP_015480404.1	-0.638294	0.110496		response regulator
MED152_RS03145	MED152_03165	WP_015480405.1	-0.436685	0.578133		sulfite exporter TauE/SafE family protein
MED152_RS03150	MED152_03170	WP_015480406.1	0.812196	0.333748		cytochrome Cbb3 oxidase maturation protein CcoH
MED152_RS03155	MED152_03175	WP_015480407.1	0.166162	0.80416		cytochrome c oxidase accessory protein CcoG
MED152_RS03160	MED152_03180	WP_015480408.1	-0.367954	0.610634		cytochrome c oxidase subunit III
MED152_RS03165	MED152_03185	WP_015480409.1	-0.691699	0.626411		hypothetical protein
MED152_RS03170	MED152_03190	WP_015480410.1	-1.28118	0.00982543		inference=COORDINATES: similar to AA sequence:RefSeq:WP_015480410.1
MED152_RS03175	MED152_03195	WP_041383825.1	-1.07751	0.341757		cbb3-type cytochrome oxidase assembly protein CcoS
MED152_RS03180	MED152_03200	WP_015480413.1	-0.282819	0.662623		oxygen-independent coproporphyrinogen III oxidase
MED152_RS03185	MED152_03205	WP_015480414.1	-0.574781	0.359239		ATPase
MED152_RS03190	MED152_03210	WP_015480415.1	-0.266344	0.599172		Crp/Fnr family transcriptional regulator
MED152_RS03195	MED152_03215	WP_015480416.1	0.409146	0.468948		hypothetical protein
MED152_RS03200	MED152_03220	WP_015480417.1	-0.239474	0.639548		translocation/assembly module TamB
MED152_RS03205	MED152_03225	WP_015480418.1	-0.619356	0.143809		hypothetical protein
MED152_RS03210	MED152_03230	WP_015480419.1	1.59328	7.52775e-05		O-succinylbenzoic acid--CoA ligase
MED152_RS03215	MED152_03235	WP_015480420.1	0.880333	0.0339739		CPBP family intramembrane metalloprotease domain-containing protein
MED152_RS03220	MED152_03240	WP_015480421.1	0.0288947	0.965475		o-succinylbenzoate synthase
MED152_RS03225	MED152_03245	WP_015480422.1	-1.07872	0.0082611		SRPBCC family protein
MED152_RS03230	MED152_03250	WP_015480423.1	-0.228252	0.765339		1%2C4-dihydroxy-2-naphthoate octaprenyltransferase
MED152_RS03235	MED152_03255	WP_015480424.1	-0.872686	0.243871		hypothetical protein
MED152_RS03240	MED152_03260	WP_015480425.1	0.452821	0.513455		hypothetical protein
MED152_RS03245	MED152_03265	WP_015480426.1	1.33667	0.00112725		(Fe-S)-binding protein
MED152_RS03250	MED152_03270	WP_015480427.1	0.928358	0.0129453		(Fe-S)-binding protein
MED152_RS03255	MED152_03275	WP_015480428.1	0.558394	0.152123		MCE family protein
MED152_RS03260	MED152_03280	WP_015480429.1	0.105933	0.876882		N-acetylmuramoyl-L-alanine amidase
MED152_RS03265	MED152_03285	WP_041383827.1	-0.00363921	0.994026		hypothetical protein
MED152_RS03270	MED152_03290	WP_015480431.1	1.13324	0.00771388		reactive intermediate/imine deaminase
MED152_RS03275	MED152_03295	WP_015480432.1	3.22227	1.44462e-15		type I glyceraldehyde-3-phosphate dehydrogenase
MED152_RS03280	MED152_03300	WP_015480433.1	1.50513	0.00194693		6-phosphofructokinase
MED152_RS03285	MED152_03305	WP_015480434.1	0.742882	0.0587579		translocation/assembly module TamB
MED152_RS03290	MED152_03310	WP_015480435.1	-0.331645	0.543371		tRNA (adenosine(37)-N6)-threonylcarbamoyltransferase complex transferase subunit TsaD
MED152_RS03295	MED152_03315	WP_015480436.1	-1.14876	0.0159877		sulfatase
MED152_RS03300	MED152_03320	WP_041383352.1	-0.474656	0.505225		DUF2721 domain-containing protein
MED152_RS03305	MED152_03325	WP_015480438.1	-1.03636	0.107873		DUF1206 domain-containing protein
MED152_RS03310	MED152_03330	WP_015480439.1	-0.177835	0.764897		D-Ala-D-Ala dipeptidase
MED152_RS03315	MED152_03335	WP_041383354.1	-1.41865	6.38636e-05		hypothetical protein
MED152_RS03320	MED152_03340	WP_015480441.1	0.588545	0.24054		pyruvate dehydrogenase (acetyl-transferring) E1 component subunit alpha
MED152_RS03325	MED152_03345	WP_015480442.1	1.28566	0.00236799		pyruvate dehydrogenase complex dihydrolipoamide acetyltransferase
MED152_RS03330	MED152_03350	WP_015480443.1	1.28262	0.00088		serine hydrolase
MED152_RS03335	MED152_03355	WP_015480444.1	0.152106	0.775451		DNA helicase RecG
MED152_RS13365	MED152_03360	WP_015480445.1	-1.45617	5.98182e-05		T9SS C-terminal target domain-containing protein
MED152_RS03345	MED152_03365	WP_015480446.1	0.199129	0.747527		methyltransferase domain-containing protein
MED152_RS13370	MED152_03370	WP_015480447.1	0.146783	0.779236		T9SS C-terminal target domain-containing protein
MED152_RS03355	MED152_03375	WP_041383835.1	0.479412	0.277979		T9SS C-terminal target domain-containing protein
MED152_RS03360	MED152_03380	WP_015480449.1	0.626461	0.146573		phosphoribosylformylglycinamidine synthase
MED152_RS03365	MED152_03385	WP_015480450.1	0.211566	0.784041		hypothetical protein
MED152_RS03370	MED152_03390	WP_015480451.1	-0.35105	0.552396		DUF4442 domain-containing protein
MED152_RS03375	MED152_03395	WP_015480452.1	-1.32546	0.0349535		DUF4870 domain-containing protein
MED152_RS03380	MED152_03400	WP_015480453.1	-0.20234	0.765339		PadR family transcriptional regulator
MED152_RS03385	MED152_03405	WP_015480454.1	-0.205892	0.775048		PspC domain-containing protein
MED152_RS03390	MED152_03410	WP_015480455.1	-5.41983	3.89272e-45		DUF2807 domain-containing protein
MED152_RS03395	MED152_03415	WP_015480456.1	-0.270451	0.577184		TlpA family protein disulfide reductase
MED152_RS03400	MED152_03420	WP_015480457.1	-2.17005	0.00258408		hypothetical protein
MED152_RS03405	MED152_03425	WP_015480458.1	0.685806	0.105338		acetyl-CoA carboxylase carboxyltransferase subunit alpha
MED152_RS03410	MED152_03430	WP_015480459.1	-0.540242	0.571912		EamA family transporter
MED152_RS03415	MED152_03435	WP_083903264.1	0.358996	0.633548		YjgP/YjgQ family permease
MED152_RS03420	MED152_03440	WP_015480461.1	0.345818	0.489189		tRNA guanosine(34) transglycosylase Tgt
MED152_RS03425	MED152_03445	WP_015480462.1	-0.394466	0.395798		23S rRNA pseudouridine(2604) synthase RluF
MED152_RS03430	MED152_03450	WP_015480463.1	-0.554146	0.251522		2OG-Fe(II) oxygenase
MED152_RS03435	MED152_03455	WP_015480464.1	0.65727	0.148538		excinuclease ABC subunit UvrB
MED152_RS03440	MED152_03460	WP_015480465.1	0.421675	0.434528		ADP-forming succinate--CoA ligase subunit beta
MED152_RS03445	MED152_03465	WP_015480466.1	1.57758	0.00201615		hypothetical protein
MED152_RS03450	MED152_03470	WP_041383839.1	-0.1867	0.714651		ABC transporter ATP-binding protein
MED152_RS03455	MED152_03475	WP_015480468.1	0.558621	0.577723		CPBP family intramembrane metalloprotease
MED152_RS03460	MED152_03480	WP_015480469.1	-0.654904	0.449416		TIGR02757 family protein
MED152_RS03465	MED152_03485	WP_015480470.1	-0.17331	0.750436		carboxypeptidase
MED152_RS03470	MED152_03490	WP_015480471.1	-0.0985669	0.912334		hypothetical protein
MED152_RS03475	MED152_03495	WP_015480472.1	0.749865	0.0603559		dihydroorotase
MED152_RS03480	MED152_03500	WP_015480473.1	0.783912	0.0753691		hypothetical protein
MED152_RS03485	MED152_03505	WP_041383357.1	1.14859	0.0125652		phospholipase
MED152_RS03490	MED152_03510	WP_015480475.1	0.430708	0.419085		hybrid sensor histidine kinase/response regulator
MED152_RS03495	MED152_03515	WP_015480476.1	-0.0635392	0.908076		GTP-binding protein
MED152_RS03500	MED152_03520	WP_015480477.1	0.0373642	0.94767		hypothetical protein
MED152_RS03505	MED152_03525	WP_015480478.1	-0.437471	0.301745		hypothetical protein
MED152_RS03510	MED152_03530	WP_015480479.1	-0.5242	0.290555		MBL fold metallo-hydrolase
MED152_RS03515	MED152_03535	WP_015480480.1	-0.0474884	0.935107		hypothetical protein
MED152_RS03520	MED152_03540	WP_015480481.1	-0.431635	0.562309		RNA polymerase sigma factor
MED152_RS03525	MED152_03545	WP_015480482.1	-0.570656	0.383357		hypothetical protein
MED152_RS03530	MED152_03550	WP_051058573.1	-0.74846	0.116546		hypothetical protein
MED152_RS03535	MED152_03555	WP_015480484.1	0.0402269	0.958042		hypothetical protein
MED152_RS03540	MED152_03565	WP_015480485.1	-0.442152	0.429291		hypothetical protein
MED152_RS03545	MED152_03570	WP_015480486.1	0.662574	0.359005		chloramphenicol acetyltransferase
MED152_RS03550	MED152_03575	WP_015480487.1	0.710896	0.104046		haloacid dehalogenase
MED152_RS03555	MED152_03580	WP_015480488.1	0.224437	0.646318		3-deoxy-manno-octulosonate cytidylyltransferase
MED152_RS13375	MED152_03590	WP_015480490.1	-0.13011	0.839443		hypothetical protein
MED152_RS13380	MED152_03595	WP_051058574.1	-0.067476	0.914694		hypothetical protein
MED152_RS03575	MED152_03600	WP_015480492.1	-0.0693713	0.9288		6-pyruvoyl tetrahydrobiopterin synthase
MED152_RS03580	MED152_03605	WP_015480493.1	-0.715107	0.127109		isopentenyl-diphosphate Delta-isomerase
MED152_RS03585	MED152_03615	WP_015480494.1	-0.0894297	0.900552		peptidylprolyl isomerase
MED152_RS03590	MED152_03620	WP_015480495.1	0.108374	0.876734		hypothetical protein
MED152_RS03595	MED152_03625	WP_015480496.1	0.211298	0.6852		peptide chain release factor 3
MED152_RS03600	MED152_03630	WP_015480497.1	0.721379	0.107215		hypothetical protein
MED152_RS03605	MED152_03635	WP_015480498.1	1.8685	4.07595e-07		peptidylprolyl isomerase
MED152_RS03610	MED152_03640	WP_015480499.1	0.219809	0.681557		two-component system sensor histidine kinase/response regulator
MED152_RS03615	MED152_03645	WP_015480500.1	1.23107	0.00889991		hybrid sensor histidine kinase/response regulator
MED152_RS03620	MED152_03650	WP_015480501.1	0.0937186	0.896309		two-component system sensor histidine kinase/response regulator
MED152_RS03625	MED152_03655	WP_015480502.1	0.295526	0.645013		two-component system sensor histidine kinase/response regulator
MED152_RS03630	MED152_03660	WP_015480503.1	-0.505146	0.277979		ergothioneine biosynthesis protein EgtB
MED152_RS03635	MED152_03665	WP_015480504.1	0.00551354	0.994066		hypothetical protein
MED152_RS03640	MED152_03670	WP_015480505.1	0.0361591	0.982478		glutamate racemase
MED152_RS03645	MED152_03675	WP_015480506.1	2.34438	2.93082e-06		3-isopropylmalate dehydrogenase
MED152_RS03650	MED152_03680	WP_015480507.1	1.92168	5.95176e-05		2-isopropylmalate synthase
MED152_RS03655	MED152_03685	WP_015480508.1	1.53674	0.00377937		3-isopropylmalate dehydratase small subunit
MED152_RS03660	MED152_03690	WP_015480509.1	0.292668	0.709418		3-isopropylmalate dehydratase large subunit
MED152_RS03665	MED152_03700	WP_015480510.1	-2.57833	2.17416e-10		hypothetical protein
MED152_RS03670	MED152_03705	WP_015480511.1	-1.74157	0.000111417		metal-dependent hydrolase
MED152_RS03675	MED152_03710	WP_015480512.1	-0.955659	0.114462		DUF962 domain-containing protein
MED152_RS03680	MED152_03715	WP_015480513.1	-0.381369	0.610676		tRNA-binding protein
MED152_RS13485	MED152_03720	WP_015480514.1	-0.733219	0.490905		YqaE/Pmp3 family membrane protein
MED152_RS03685	MED152_03725	WP_015480515.1	0.122315	0.83045		zinc carboxypeptidase
MED152_RS03690	MED152_03730	WP_015480516.1	-0.988062	0.0346573		T9SS C-terminal target domain-containing protein
MED152_RS03695	MED152_03735	WP_015480517.1	-1.69497	1.34234e-06	PL6	T9SS C-terminal target domain-containing protein
MED152_RS03700	MED152_03740	WP_015480518.1	0.843023	0.0216029		FAD-binding oxidoreductase
MED152_RS03705	MED152_03745	WP_015480519.1	-1.05092	0.0161732		MFS transporter
MED152_RS03710	MED152_03750	WP_015480520.1	-1.14967	0.0391791		hypothetical protein
MED152_RS03715	MED152_03755	WP_015480521.1	-0.147388	0.777639		cell envelope biogenesis protein OmpA
MED152_RS03720	MED152_03760	WP_015480522.1	0.392914	0.391923		valine--tRNA ligase
MED152_RS03725	MED152_03765	WP_015480523.1	-1.41837	0.00067033		DUF1573 domain-containing protein
MED152_RS03730	MED152_03770	WP_015480524.1	-0.616955	0.25194		PDZ domain-containing protein
MED152_RS03735	MED152_03775	WP_015480525.1	0.503715	0.230147		inference=COORDINATES: similar to AA sequence:RefSeq:WP_015480525.1
MED152_RS03740	MED152_03780	WP_015480526.1	0.69415	0.12206		UDP-N-acetylmuramate dehydrogenase
MED152_RS03745	MED152_03785	WP_015480527.1	-1.04661	0.0212431		SCO family protein
MED152_RS03750	MED152_03790	WP_015480528.1	-1.82961	9.72849e-08		hypothetical protein
MED152_RS03755	MED152_03795	WP_015480529.1	-2.90003	7.3013e-20		YHYH protein
MED152_RS03760	MED152_03800	WP_015480530.1	-3.14204	1.44462e-15		EF-hand domain-containing protein
MED152_RS03765	MED152_03805	WP_015480531.1	-1.62335	4.54995e-06		cytochrome-c peroxidase
MED152_RS03770	MED152_03810	WP_015480532.1	-2.24255	1.16731e-09		hypothetical protein
MED152_RS03775	MED152_03815	WP_015480533.1	-3.17444	7.10801e-16		hypothetical protein
MED152_RS03780	MED152_03820	WP_015480534.1	-0.040512	0.950183		DNA-directed RNA polymerase sigma-70 factor
MED152_RS03785	MED152_03825	WP_015480535.1	-0.852306	0.160088		hypothetical protein
MED152_RS03790	MED152_03830	WP_015480536.1	-0.109439	0.890524	GT2	glycosyl transferase family 2
MED152_RS03795	MED152_03835	WP_015480537.1	-0.676842	0.127109		RNA polymerase sigma factor
MED152_RS03800	MED152_03840	WP_015480538.1	-0.666748	0.193668		divalent metal cation transporter
MED152_RS03805	MED152_03845	WP_015480539.1	-0.215701	0.716683		lipoyl synthase
MED152_RS03810	MED152_03850	WP_015480540.1	0.0036126	0.994066		CBS domain-containing protein
MED152_RS03815	MED152_03855	WP_015480541.1	-2.03634	0.00120289		sodium-dependent bicarbonate transport family permease
MED152_RS03820	MED152_03860	WP_015480542.1	-2.41217	0.000133607		hypothetical protein
MED152_RS03825	MED152_03865	WP_015480543.1	-2.94766	5.85832e-06		hypothetical protein
MED152_RS03830	MED152_03870	WP_015480544.1	-1.43359	0.00010451		LysR family transcriptional regulator
MED152_RS03835	MED152_03875	WP_015480545.1	-0.423593	0.402209		ABC transporter permease
MED152_RS03840	MED152_03880	WP_041383367.1	1.61501	0.000146232		DUF1343 domain-containing protein
MED152_RS03845	MED152_03885	WP_015480547.1	-0.195523	0.730324		YkgJ family cysteine cluster protein
MED152_RS03850	MED152_03890	WP_015480548.1	0.710674	0.0738202		arginine--tRNA ligase
MED152_RS03855	MED152_03895	WP_015480549.1	0.20393	0.697703		dihydrolipoyl dehydrogenase
MED152_RS03860	MED152_03900	WP_041383368.1	-1.20736	0.00250619		HEAT repeat domain-containing protein
MED152_RS03865	MED152_03905	WP_015480551.1	-0.590892	0.136309	GT2	glycosyltransferase family 2 protein
MED152_RS03870	MED152_03910	WP_015480552.1	1.33538	0.000190086		hypothetical protein
MED152_RS03875	MED152_03915	WP_015480553.1	1.53241	0.00362123		DUF4838 domain-containing protein
MED152_RS03880	MED152_03920	WP_015480554.1	1.46964	0.000291797		DUF1573 domain-containing protein
MED152_RS03885	MED152_03925	WP_041383372.1	1.85588	0.000237686	CBM50	LysM peptidoglycan-binding domain-containing protein
MED152_RS03890	MED152_03930	WP_015480556.1	-0.861735	0.082466		hypothetical protein
MED152_RS03895	MED152_03935	WP_015480557.1	-0.55154	0.431367		hypothetical protein
MED152_RS03900	MED152_03940	WP_015480558.1	-0.0509088	0.963475		23S rRNA (adenine(1618)-N(6))-methyltransferase RlmF
MED152_RS03905	MED152_03945	WP_015480559.1	-0.340899	0.526978		bacillithiol biosynthesis cysteine-adding enzyme BshC
MED152_RS03910	MED152_03950	WP_015480560.1	0.0526221	0.922255		zinc carboxypeptidase
MED152_RS03915	MED152_03955	WP_015480561.1	0.405702	0.369129		30S ribosomal protein S12 methylthiotransferase RimO
MED152_RS03920	MED152_03960	WP_015480562.1	0.0724875	0.916632		amidase
MED152_RS03925	MED152_03965	WP_015480563.1	-0.154055	0.790681		signal recognition particle-docking protein FtsY
MED152_RS13490	MED152_03970	WP_015480564.1	0.483479	0.237907		DUF4295 domain-containing protein
MED152_RS03930	MED152_03975	WP_015480565.1	0.00150403	0.99785		50S ribosomal protein L33
MED152_RS03935	MED152_03980	WP_015480566.1	-0.217972	0.639548		50S ribosomal protein L28
MED152_RS03940	MED152_03985	WP_015480567.1	1.16645	0.00345343		competence/damage-inducible protein A
MED152_RS03945	MED152_15795	WP_015480568.1	1.20969	0.264938		hypothetical protein
MED152_RS03950	MED152_03995	WP_015480569.1	0.88997	0.0310333		FAA hydrolase family protein
MED152_RS03955	MED152_04000	WP_015480570.1	0.624315	0.189959		formyltetrahydrofolate deformylase
MED152_RS03960	MED152_04005	WP_015480571.1	-0.184414	0.768143		1%2C4-dihydroxy-2-naphthoyl-CoA synthase
MED152_RS03965	MED152_04010	WP_015480572.1	2.61414	3.43316e-14		hypothetical protein
MED152_RS03970	MED152_04015	WP_015480573.1	0.562332	0.341757		hypothetical protein
MED152_RS03975	MED152_04020	WP_015480574.1	0.194166	0.711699		2-succinyl-5-enolpyruvyl-6-hydroxy-3-cyclohexene-1-carboxylic-acid synthase
MED152_RS03980	MED152_04025	WP_015480575.1	0.673736	0.156931		fructose-6-phosphate aldolase
MED152_RS03985	MED152_04030	WP_015480576.1	-0.300389	0.664457		hypothetical protein
MED152_RS03990	MED152_04035	WP_015480577.1	0.451324	0.393829		oxidoreductase
MED152_RS13495	ffs	Dbxref	-1.83565	0.0898084		signal recognition particle sRNA small type
MED152_RS03995	MED152_04040	WP_015480578.1	-2.51291	7.94023e-08		DUF4199 domain-containing protein
MED152_RS04000	MED152_04045	WP_015480579.1	-1.13383	0.0132783	GT2	glycosyltransferase
MED152_RS04005	MED152_04050	WP_015480580.1	0.044423	0.940233		phospho-sugar mutase
MED152_RS04010	MED152_04055	WP_015480581.1	0.53181	0.329377		ABC transporter ATP-binding protein
MED152_RS04015	MED152_04060	WP_015480582.1	-2.56567	7.17829e-15		pyruvate carboxylase
MED152_RS04020	MED152_04065	WP_015480583.1	0.788653	0.110602		DUF1647 domain-containing protein
MED152_RS04025	MED152_04070	WP_015480584.1	1.08891	0.00332724		HD domain-containing protein
MED152_RS04030	MED152_04075	WP_015480585.1	0.17003	0.804852	GT11	alpha-1%2C2-fucosyltransferase
MED152_RS04035	MED152_04080	WP_015480586.1	-0.349282	0.711699	GT25	LPS biosynthesis glycosyltransferase
MED152_RS04040	MED152_04085	WP_015480587.1	0.633678	0.161889	GT2	glycosyltransferase family 2 protein
MED152_RS04045	MED152_04090	WP_015480588.1	0.541793	0.29382		2%2C3%2C4%2C5-tetrahydropyridine-2%2C6-dicarboxylate N-succinyltransferase
MED152_RS04050	MED152_04095	WP_015480589.1	-0.240864	0.663776		Holliday junction resolvase RuvX
MED152_RS04055	MED152_04100	WP_015480590.1	0.55553	0.193235		peptide deformylase
MED152_RS04060	MED152_04105	WP_015480591.1	0.922487	0.0185515		hypothetical protein
MED152_RS04065	MED152_04110	WP_015480592.1	-0.225549	0.672751		nucleoside triphosphate pyrophosphohydrolase
MED152_RS04070	MED152_04115	WP_015480593.1	-1.57479	5.97238e-05		hypothetical protein
MED152_RS04075	MED152_04120	WP_015480594.1	0.021399	0.979011		NAD(P)/FAD-dependent oxidoreductase
MED152_RS04080	MED152_04130	WP_015480595.1	0.0140992	0.989054		hypothetical protein
MED152_RS04085	MED152_04135	WP_015480596.1	1.68891	2.71199e-05		endopeptidase La
MED152_RS04090	MED152_04140	WP_015480597.1	-0.549459	0.196863		hypothetical protein
MED152_RS04095	MED152_04145	WP_041383377.1	0.991073	0.0564073		RNA polymerase sigma factor
MED152_RS04100	MED152_04150	WP_015480599.1	1.7035	0.00250619		hypothetical protein
MED152_RS04105	MED152_04155	WP_015480600.1	1.5943	0.00798046		DUF2807 domain-containing protein
MED152_RS04110	MED152_04160	WP_015480601.1	-0.00889785	0.99105		glucose-1-phosphate thymidylyltransferase
MED152_RS04115	MED152_04165	WP_015480602.1	-2.51673	1.05251e-10		T9SS C-terminal target domain-containing protein
MED152_RS04120	MED152_04170	WP_015480603.1	-0.228402	0.711699		acyl-CoA thioesterase
MED152_RS04125	MED152_04175	WP_015480604.1	-0.537653	0.193859		2-oxo acid dehydrogenase subunit E2
MED152_RS04130	MED152_04180	WP_015480605.1	0.35905	0.516387		oxygen-dependent coproporphyrinogen oxidase
MED152_RS04135	MED152_04185	WP_015480606.1	0.506347	0.443604		hypothetical protein
MED152_RS04140	MED152_04190	WP_015480607.1	1.33429	0.00143857		uroporphyrinogen decarboxylase
MED152_RS04145	MED152_04195	WP_015480608.1	1.12825	0.0331761		diversity-generating retroelement protein bAvd family protein
MED152_RS04155	MED152_04205	WP_015480610.1	0.804812	0.0792416		porphobilinogen synthase
MED152_RS04160	MED152_04210	WP_015480611.1	0.290306	0.539069		hydroxymethylbilane synthase
MED152_RS04165	MED152_04215	WP_015480612.1	-0.0432542	0.948712		glutamyl-tRNA reductase
MED152_RS04170	MED152_04220	WP_015480613.1	0.0235172	0.970523		AraC family transcriptional regulator
MED152_RS04175	MED152_04225	WP_015480614.1	0.0505406	0.950685		TrmH family RNA methyltransferase
MED152_RS04180	MED152_04230	WP_015480615.1	0.0790135	0.918307		ferrochelatase
MED152_RS04185	MED152_04235	WP_015480616.1	0.363722	0.642512		CopD family protein
MED152_RS04190	MED152_04240	WP_015480617.1	0.337353	0.578133		GHKL domain-containing protein
MED152_RS13385	MED152_04245	WP_015480618.1	0.190616	0.806601		response regulator
MED152_RS13390	MED152_04250	WP_015480619.1	-0.624401	0.104842		PAS domain S-box protein
MED152_RS04205	MED152_04255	WP_015480620.1	-0.634559	0.164661		DNA-binding response regulator
MED152_RS04210	MED152_15848		-2.48037	0.000114918
MED152_RS04215	MED152_04260	WP_015480621.1	0.513174	0.352916		chorismate synthase
MED152_RS04220	MED152_04265	WP_015480622.1	0.286856	0.638226		DUF1624 domain-containing protein
MED152_RS04225	MED152_04270	WP_015480623.1	1.28004	0.010306		DUF1749 domain-containing protein
MED152_RS04230	MED152_04275	WP_015480624.1	1.94063	1.13042e-06		YaiO family outer membrane beta-barrel protein
MED152_RS04235	MED152_04280	WP_015480625.1	2.08826	8.94957e-08		sulfatase
MED152_RS04240	MED152_04285	WP_015480626.1	1.9388	5.14154e-07	GT2	glycosyltransferase family 2 protein
MED152_RS04245	MED152_04290	WP_015480627.1	0.0980949	0.88174		hypothetical protein
MED152_RS04250	MED152_04295	WP_015480628.1	-0.668046	0.140219		DNA-binding response regulator
MED152_RS04255	MED152_04300	WP_015480629.1	-0.214601	0.728053		hypothetical protein
MED152_RS04260	MED152_04305	WP_015480630.1	0.681113	0.192516		FAD-dependent oxidoreductase
MED152_RS04265	MED152_04310	WP_015480631.1	0.155226	0.860853		peptidase
MED152_RS04270	MED152_04315	WP_015480632.1	-0.608023	0.151869		30S ribosomal protein S6--L-glutamate ligase
MED152_RS04275	MED152_04320	WP_015480633.1	0.404016	0.388364		succinylglutamate desuccinylase
MED152_RS04280	MED152_04325	WP_015480634.1	0.318438	0.516387		tRNA (guanosine(37)-N1)-methyltransferase TrmD
MED152_RS04285	MED152_04330	WP_015480635.1	-0.339915	0.487394		50S ribosomal protein L19
MED152_RS04290	MED152_04335	WP_015480636.1	1.16599	0.000789928		NADP-dependent isocitrate dehydrogenase
MED152_RS04295	MED152_04340	WP_015480637.1	1.0887	0.00601466		RND transporter
MED152_RS04300	MED152_04345	WP_015480638.1	1.09092	0.0616298		membrane protein
MED152_RS04305	MED152_04350	WP_015480639.1	1.03487	0.0293735		TolC family protein
MED152_RS04310	MED152_04355	WP_015480640.1	-0.505689	0.370286		TonB-dependent receptor
MED152_RS04315	MED152_04360	WP_015480641.1	-0.561634	0.535188		DUF4249 domain-containing protein
MED152_RS04320	MED152_04365	WP_015480642.1	0.181497	0.748072		N-acetylmuramic acid 6-phosphate etherase
MED152_RS04325	MED152_04370	WP_015480643.1	0.0423618	0.972874		hypothetical protein
MED152_RS04330	MED152_04375	WP_015480644.1	0.0253589	0.979886		hypothetical protein
MED152_RS13500	MED152_04380	WP_015480645.1	-1.08473	0.01556		hypothetical protein
MED152_RS04335		WP_015480646.1	-0.134038	0.802889		phosphoenolpyruvate synthase
MED152_RS04340	MED152_04390	WP_015480647.1	-0.245212	0.629916		hypothetical protein
MED152_RS04345	MED152_04395	WP_015480648.1	0.239377	0.649518		MFS transporter
MED152_RS04350	MED152_04400	WP_015480649.1	0.0172407	0.979886		hypothetical protein
MED152_RS04355	MED152_04405	WP_015480650.1	-1.31992	0.00729552		DinB family protein
MED152_RS04360	MED152_04410	WP_015480651.1	-0.991103	0.00999524		hypothetical protein
MED152_RS04365	MED152_04415	WP_015480652.1	2.02648	4.36512e-09		energy-dependent translational throttle protein EttA
MED152_RS04370	MED152_04420	WP_015480653.1	1.54925	0.000277861		hypothetical protein
MED152_RS04375	MED152_04425	WP_015480654.1	-3.01696	1.56714e-17		hypothetical protein
MED152_RS04380	fadH	WP_041383869.1	-1.40807	0.000886863		fadH
MED152_RS04385	MED152_04440	WP_015480656.1	0.628808	0.241321		NAD(P)-dependent oxidoreductase
MED152_RS04390	MED152_04445	WP_015480657.1	1.29545	0.00128835		inference=COORDINATES: similar to AA sequence:RefSeq:WP_015480657.1
MED152_RS04395	MED152_04450	WP_015480658.1	-0.174667	0.77242		pirin family protein
MED152_RS04400	MED152_04455	WP_015480659.1	-0.413985	0.408305		pirin family protein
MED152_RS04405	MED152_04460	WP_015480660.1	-0.491582	0.343354		MarR family transcriptional regulator
MED152_RS04410	MED152_04465	WP_015480661.1	-1.04624	0.0216718		glutaredoxin
MED152_RS04415	MED152_04470	WP_015480662.1	-1.25537	0.00343938		NADPH-dependent oxidoreductase
MED152_RS04420	MED152_04475	WP_015480663.1	-1.94744	7.86125e-07		FMN-dependent NADH-azoreductase
MED152_RS04425	MED152_04480	WP_015480664.1	-2.06502	1.59412e-06		OsmC family peroxiredoxin
MED152_RS04430	MED152_04485	WP_015480665.1	-1.46501	0.0146517		membrane protein
MED152_RS04435	MED152_04490	WP_015480666.1	-0.405652	0.442212		hypothetical protein
MED152_RS04440	MED152_04500	WP_015480668.1	-1.86071	0.000578501		hypothetical protein
MED152_RS04445	MED152_04505	WP_015480669.1	0.199452	0.78242		hypothetical protein
MED152_RS04450	MED152_04510	WP_015480670.1	0.492645	0.428704		NUDIX domain-containing protein
MED152_RS04455	MED152_04515	WP_015480671.1	-0.401083	0.578133		hypothetical protein
MED152_RS04460	MED152_04520	WP_015480672.1	-0.601607	0.467049		hypothetical protein
MED152_RS04465	MED152_04525	WP_015480673.1	-2.20127	1.37438e-07		hypothetical protein
MED152_RS04470	MED152_04530	WP_015480674.1	1.40148	0.000165927		T9SS C-terminal target domain-containing protein
MED152_RS04475	MED152_04535	WP_015480675.1	0.449488	0.370483		T9SS C-terminal target domain-containing protein
MED152_RS04480	MED152_04540	WP_015480676.1	-0.178673	0.743613		translation initiation factor IF-2
MED152_RS04485	MED152_04545	WP_015480677.1	0.355567	0.441962		transcription termination/antitermination protein NusA
MED152_RS04490	MED152_04550	WP_015480678.1	0.469392	0.363577		inference=COORDINATES: similar to AA sequence:RefSeq:WP_004569732.1
MED152_RS04495	MED152_04555	WP_015480679.1	-0.865933	0.027899		universal stress protein
MED152_RS04500	MED152_04560	WP_015480680.1	0.0905997	0.88174		recombination protein RecR
MED152_RS04505	MED152_04565	WP_015480681.1	0.490347	0.275363		sodium:solute symporter
MED152_RS04510	MED152_04570	WP_015480682.1	-1.55594	1.43195e-05		T9SS C-terminal target domain-containing protein
MED152_RS04515	MED152_04575	WP_015480683.1	-0.636362	0.170511		T9SS C-terminal target domain-containing protein
MED152_RS04520	MED152_04580	WP_015480684.1	-0.571683	0.171268		pyridoxamine 5'-phosphate oxidase
MED152_RS04525	MED152_04585	WP_015480685.1	-0.493849	0.27263		histidine phosphatase family protein
MED152_RS04530	MED152_04590	WP_015480686.1	0.471907	0.277555		exopolyphosphatase
MED152_RS04535	MED152_04595	WP_015480687.1	-0.191127	0.687092		OmpA family protein
MED152_RS04540	MED152_04600	WP_015480688.1	0.190841	0.721966		DUF255 domain-containing protein
MED152_RS04545	MED152_04605	WP_015480689.1	-0.9013	0.119897		tetraacyldisaccharide 4'-kinase
MED152_RS04550	MED152_04610	WP_015480690.1	-0.151005	0.774457		Nif3-like dinuclear metal center hexameric protein
MED152_RS04555	MED152_04615	WP_015480691.1	0.0437037	0.937167		hypothetical protein
MED152_RS04560	MED152_04620	WP_015480692.1	-0.488317	0.234118		DUF349 domain-containing protein
MED152_RS04565		WP_015480693.1	1.0729	0.0193405		aroE
MED152_RS04570	MED152_04630	WP_015480694.1	0.300728	0.633568		DUF368 domain-containing protein
MED152_RS04575	MED152_04635	WP_015480695.1	0.0066195	0.993489		DUF368 domain-containing protein
MED152_RS04580	MED152_04640	WP_015480696.1	-1.05823	0.0044336		amidohydrolase
MED152_RS04585	MED152_04645	WP_015480697.1	-0.364262	0.426181		MBL fold metallo-hydrolase
MED152_RS04590	MED152_04650	WP_015480698.1	-0.475386	0.274353		superoxide dismutase family protein
MED152_RS04595	MED152_04655	WP_015480699.1	0.104006	0.896975		gfo/Idh/MocA family oxidoreductase
MED152_RS04600	MED152_04660	WP_015480700.1	-0.288283	0.675795		sodium:solute symporter
MED152_RS04605	MED152_04665	WP_041383875.1	0.438957	0.402065		PIG-L family deacetylase
MED152_RS04610	MED152_04670	WP_015480702.1	0.413266	0.33965		DNA polymerase III subunit beta
MED152_RS04615	MED152_04675	WP_015480703.1	0.248518	0.767261		DUF479 domain-containing protein
MED152_RS04620	MED152_04680	WP_015480704.1	0.461514	0.398713		gamma-glutamyltransferase
MED152_RS04625	MED152_04685	WP_015480705.1	0.211012	0.86233		hypothetical protein
MED152_RS04630	MED152_04690	WP_015480706.1	-0.200728	0.768512		glyoxalase
MED152_RS04635	MED152_04695	WP_015480707.1	-1.25133	0.000225341		protease
MED152_RS04640	MED152_04700	WP_015480708.1	0.180664	0.801086		RluA family pseudouridine synthase
MED152_RS13505		WP_083903255.1	0.127836	0.889264		DUF1272 domain-containing protein
MED152_RS04650	MED152_04710	WP_015480710.1	0.25249	0.597022		hypothetical protein
MED152_RS04655	MED152_04715	WP_015480711.1	-0.327176	0.66205		AI-2E family transporter
MED152_RS04660	MED152_04720	WP_015480712.1	-1.18515	0.0161732		hypothetical protein
MED152_RS04665	MED152_04725	WP_015480713.1	0.482608	0.333748		sulfurtransferase FdhD
MED152_RS04670	MED152_04730	WP_015480714.1	0.784542	0.0535692		hypothetical protein
MED152_RS04675	MED152_04735	WP_015480715.1	-0.321412	0.630663		hypothetical protein
MED152_RS04680	MED152_04740	WP_015480716.1	-0.0737196	0.92223	GH20	glycoside hydrolase family 20
MED152_RS04685	MED152_04745	WP_015480717.1	0.114596	0.893318		galactokinase
MED152_RS04690	MED152_04750	WP_015480718.1	-0.251241	0.730588		nucleotidyltransferase
MED152_RS04695		WP_041383390.1	-0.568499	0.516387		hypothetical protein
MED152_RS04700	MED152_15947	WP_015480719.1	-0.142739	0.869469		hypothetical protein
MED152_RS04705	MED152_04765	WP_015480720.1	-1.46038	0.000125152		hypothetical protein
MED152_RS04710	MED152_15949		-1.3915	0.00462276
MED152_RS04715	MED152_15950		-3.02711	1.16408e-05
MED152_RS04720	MED152_15951		-2.0085	0.00304833
MED152_RS04725	MED152_04770	WP_015480721.1	0.261524	0.621067		HDIG domain-containing protein
MED152_RS04730	MED152_04775	WP_041383877.1	-0.0137658	0.985851		inference=COORDINATES: similar to AA sequence:RefSeq:WP_004570201.1
MED152_RS04735	MED152_04780	WP_015480723.1	0.188906	0.711699		hydrolase Nlp/P60
MED152_RS04740	MED152_04785	WP_015480724.1	0.204873	0.693063		tetratricopeptide repeat protein
MED152_RS04745	MED152_04790	WP_015480725.1	1.01294	0.00862079		DNA gyrase subunit A
MED152_RS04750	MED152_04795	WP_015480726.1	0.68602	0.127787		ATP-dependent Clp protease ATP-binding subunit
MED152_RS04755	MED152_04800	WP_015480727.1	-0.158975	0.767782		DUF3467 domain-containing protein
MED152_RS04760	MED152_04805	WP_015480728.1	1.67782	7.94881e-06		DNA-directed RNA polymerase subunit beta'
MED152_RS04765	MED152_04810	WP_015480729.1	1.17623	0.00072359		DNA-directed RNA polymerase subunit beta
MED152_RS04770	MED152_04815	WP_015480730.1	1.30868	0.000136075		50S ribosomal protein L7/L12
MED152_RS04775	MED152_04820	WP_015480731.1	1.24535	0.000776328		50S ribosomal protein L10
MED152_RS04780	MED152_04825	WP_015480732.1	0.956975	0.0165273		50S ribosomal protein L1
MED152_RS04785	MED152_04830	WP_015480733.1	1.01985	0.0050297		50S ribosomal protein L11
MED152_RS04790	MED152_04835	WP_015480734.1	0.467915	0.254393		transcription termination/antitermination factor NusG
MED152_RS04795	MED152_04840	WP_015480735.1	0.543639	0.247006		preprotein translocase subunit SecE
MED152_RS04800	MED152_15967		-0.113264	0.85494
MED152_RS04805	MED152_04850	WP_015480736.1	0.26605	0.566917		elongation factor Tu
MED152_RS04810	MED152_15969		0.120193	0.864927
MED152_RS04815	MED152_15970		-2.63949	3.76365e-05
MED152_RS04820	MED152_15971		-1.09007	0.0929494
MED152_RS04825	MED152_15972		-1.3727	0.00138636
MED152_RS04830	MED152_04855	WP_015480737.1	-1.07999	0.00621696		ribosomal subunit interface protein
MED152_RS04835	MED152_04860	WP_015480738.1	-0.738466	0.115151		phage integrase family protein
MED152_RS04840	MED152_04865	WP_015480739.1	-0.697658	0.165167		30S ribosomal protein S21
MED152_RS04845	MED152_04870	WP_015480740.1	0.534876	0.26823		acyl-CoA dehydrogenase
MED152_RS04850	MED152_04875	WP_015480741.1	-0.761393	0.201141		hypothetical protein
MED152_RS04855	MED152_04880	WP_015480742.1	-0.955211	0.0166734		alanine:cation symporter family protein
MED152_RS04860	MED152_04885	WP_015480743.1	0.662346	0.113804		NAD(P)-dependent oxidoreductase
MED152_RS04865	MED152_04890	WP_015480744.1	0.531637	0.228999		potassium channel protein
MED152_RS04870	MED152_04895	WP_015480745.1	-0.131037	0.931317		PspC family transcriptional regulator
MED152_RS04875	MED152_04900	WP_015480746.1	-0.0951911	0.87553		excinuclease ABC subunit UvrA
MED152_RS04880	MED152_04905	WP_015480747.1	-0.0844722	0.882999		TIGR00730 family Rossman fold protein
MED152_RS04885	MED152_04910	WP_015480748.1	-0.0144454	0.988723		T9SS C-terminal target domain-containing protein
MED152_RS04895	MED152_04920	WP_015480750.1	-1.15505	0.0021928		transketolase
MED152_RS04900	MED152_04925	WP_015480751.1	-1.10567	0.00264517		DUF5117 domain-containing protein
MED152_RS04905	MED152_04930	WP_015480752.1	-0.352364	0.481569		DUF2851 domain-containing protein
MED152_RS04910	MED152_04935	WP_015480753.1	-0.177549	0.819126		NAD(P)H-dependent oxidoreductase
MED152_RS04915	MED152_04940	WP_015480754.1	-0.351191	0.508214		inference=COORDINATES: similar to AA sequence:RefSeq:WP_015480754.1
MED152_RS04920	MED152_04945	WP_015480755.1	0.224573	0.667154		ParA family protein
MED152_RS04925	MED152_04950	WP_015480756.1	1.30761	0.00109945		chromosome partitioning protein ParB
MED152_RS04930	MED152_04955	WP_015480757.1	2.13592	1.73397e-08		hypothetical protein
MED152_RS04935	MED152_04960	WP_015480758.1	2.00221	3.4237e-07		4-hydroxy-tetrahydrodipicolinate reductase
MED152_RS04940	MED152_04965	WP_015480759.1	-0.807198	0.0532667		signal peptidase I
MED152_RS04945	MED152_04970	WP_015480760.1	0.265988	0.746713		hypothetical protein
MED152_RS04950	MED152_04975	WP_015480761.1	-0.599618	0.272462		Crp/Fnr family transcriptional regulator
MED152_RS04955	MED152_04980	WP_015480762.1	0.119611	0.908076		hypothetical protein
MED152_RS04960	MED152_04985	WP_015480763.1	-0.499419	0.467239		sugar isomerase
MED152_RS04965	MED152_04990	WP_015480764.1	0.183768	0.774964	GT4	glycosyl transferase family 1
MED152_RS04970	MED152_04995	WP_083903256.1	-0.0641876	0.935877	GT4	hypothetical protein
MED152_RS04975	MED152_05000	WP_015480766.1	2.16105	0.000215943		UDP-N-acetylglucosamine 2-epimerase (non-hydrolyzing)
MED152_RS04980	MED152_05005	WP_015480767.1	2.26428	2.93533e-05		methyltransferase
MED152_RS04985	MED152_05010	WP_041383394.1	2.00806	3.23138e-09		membrane protein
MED152_RS04990	MED152_05015	WP_015480769.1	1.00683	0.0254073		DUF4834 domain-containing protein
MED152_RS04995	MED152_05020	WP_015480770.1	1.97964	1.58154e-08		transporter
MED152_RS05000	MED152_05025	WP_015480771.1	1.66308	4.45622e-06		GNAT family N-acetyltransferase
MED152_RS05005	MED152_05030	WP_015480772.1	2.29868	9.19772e-07		16S rRNA (uracil(1498)-N(3))-methyltransferase
MED152_RS05010	MED152_05035	WP_015480773.1	-0.3971	0.408653		DUF4159 domain-containing protein
MED152_RS05015	MED152_05040	WP_015480774.1	-0.535711	0.273376		bile acid:sodium symporter family protein
MED152_RS05020	MED152_05045	WP_041383883.1	-0.305627	0.724657		acyltransferase
MED152_RS05025	MED152_05050	WP_015480776.1	0.0607806	0.913621	GH3	beta-N-acetylglucosaminidase
MED152_RS05030	MED152_05055	WP_015480777.1	0.515771	0.351506		hypothetical protein
MED152_RS05035	MED152_05060	WP_015480778.1	-0.144252	0.779236		DNA polymerase III subunit epsilon
MED152_RS05040	MED152_05065	WP_015480779.1	-0.0649035	0.906827		polyphosphate kinase
MED152_RS05045	MED152_05070	WP_015480780.1	-0.235187	0.66205		hypothetical protein
MED152_RS05050	MED152_05075	WP_015480781.1	-0.907612	0.0281831	GH13	glycosidase
MED152_RS05055	MED152_05080	WP_041383396.1	-1.85762	1.86098e-05		sugar kinase
MED152_RS05060	MED152_05085	WP_015480783.1	-1.00303	0.0146078		solute:sodium symporter family transporter
MED152_RS05065	MED152_05090	WP_015480784.1	-0.275571	0.651442	GH13	alpha-glucosidase
MED152_RS05070	MED152_05095	WP_015480785.1	-2.57551	1.72909e-10		MFS transporter
MED152_RS05075	MED152_05100	WP_015480786.1	0.431907	0.395798	GH65	glycoside hydrolase family 65 protein
MED152_RS05080	MED152_05105	WP_015480787.1	0.0334976	0.972874		cellulase (glycosyl hydrolase family 5)
MED152_RS05085	MED152_05110	WP_015480788.1	-0.564095	0.269283	GH37	trehalase
MED152_RS05090	MED152_05115	WP_015480789.1	-1.72098	0.00296874		MFS transporter
MED152_RS05095	MED152_05120	WP_015480790.1	-2.75149	2.34521e-14		MFS transporter
MED152_RS05100	MED152_05125	WP_015480791.1	0.589742	0.164661		phosphatase PAP2 family protein
MED152_RS05105	MED152_05130	WP_015480792.1	0.910814	0.0324077		RNA-binding protein
MED152_RS05110	MED152_05135	WP_015480793.1	1.09804	0.00226593		hypothetical protein
MED152_RS05115	MED152_05140	WP_015480794.1	0.953083	0.0243792		hypothetical protein
MED152_RS05120	MED152_05145	WP_015480795.1	0.106077	0.840864		hypothetical protein
MED152_RS05125	MED152_05150	WP_015480796.1	-0.545018	0.268544		RagB/SusD family nutrient uptake outer membrane protein
MED152_RS05130	MED152_05155	WP_015480797.1	-2.30201	5.14837e-11		SusC/RagA family TonB-linked outer membrane protein
MED152_RS05135	MED152_05160	WP_015480798.1	0.247122	0.762027		DUF1080 domain-containing protein
MED152_RS05140	MED152_05165	WP_015480799.1	0.294134	0.581715		sugar phosphate isomerase/epimerase
MED152_RS05145	MED152_05170	WP_015480800.1	-0.0233699	0.972126		gfo/Idh/MocA family oxidoreductase
MED152_RS05150	MED152_05175	WP_015480801.1	-0.603382	0.162303		MFS transporter
MED152_RS05155	MED152_05180	WP_015480802.1	-1.12957	0.00244043		sugar phosphate isomerase/epimerase
MED152_RS05160	MED152_05185	WP_015480803.1	-1.14636	0.00180565		AraC family transcriptional regulator
MED152_RS05165	MED152_05190	WP_015480804.1	-1.23828	0.000351024		GMC family oxidoreductase
MED152_RS05170	MED152_05195	WP_015480805.1	-0.00446238	0.994026		hypothetical protein
MED152_RS05175	MED152_05200	WP_015480806.1	0.455766	0.462313		DUF1080 domain-containing protein
MED152_RS05180	MED152_05205	WP_015480807.1	-2.32547	8.60559e-10		azurin
MED152_RS05185	MED152_05210	WP_015480808.1	-0.423316	0.391923		LacI family transcriptional regulator
MED152_RS05190	MED152_05220	WP_015480810.1	0.116441	0.859812		SGNH/GDSL hydrolase family protein
MED152_RS05195	MED152_05225	WP_015480811.1	0.705573	0.392172		hypothetical protein
MED152_RS05200	MED152_05230	WP_015480812.1	0.663474	0.417054		hypothetical protein
MED152_RS05205	MED152_05235	WP_015480813.1	0.156299	0.84905		thioredoxin
MED152_RS05210	MED152_05240	WP_015480814.1	-0.194813	0.778472		peroxiredoxin
MED152_RS05215	MED152_05245	WP_015480815.1	-1.60263	0.016296		catalase/peroxidase HPI
MED152_RS05220	MED152_05250	WP_015480816.1	-0.178224	0.752937		hypothetical protein
MED152_RS05225	MED152_05255	WP_015480817.1	-0.748882	0.0665834		sigma-54-dependent Fis family transcriptional regulator
MED152_RS05230	MED152_05260	WP_015480818.1	-1.60465	5.59927e-06		hypothetical protein
MED152_RS05235	MED152_05265	WP_015480819.1	0.0891836	0.893318		mechanosensitive ion channel protein MscS
MED152_RS05240	MED152_05270	WP_015480820.1	-0.300226	0.578133		ABC transporter permease
MED152_RS05245	MED152_05275	WP_015480821.1	-0.851425	0.0234513		DUF4162 domain-containing protein
MED152_RS05250	MED152_05280	WP_015480822.1	-2.69086	3.265e-15		MarR family transcriptional regulator
MED152_RS05255	MED152_05285	WP_015480823.1	-2.38783	2.84446e-13		3-hydroxyacyl-CoA dehydrogenase
MED152_RS05260	MED152_05290	WP_015480824.1	-1.69673	2.87286e-06		inference=COORDINATES: similar to AA sequence:RefSeq:WP_013622104.1
MED152_RS05265	MED152_05295	WP_015480825.1	-1.0807	0.0294638		acyl-CoA dehydrogenase
MED152_RS05270	MED152_05300	WP_015480826.1	-0.819967	0.0506806		peptidase family M28
MED152_RS05275	MED152_05305	WP_015480827.1	0.38362	0.555943		KTSC domain-containing protein
MED152_RS05280	MED152_05310	WP_041383398.1	-0.531042	0.223494		septum formation inhibitor Maf
MED152_RS05285	MED152_05315	WP_015480829.1	-0.379043	0.419105		thioredoxin-disulfide reductase
MED152_RS05290	MED152_05320	WP_015480830.1	-0.937078	0.021509		PQQ-dependent sugar dehydrogenase
MED152_RS05295	MED152_16067		-2.06361	0.0667691
MED152_RS05300	MED152_05325	WP_015480831.1	-1.08261	0.116329		flavin reductase
MED152_RS05305	MED152_05330	WP_015480832.1	-1.03712	0.109641		DUF2867 domain-containing protein
MED152_RS13510		WP_083903265.1	-0.604797	0.666288		DUF2256 domain-containing protein
MED152_RS05310	MED152_05340	WP_015480833.1	-0.16146	0.837311		DASH family cryptochrome
MED152_RS05315	MED152_05345	WP_015480834.1	-1.10882	0.011966		cryptochrome/photolyase family protein
MED152_RS05320	MED152_05350	WP_015480835.1	0.119032	0.88174		FAD-binding protein
MED152_RS05325	MED152_05355	WP_015480836.1	-1.41058	0.027367		hypothetical protein
MED152_RS05330	MED152_05360	WP_015480837.1	-1.60415	4.84412e-05		TIGR03643 family protein
MED152_RS05335	MED152_05365	WP_015480838.1	-1.8685	7.5306e-07		GTP cyclohydrolase I FolE
MED152_RS05340	MED152_05370	WP_015480839.1	-1.46039	0.000233509		hypothetical protein
MED152_RS05345	MED152_05375	WP_015480840.1	-0.825935	0.0686582		hypothetical protein
MED152_RS05350	MED152_05380	WP_015480841.1	-0.715862	0.0575291		NAD(P)-dependent oxidoreductase
MED152_RS05355	MED152_05385	WP_015480842.1	-0.0449186	0.948261		glutathione peroxidase
MED152_RS05365	MED152_05395	WP_015480844.1	0.0923765	0.908113		DUF3050 domain-containing protein
MED152_RS05370	MED152_05400	WP_015480845.1	-0.716009	0.164661		hypothetical protein
MED152_RS05375	MED152_05405	WP_015480846.1	-0.455342	0.311943		deoxyribodipyrimidine photo-lyase
MED152_RS05380		WP_015480847.1	-0.311758	0.498447		wax ester/triacylglycerol synthase family O-acyltransferase
MED152_RS05385	MED152_05415	WP_015480848.1	1.11004	0.00452266		alpha/beta hydrolase
MED152_RS05390	MED152_05420	WP_015480849.1	1.37645	0.000940545		alpha/beta hydrolase
MED152_RS05395	MED152_05425	WP_015480850.1	1.18745	0.00246793		HAD-IB family hydrolase
MED152_RS05400	MED152_05430	WP_015480851.1	-0.069363	0.93162		NAD(P)H-dependent glycerol-3-phosphate dehydrogenase
MED152_RS05405	MED152_05435	WP_015480852.1	0.850447	0.328944		hypothetical protein
MED152_RS05410	MED152_05440	WP_015480853.1	-0.456884	0.598889		transcriptional regulator
MED152_RS05415	MED152_05445	WP_015480854.1	-2.50638	3.14754e-12		hypothetical protein
MED152_RS05420	MED152_05450	WP_015480855.1	-1.37209	0.00153888		hypothetical protein
MED152_RS05425	MED152_05455	WP_015480856.1	-1.32875	0.0247435		hypothetical protein
MED152_RS05430	MED152_05460	WP_015480857.1	-0.102768	0.882497		ABC transporter
MED152_RS05435	MED152_05465	WP_015480858.1	0.354178	0.521781		uridine kinase
MED152_RS05440	MED152_05470	WP_015480859.1	-0.949886	0.366009		septum formation initiator
MED152_RS05445	MED152_05475	WP_015480860.1	1.38942	0.000783065		methylmalonyl-CoA mutase
MED152_RS05450	MED152_05480	WP_015480861.1	1.25987	0.00449157		methylmalonyl-CoA mutase
MED152_RS05455	MED152_05485	WP_015480862.1	0.662939	0.163103		GH3 auxin-responsive promoter
MED152_RS05460	MED152_05490	WP_015480863.1	-0.769741	0.0930224		putative DNA modification/repair radical SAM protein
MED152_RS05465	MED152_05495	WP_015480864.1	0.13818	0.892824		DNA metabolism protein
MED152_RS05470	MED152_05500	WP_015480865.1	-0.255925	0.664457		hypothetical protein
MED152_RS05475	MED152_05505	WP_041383892.1	-0.601601	0.166503		acetolactate synthase large subunit
MED152_RS05480	MED152_05510	WP_015480867.1	0.289751	0.548742		inference=COORDINATES: similar to AA sequence:RefSeq:WP_015480867.1
MED152_RS05485	MED152_05515	WP_015480868.1	0.399258	0.516387		hypothetical protein
MED152_RS05490	MED152_05520	WP_015480869.1	-0.0136999	0.986338		cytochrome c biogenesis protein
MED152_RS05495	MED152_05525	WP_015480870.1	0.607304	0.158984		hypothetical protein
MED152_RS05500	MED152_05530	WP_015480871.1	2.09405	3.40511e-08		LysM peptidoglycan-binding domain-containing protein
MED152_RS05505	MED152_05535	WP_015480872.1	1.0789	0.0182037		glutamine-hydrolyzing GMP synthase
MED152_RS05510	MED152_05540	WP_015480873.1	-1.903	0.000253148		ketoacyl-ACP synthase III
MED152_RS05515	MED152_16111	WP_015480874.1	2.28491	0.000801338		hypothetical protein
MED152_RS05520	MED152_05550	WP_015480875.1	1.56914	0.000159828		cytidine deaminase
MED152_RS05525	MED152_05555	WP_015480876.1	1.31568	0.00193859		hypothetical protein
MED152_RS05530	MED152_05560	WP_015480877.1	1.18111	0.00231151		T9SS C-terminal target domain-containing protein
MED152_RS05535	MED152_05565	WP_015480878.1	1.28357	0.00493742		gliding motility lipoprotein GldJ
MED152_RS05540	MED152_05570	WP_015480879.1	1.67129	3.88227e-06		UDP-N-acetylmuramoyl-tripeptide--D-alanyl-D-alanine ligase
MED152_RS05545	MED152_05575	WP_015480880.1	0.743102	0.119106		hypothetical protein
MED152_RS05550	MED152_05580	WP_015480881.1	0.0493914	0.940233		hypothetical protein
MED152_RS05555	MED152_16119	WP_041383407.1	0.496423	0.636701		endonuclease
MED152_RS05560	MED152_05595	WP_015480883.1	0.520964	0.199602		chain length determinant protein
MED152_RS05565	MED152_05600	WP_015480884.1	-0.121106	0.813918		polysaccharide biosynthesis protein
MED152_RS05570	MED152_05605	WP_015480885.1	-0.00518451	0.994026		polysaccharide biosynthesis protein
MED152_RS05575	MED152_05610	WP_015480886.1	-0.122456	0.870609		UDP-N-acetylmuramyl pentapeptide phosphotransferase/UDP-N-acetylglucosamine-1-phosphate transferase
MED152_RS05580	MED152_05615	WP_015480887.1	1.5394	0.000135851		NAD dependent epimerase/dehydratase
MED152_RS05585	MED152_05620	WP_015480888.1	1.17506	0.0155952	GT2	glycosyltransferase
MED152_RS05590	MED152_05625	WP_015480889.1	1.1822	0.0153122		HAD family hydrolase
MED152_RS05595	MED152_05630	WP_015480890.1	1.24399	0.00113225		3-deoxy-manno-octulosonate cytidylyltransferase
MED152_RS05600	MED152_05635	WP_015480891.1	1.05015	0.00675678		hydroxymethylglutaryl-CoA lyase
MED152_RS05605	MED152_05640	WP_015480892.1	1.00531	0.196199		hypothetical protein
MED152_RS05610	MED152_05645	WP_015480893.1	-1.77415	0.00838799		hypothetical protein
MED152_RS05615	MED152_05650	WP_015480894.1	0.603522	0.329745		hypothetical protein
MED152_RS05620	MED152_05655	WP_015480895.1	-0.221974	0.728528		oligosaccharide repeat unit polymerase
MED152_RS05625	MED152_05660	WP_015480896.1	0.478868	0.347875		short-chain dehydrogenase
MED152_RS05630	MED152_05665	WP_015480897.1	1.12255	0.0906336		gfo/Idh/MocA family oxidoreductase
MED152_RS05635	MED152_05670	WP_015480898.1	1.69456	1.91304e-05		acylneuraminate cytidylyltransferase family protein
MED152_RS05640	MED152_05675	WP_015480899.1	2.21656	6.65053e-10		nucleotidyltransferase
MED152_RS05645	MED152_05680	WP_015480900.1	2.1891	1.29742e-06		UDP-N-acetylglucosamine 2-epimerase (hydrolyzing)
MED152_RS05650	MED152_05685	WP_015480901.1	2.65249	5.43878e-12		N-acetylneuraminate synthase
MED152_RS05655	MED152_05690	WP_015480902.1	2.32822	2.83866e-09		formyl transferase
MED152_RS05665	MED152_05700	WP_041383408.1	1.60531	1.86098e-05		nucleoside-diphosphate sugar epimerase
MED152_RS05670	MED152_05705	WP_041383894.1	-0.471694	0.355061		GDP-mannose 4%2C6-dehydratase
MED152_RS05675	MED152_05710	WP_015480906.1	0.770813	0.0483772		diversity-generating retroelement protein bAvd family protein
MED152_RS05680	MED152_05715	WP_015480907.1	0.856574	0.0279359		GDP-L-fucose synthase
MED152_RS05685	MED152_05720	WP_015480908.1	1.20401	0.00251208		UDP-glucose/GDP-mannose dehydrogenase family protein
MED152_RS05690	MED152_05725	WP_015480909.1	0.257101	0.641064		gfo/Idh/MocA family oxidoreductase
MED152_RS05695	MED152_05730	WP_015480910.1	0.175443	0.767684		nucleotide sugar dehydrogenase
MED152_RS05700	MED152_05735	WP_015480911.1	1.79031	2.77045e-06		DNA-binding protein
MED152_RS05705	MED152_16149		-1.15451	0.0567047
MED152_RS05710	MED152_05740	WP_015480912.1	0.155795	0.775048		bifunctional folylpolyglutamate synthase/dihydrofolate synthase
MED152_RS05715	MED152_05745	WP_015480913.1	0.243665	0.630738		cytidylyltransferase
MED152_RS05720	MED152_05750	WP_015480914.1	0.0379766	0.945607		cytidyltransferase
MED152_RS05725	MED152_05755	WP_015480915.1	1.2655	0.000593207		hypothetical protein
MED152_RS05730	MED152_05760	WP_015480916.1	0.99057	0.044412		biopolymer transporter ExbD
MED152_RS05735	MED152_05765	WP_015480917.1	0.213632	0.66202		MotA/TolQ/ExbB proton channel family protein
MED152_RS05740	MED152_05770	WP_015480918.1	1.27408	0.00101677		sodium:proton antiporter
MED152_RS05750	MED152_05780	WP_015480920.1	-2.25995	7.93593e-09		anhydro-N-acetylmuramic acid kinase
MED152_RS05755	MED152_05785	WP_041383410.1	-2.36431	1.51848e-11		acyl-CoA dehydrogenase
MED152_RS05760	MED152_05790	WP_015480922.1	-0.306682	0.590565		tRNA pseudouridine synthase A
MED152_RS05765	MED152_05795	WP_015480923.1	2.90752	3.27483e-14		hypothetical protein
MED152_RS05770	MED152_05800	WP_015480924.1	2.36632	6.67676e-09		ammonium transporter
MED152_RS05775	MED152_05805	WP_015480925.1	0.59089	0.352916		P-II family nitrogen regulator
MED152_RS05780	MED152_05810	WP_015480926.1	1.0616	0.0179078		ammonium transporter
MED152_RS05785	MED152_05815	WP_015480927.1	3.70442	2.27241e-26		glutamate synthase large subunit
MED152_RS05790		WP_015480928.1	3.36415	2.70491e-15		gltD
MED152_RS05795		Dbxref	-0.437035	0.661065		5S ribosomal RNA
MED152_RS05800	MED152_16168	gbkey	-0.436665	0.697098
MED152_RS05805	MED152_16169		-0.721571	0.173735
MED152_RS05810	MED152_16170		-1.68855	0.00153924
MED152_RS05815	MED152_16171	gbkey	-1.35484	0.0696134
MED152_RS05820	MED152_05825	WP_015480929.1	-0.214829	0.656446		threonine--tRNA ligase
MED152_RS05825	MED152_05830	WP_083903257.1	-0.481457	0.343209		translation initiation factor IF-3
MED152_RS05830	MED152_05840	WP_015480931.1	0.787988	0.0508362		50S ribosomal protein L35
MED152_RS05835	MED152_05845	WP_015480932.1	1.1946	0.00304638		50S ribosomal protein L20
MED152_RS05840	MED152_05850	WP_015480933.1	1.38763	0.000214367		hypothetical protein
MED152_RS05845	MED152_05855	WP_015480934.1	-1.14093	0.00776148	GT4	glycogen synthase
MED152_RS05850	MED152_05860	WP_015480935.1	-0.830151	0.117986		glucose-1-phosphate adenylyltransferase
MED152_RS05855	MED152_05865	WP_015480936.1	-0.586552	0.307022	GH13	DUF3416 domain-containing protein
MED152_RS05860	MED152_05870	WP_015480937.1	-0.450164	0.494092		hypothetical protein
MED152_RS05865	MED152_05875	WP_015480938.1	0.83023	0.0566546	CBM48,GH13	1%2C4-alpha-glucan branching protein GlgB
MED152_RS05870		WP_041383413.1	-0.840845	0.543371		hypothetical protein
MED152_RS05875	MED152_05885	WP_015480939.1	1.51179	0.000208677	GH31	DUF4968 domain-containing protein
MED152_RS05880	MED152_05900	WP_015480941.1	-0.137909	0.812808		peptide chain release factor 1
MED152_RS05885	MED152_05905	WP_041383415.1	-0.150173	0.829565		hypothetical protein
MED152_RS05890	MED152_05910	WP_015480943.1	1.14924	0.00862079		histidine kinase
MED152_RS05895	MED152_05915	WP_015480944.1	-0.0786211	0.908665		phosphoribosylformylglycinamidine cyclo-ligase
MED152_RS05900	MED152_05920	WP_015480945.1	-2.14773	3.65063e-11		glutamine synthetase
MED152_RS05905	MED152_05925	WP_015480946.1	1.0542	0.00617589		glutamine synthetase
MED152_RS05910	MED152_05930	WP_015480947.1	-1.06574	0.0232056		DUF4136 domain-containing protein
MED152_RS05915	MED152_05935	WP_015480948.1	-1.49947	1.4241e-05		methylmalonyl-CoA mutase
MED152_RS05920	MED152_05940	WP_015480949.1	-0.231983	0.636701		hypothetical protein
MED152_RS05925	MED152_05945	WP_015480950.1	-1.8458	0.000142612		DUF3703 domain-containing protein
MED152_RS05930	MED152_05950	WP_015480951.1	-1.97111	1.35564e-07		DNA-directed RNA polymerase sigma-70 factor
MED152_RS05935	MED152_05955	WP_015480952.1	-0.0394505	0.945424		dienelactone hydrolase family protein
MED152_RS05940	MED152_05960	WP_015480953.1	0.688233	0.12229		class I SAM-dependent methyltransferase
MED152_RS05945	MED152_05965	WP_015480954.1	-1.7399	0.000405847		hypothetical protein
MED152_RS05950	MED152_05970	WP_015480955.1	-1.12991	0.00711182		1-pyrroline-5-carboxylate dehydrogenase
MED152_RS05955	MED152_05975	WP_015480956.1	0.429699	0.41382		hypothetical protein
MED152_RS05960	MED152_05980	WP_041383420.1	-0.410691	0.401475		hypothetical protein
MED152_RS05965	MED152_05985	WP_015480958.1	-0.561817	0.241372		lipoate-protein ligase B
MED152_RS05970	MED152_05990	WP_015480959.1	-0.00856321	0.992069		nucleoid-associated protein
MED152_RS05975	MED152_05995	WP_015480960.1	0.992158	0.044225		ribonuclease HII
MED152_RS05980	MED152_06000	WP_015480961.1	1.65416	3.02086e-06		hypothetical protein
MED152_RS05985	MED152_06005	WP_015480962.1	1.94483	0.000645462		hypothetical protein
MED152_RS05990	MED152_06010	WP_015480963.1	-1.04639	0.0728159		phosphatase PAP2 family protein
MED152_RS05995	MED152_06015	WP_015480964.1	0.562397	0.391923		N-acetyltransferase
MED152_RS06000	MED152_06020	WP_015480965.1	0.307155	0.638226		Na+/H+ antiporter NhaC
MED152_RS06005	MED152_06025	WP_015480966.1	1.61729	0.000150013		metal-dependent hydrolase
MED152_RS06015	MED152_06035	WP_015480968.1	-0.113216	0.908076		Lrp/AsnC family transcriptional regulator
MED152_RS06020	MED152_06040	WP_015480969.1	1.10102	0.011966		DUF3857 domain-containing protein
MED152_RS06025	MED152_06045	WP_015480970.1	0.119066	0.814816		DUF3857 domain-containing protein
MED152_RS06030	MED152_06050	WP_015480971.1	-2.10912	5.29508e-10		YceI family protein
MED152_RS06035	MED152_06060	WP_015480972.1	-0.0461281	0.956865		D-tyrosyl-tRNA(Tyr) deacylase
MED152_RS06040	MED152_06065	WP_015480973.1	-0.21475	0.672751		ribosome small subunit-dependent GTPase A
MED152_RS06045	MED152_06070	WP_015480974.1	1.83843	2.54187e-07		cytochrome c4
MED152_RS06050	MED152_06075	WP_015480975.1	1.32984	0.00221597		prephenate dehydrogenase
MED152_RS06060	MED152_06085	WP_015480977.1	0.27868	0.549809		prephenate dehydratase
MED152_RS06065	MED152_06090	WP_041383899.1	-0.658045	0.249677		DUF2237 domain-containing protein
MED152_RS06070	MED152_16222	WP_015480979.1	-1.20185	0.114462		hypothetical protein
MED152_RS06075	MED152_16223		-1.38844	0.0239848
MED152_RS06080	MED152_06100	WP_015480980.1	-0.483474	0.284432		DUF58 domain-containing protein
MED152_RS06085	MED152_06105	WP_015480981.1	-0.176799	0.728076		peptidase M1
MED152_RS06090	MED152_06110	WP_015480982.1	-1.13356	0.0062757		thioredoxin
MED152_RS06095	MED152_06115	WP_015480983.1	0.914028	0.0404682		methylenetetrahydrofolate reductase [NAD(P)H]
MED152_RS06100	MED152_06120	WP_015480984.1	1.73507	0.00231151		methionine synthase
MED152_RS06105	MED152_06125	WP_015480985.1	1.33439	0.0291904		5-methyltetrahydrofolate--homocysteine methyltransferase
MED152_RS06110	MED152_06130	WP_015480986.1	0.176647	0.774964		cysteine synthase CysM
MED152_RS06115	MED152_06135	WP_015480987.1	-0.196044	0.722531		serine O-acetyltransferase
MED152_RS06120	MED152_06140	WP_015480988.1	-0.990938	0.0189565		ferredoxin
MED152_RS06125	MED152_06145	WP_015480989.1	2.17298	1.4965e-07		NAD(P)/FAD-dependent oxidoreductase
MED152_RS06130	MED152_06150	WP_015480990.1	2.47448	1.98496e-08		bifunctional precorrin-2 dehydrogenase/sirohydrochlorin ferrochelatase
MED152_RS06135	MED152_06155	WP_015480991.1	2.50756	2.90262e-09		uroporphyrinogen-III C-methyltransferase
MED152_RS06140	MED152_06160	WP_015480992.1	2.92721	5.16755e-15		HEPN domain-containing protein
MED152_RS06145	MED152_06165	WP_015480993.1	2.91292	1.48111e-14		GTP-binding protein
MED152_RS06150	MED152_06170	WP_051058580.1	2.13747	5.11721e-07		sulfate adenylyltransferase subunit CysD
MED152_RS06155	MED152_06175	WP_015480995.1	1.80062	1.80537e-05		phosphoadenylylsulfate reductase
MED152_RS06160	MED152_06180	WP_015480996.1	1.499	0.0053922		DUF2061 domain-containing protein
MED152_RS13515	MED152_06185	WP_083903266.1	0.748289	0.0905434		acyloxyacyl hydrolase
MED152_RS06175	MED152_06190	WP_015480998.1	-0.405531	0.42071		Rrf2 family transcriptional regulator
MED152_RS06180		WP_015480999.1	-1.08365	0.0063626		alginate lyase precursor
MED152_RS06185	MED152_06200	WP_015481000.1	2.18039	0.000247745		inference=COORDINATES: similar to AA sequence:RefSeq:WP_015481000.1
MED152_RS06190	MED152_06205	WP_015481001.1	2.9859	4.26852e-06		bifunctional aspartate kinase/homoserine dehydrogenase I
MED152_RS06195	MED152_06210	WP_015481002.1	2.52645	0.020309		inference=COORDINATES: similar to AA sequence:RefSeq:WP_004569044.1
MED152_RS06200	MED152_06215	WP_015481003.1	-0.158781	0.786104		methionine adenosyltransferase
MED152_RS06205	MED152_06220	WP_015481004.1	-0.300304	0.508214		DUF5117 domain-containing protein
MED152_RS06210	MED152_06225	WP_015481005.1	-1.9584	1.78497e-06		hypothetical protein
MED152_RS06215	MED152_06230	WP_015481006.1	1.3148	0.0301537		thioredoxin family protein
MED152_RS06220	MED152_06235	WP_015481007.1	-0.166559	0.83615		NAD(P)/FAD-dependent oxidoreductase
MED152_RS06225	MED152_06240	WP_015481008.1	0.626105	0.321455		hypothetical protein
MED152_RS06230	MED152_06245	WP_015481009.1	0.803452	0.0750694		hydroxymethylglutaryl-CoA reductase%2C degradative
MED152_RS06235	MED152_06250	WP_015481010.1	-0.310664	0.481484		S9 family peptidase
MED152_RS06240	MED152_06255	WP_015481011.1	0.577237	0.160088		MFS transporter
MED152_RS06245	MED152_06260	WP_015481012.1	-1.1977	0.0120261		MFS transporter
MED152_RS06250	MED152_06265	WP_015481013.1	-0.136091	0.801086		DUF255 domain-containing protein
MED152_RS06255	MED152_06270	WP_015481014.1	-1.33621	0.0237555		DUF4131 domain-containing protein
MED152_RS06260	MED152_06275	WP_015481015.1	-0.00682529	0.994026		NlpC/P60 family protein
MED152_RS06265	MED152_06280	WP_015481016.1	0.563023	0.24054	GT19	lipid-A-disaccharide synthase
MED152_RS06270	MED152_06285	WP_015481017.1	0.48116	0.554963		hypothetical protein
MED152_RS06275	MED152_06290	WP_015481018.1	0.18207	0.76243		5'/3'-nucleotidase SurE
MED152_RS06280	MED152_06295	WP_015481019.1	-0.0981611	0.856791		tail-specific protease
MED152_RS06285	MED152_06300	WP_041383426.1	0.559803	0.226501		thioesterase
MED152_RS06290	MED152_06305	WP_015481021.1	0.0746865	0.909023		AraC family transcriptional regulator
MED152_RS06295	MED152_06310	WP_015481022.1	0.368255	0.447333		DUF3095 domain-containing protein
MED152_RS06300	MED152_06315	WP_015481023.1	-0.672441	0.103388		AraC family transcriptional regulator
MED152_RS06305	MED152_06320	WP_015481024.1	-0.236842	0.728053		response regulator
MED152_RS06310	MED152_06325	WP_015481025.1	-0.273681	0.674817		histidine kinase
MED152_RS06315	MED152_06330	WP_015481026.1	-0.893237	0.248912		hypothetical protein
MED152_RS06320	MED152_06335	WP_015481027.1	-0.389276	0.743613		hypothetical protein
MED152_RS06325	MED152_06340	WP_015481028.1	-0.884568	0.0796238		NADPH:quinone oxidoreductase family protein
MED152_RS06330	MED152_16273		-3.11787	3.98924e-13
MED152_RS06335	MED152_06345	WP_015481029.1	-0.208064	0.724657		dipeptidase
MED152_RS06340	MED152_06350	WP_015481030.1	-0.842009	0.0186654		OmpA family protein
MED152_RS06345	MED152_06355	WP_015481031.1	0.232978	0.718186		DUF2490 domain-containing protein
MED152_RS06350	MED152_06360	WP_015481032.1	-0.442428	0.475822		hypothetical protein
MED152_RS06355	MED152_06365	WP_015481033.1	-0.791775	0.0554205		peptidylprolyl isomerase
MED152_RS06360	MED152_06370	WP_015481034.1	-1.4767	0.00164494		BlaI/MecI/CopY family transcriptional regulator
MED152_RS13395	MED152_06375	WP_015481035.1	0.489896	0.382582		BlaR1 peptidase M56
MED152_RS06370	MED152_06380	WP_015481036.1	-1.57283	0.000213308		DUF4407 domain-containing protein
MED152_RS06375	MED152_06385	WP_015481037.1	0.144599	0.806115		lysine--tRNA ligase
MED152_RS06380	MED152_06390	WP_015481038.1	-0.164206	0.76655		inference=COORDINATES: similar to AA sequence:RefSeq:WP_004568834.1
MED152_RS06385	MED152_06395	WP_015481039.1	-0.855499	0.0653122		DUF3667 domain-containing protein
MED152_RS06390	MED152_06400	WP_015481040.1	-0.0503146	0.937361		16S rRNA (guanine(527)-N(7))-methyltransferase RsmG
MED152_RS06395	MED152_06405	WP_015481041.1	1.42887	0.000166634		acyl-CoA desaturase
MED152_RS06405	MED152_16289	WP_015481043.1	-1.63297	0.0163225		hypothetical protein
MED152_RS06410	MED152_06420	WP_015481044.1	-2.08089	1.62002e-07		T9SS C-terminal target domain-containing protein
MED152_RS06415	MED152_06425	WP_015481045.1	2.2851	7.99757e-11		cell division protein FtsZ
MED152_RS06420	MED152_06430	WP_015481046.1	2.16118	4.00419e-08		cell division protein FtsA
MED152_RS06425	MED152_06435	WP_015481047.1	0.757889	0.137759		hypothetical protein
MED152_RS06430	MED152_06440	WP_015481048.1	2.44441	1.62108e-08		UDP-N-acetylmuramate--L-alanine ligase
MED152_RS06435	MED152_06445	WP_015481049.1	1.46254	0.000383723	GT28	undecaprenyldiphospho-muramoylpentapeptide beta-N-acetylglucosaminyltransferase
MED152_RS06440	MED152_06450	WP_015481050.1	0.334321	0.545347		cell division protein FtsW
MED152_RS06445	MED152_06455	WP_015481051.1	0.136387	0.817577		UDP-N-acetylmuramoyl-L-alanine--D-glutamate ligase
MED152_RS06450	MED152_06460	WP_015481052.1	1.16465	0.0248528		phospho-N-acetylmuramoyl-pentapeptide-transferase
MED152_RS06460	MED152_06470	WP_041383432.1	1.61019	8.23472e-06		PASTA domain-containing protein
MED152_RS06465	MED152_06475	WP_015481055.1	1.10237	0.0149093		hypothetical protein
MED152_RS06470	MED152_06480	WP_015481056.1	1.13491	0.0173664		16S rRNA (cytosine(1402)-N(4))-methyltransferase RsmH
MED152_RS06475	MED152_06485	WP_041383434.1	0.741838	0.135754		division/cell wall cluster transcriptional repressor MraZ
MED152_RS06480	MED152_06490	WP_015481058.1	-0.479687	0.300609		alpha/beta hydrolase
MED152_RS06485	MED152_06495	WP_015481059.1	0.249585	0.646179		YihA family ribosome biogenesis GTP-binding protein
MED152_RS06490	MED152_06500	WP_015481060.1	0.687954	0.245497		RNA pseudouridine synthase
MED152_RS06495	MED152_06505	WP_015481061.1	-0.983026	0.0129294		alkane 1-monooxygenase
MED152_RS06500	MED152_06510	WP_015481062.1	-0.0228853	0.979886		nitroreductase family protein
MED152_RS06505	MED152_06515	WP_015481063.1	0.110029	0.856322		penicillin acylase family protein
MED152_RS06515	MED152_16311	WP_015481065.1	0.91776	0.197883		hypothetical protein
MED152_RS06520	MED152_06530	WP_015481066.1	1.50125	5.40709e-05		UDP-glucose 4-epimerase GalE
MED152_RS06525	MED152_06535	WP_015481067.1	-1.15914	0.00315288		DUF2911 domain-containing protein
MED152_RS06530	MED152_06540	WP_015481068.1	-0.490362	0.325329		ferrous iron transport protein B
MED152_RS06535	MED152_06545	WP_015481069.1	-1.76015	3.0075e-05		ferrous iron transport protein A
MED152_RS06540	MED152_06550	WP_015481070.1	-0.0366181	0.962773		SCO family protein
MED152_RS06545	MED152_06555	WP_015481071.1	-0.0279749	0.96517		RIP metalloprotease RseP
MED152_RS06550	MED152_06560	WP_015481072.1	-0.115356	0.849311		cupin-like domain-containing protein
MED152_RS06555	MED152_06570	WP_015481073.1	-0.63028	0.179526		TonB-dependent receptor
MED152_RS06565	MED152_06580	WP_015481075.1	-1.31106	0.000520317		peptidase S24
MED152_RS06570	MED152_06585	WP_015481076.1	-0.923195	0.0337779		hypothetical protein
MED152_RS06575	MED152_06590	WP_015481077.1	-0.0226704	0.985763		DUF2975 domain-containing protein
MED152_RS06580	MED152_06595	WP_015481078.1	0.339926	0.622437		transcriptional regulator
MED152_RS06585	MED152_06600	WP_015481079.1	0.0914778	0.864599		S9 family peptidase
MED152_RS06590	MED152_06605	WP_015481080.1	-0.0337971	0.964965		nucleoside deaminase
MED152_RS06595	MED152_06610	WP_015481081.1	-0.350453	0.526426		1-deoxy-D-xylulose-5-phosphate synthase
MED152_RS06600	MED152_06615	WP_015481082.1	-1.94468	1.76629e-08		T9SS C-terminal target domain-containing protein
MED152_RS06605	MED152_06620	WP_015481083.1	-2.06155	6.25182e-06		hypothetical protein
MED152_RS06610	MED152_06630	WP_015481084.1	-1.28971	0.00889991		hypothetical protein
MED152_RS06615	MED152_06635	WP_015481085.1	-1.93641	2.35832e-09		T9SS C-terminal target domain-containing protein
MED152_RS06620	MED152_06640	WP_015481086.1	-0.921502	0.0477568		HD domain-containing protein
MED152_RS06625	MED152_06645	WP_015481087.1	1.13358	0.00342879		ribonucleoside-diphosphate reductase subunit alpha
MED152_RS06630	MED152_06650	WP_015481088.1	0.573087	0.301062		ribonucleoside-diphosphate reductase
MED152_RS06635	MED152_06655	WP_015481089.1	-0.66352	0.112217		cold shock domain-containing protein
MED152_RS06640	MED152_06660	WP_015481090.1	-0.314605	0.556206		cytochrome oxidase assembly protein
MED152_RS06645	MED152_06665	WP_015481091.1	-0.215534	0.729145		molybdenum cofactor biosynthesis protein MoaE
MED152_RS06650	MED152_06670	WP_015481092.1	-0.813616	0.203932		DUF3817 domain-containing protein
MED152_RS06655	MED152_06675	WP_015481093.1	-1.07777	0.113943		MoaD/ThiS family protein
MED152_RS06660	MED152_06680	WP_015481094.1	-1.86887	0.000278132		hypothetical protein
MED152_RS06665	MED152_06685	WP_015481095.1	0.246927	0.668092		inference=COORDINATES: similar to AA sequence:RefSeq:WP_004569294.1
MED152_RS06670	MED152_06690	WP_015481096.1	-0.0228215	0.976615		Holliday junction branch migration protein RuvA
MED152_RS06675	MED152_06695	WP_015481097.1	1.99297	4.24906e-08		cell surface protein SprA
MED152_RS06680	MED152_06700	WP_015481098.1	0.244223	0.661592		glycine cleavage system protein H
MED152_RS06685	MED152_06705	WP_015481099.1	0.446875	0.387582		hypothetical protein
MED152_RS06690	MED152_06710	WP_015481100.1	-0.872513	0.0502389		hypothetical protein
MED152_RS06695	MED152_06715	WP_015481101.1	0.00406134	0.994026		MOSC domain-containing protein
MED152_RS06700	MED152_06720	WP_015481102.1	0.242043	0.800647		hypothetical protein
MED152_RS06705	MED152_06725	WP_015481103.1	-1.05871	0.187582		DUF1304 domain-containing protein
MED152_RS06710	MED152_06730	WP_015481104.1	-0.00874125	0.99105		mechanosensitive ion channel protein
MED152_RS06715	MED152_06735	WP_015481105.1	-0.438044	0.350039		tRNA (adenosine(37)-N6)-threonylcarbamoyltransferase complex dimerization subunit type 1 TsaB
MED152_RS06720	MED152_06740	WP_015481106.1	-1.22882	0.011151		TolC family protein
MED152_RS06725	MED152_06745	WP_015481107.1	2.20176	8.24735e-05		hypothetical protein
MED152_RS06730	MED152_06750	WP_015481108.1	1.49975	0.000822482		DUF420 domain-containing protein
MED152_RS06735	MED152_06755	WP_015481109.1	1.50653	0.000176187		SCO family protein
MED152_RS06740	MED152_06760	WP_015481110.1	1.40146	0.00058906		hypothetical protein
MED152_RS06745	MED152_06765	WP_015481111.1	0.563865	0.194047		cytochrome c oxidase subunit IV
MED152_RS06750	MED152_06770	WP_015481112.1	0.166269	0.765957		cytochrome oxidase subunit III
MED152_RS06755	MED152_06775	WP_041383910.1	0.669713	0.161519		cytochrome oxidase subunit III
MED152_RS06760	MED152_06780	WP_015481114.1	-0.228024	0.692403		protoheme IX farnesyltransferase
MED152_RS06765	MED152_06785	WP_041383441.1	-0.102973	0.869116		hypothetical protein
MED152_RS06770	MED152_06790	WP_015481116.1	0.26848	0.696249		enoyl-CoA hydratase/isomerase family protein
MED152_RS06775	MED152_06795	WP_015481117.1	0.605971	0.134442		leucine--tRNA ligase
MED152_RS06780	MED152_06800	WP_015481118.1	0.156228	0.774964		insulinase family protein
MED152_RS06785	MED152_06805	WP_041383443.1	-1.2042	0.00210904		hypothetical protein
MED152_RS06790	MED152_06810	WP_015481120.1	0.0205118	0.979886		[acyl-carrier-protein] S-malonyltransferase
MED152_RS06795	MED152_06815	WP_015481121.1	-0.960117	0.123395		membrane protein
MED152_RS06800	MED152_06825	WP_015481122.1	-2.93765	1.19844e-17		DUF547 domain-containing protein
MED152_RS06805	MED152_06830	WP_015481123.1	-1.41214	0.000164143		4-carboxymuconolactone decarboxylase
MED152_RS06810	MED152_06840	WP_015481124.1	-1.32795	0.00140649		DUF3641 domain-containing protein
MED152_RS06815	MED152_06845	WP_015481125.1	-0.704638	0.237109		DUF2064 domain-containing protein
MED152_RS06820	MED152_06850	WP_015481126.1	-0.24758	0.731097		SusC/RagA family TonB-linked outer membrane protein
MED152_RS06825	MED152_06855	WP_015481127.1	-0.511523	0.370286		SusD/RagB family nutrient-binding outer membrane lipoprotein
MED152_RS06830	MED152_06860	WP_015481128.1	-1.49494	0.00636595		sodium:solute symporter
MED152_RS06835	MED152_06865	WP_015481129.1	0.650322	0.251522		diadenosine tetraphosphatase
MED152_RS06840	MED152_06870	WP_015481130.1	0.665885	0.0984728		rhodanese-like domain-containing protein
MED152_RS06845	MED152_06875	WP_015481131.1	0.809256	0.0449059		glycosyltransferase
MED152_RS06850	MED152_06880	WP_015481132.1	0.996859	0.00843877		purine-nucleoside phosphorylase
MED152_RS06855	MED152_06885	WP_015481133.1	1.09486	0.0437461		DUF1679 domain-containing protein
MED152_RS06860	MED152_06890	WP_015481134.1	1.11124	0.0750694		inositol monophosphatase
MED152_RS06865	MED152_06895	WP_015481135.1	0.145553	0.801734		Crp/Fnr family transcriptional regulator
MED152_RS06870	MED152_06900	WP_015481136.1	0.111055	0.912716		DUF899 domain-containing protein
MED152_RS06875	MED152_06905	WP_015481137.1	0.362931	0.590148		short-chain dehydrogenase/reductase
MED152_RS06880	MED152_06910	WP_015481138.1	-1.28426	0.0513172		sigma-70 family RNA polymerase sigma factor
MED152_RS06885	MED152_06915	WP_015481139.1	-1.09987	0.0493245		hypothetical protein
MED152_RS06890	MED152_06920	WP_015481140.1	-0.459188	0.483907		hypothetical protein
MED152_RS06895	MED152_06925	WP_015481141.1	-0.092233	0.908076		SRPBCC family protein
MED152_RS06900		WP_051058581.1	-0.783286	0.48009		hypothetical protein
MED152_RS06905	MED152_06935	WP_015481142.1	-0.951296	0.0863827		hypothetical protein
MED152_RS06910	MED152_06940	WP_015481143.1	-0.433665	0.493706		XRE family transcriptional regulator
MED152_RS06915	MED152_06945	WP_015481144.1	0.0502335	0.965661		hypothetical protein
MED152_RS06920	MED152_16391	WP_015481145.1	0.159118	0.787377		hypothetical protein
MED152_RS06925	MED152_06955	WP_015481146.1	0.27775	0.624126		DUF481 domain-containing protein
MED152_RS06930	MED152_06960	WP_015481147.1	-0.0513985	0.932198		hypothetical protein
MED152_RS06935	MED152_06965	WP_015481148.1	0.255305	0.643053		polysaccharide deacetylase
MED152_RS06940	MED152_06970	WP_015481149.1	-0.671213	0.251522		LytTR family transcriptional regulator
MED152_RS13400	MED152_06975	WP_015481150.1	0.0475128	0.965661		hypothetical protein
MED152_RS06950	MED152_16397	WP_015481151.1	-1.03764	0.0143637		N-acetyltransferase
MED152_RS06955	MED152_06985	WP_015481152.1	-1.20072	0.0206012		carbohydrate porin
MED152_RS06960		WP_015481153.1	-0.00943871	0.990714		metal-dependent amidohydrolase
MED152_RS06965	MED152_06995	WP_015481154.1	0.688815	0.259812		hypothetical protein
MED152_RS06970	MED152_07000	WP_015481155.1	-0.0565135	0.94374		META domain-containing protein
MED152_RS06975	MED152_07005	WP_015481156.1	1.05169	0.111267		hypothetical protein
MED152_RS06980	MED152_07010	WP_015481157.1	0.536569	0.510932		DUF4136 domain-containing protein
MED152_RS06985	MED152_07015	WP_015481158.1	0.614847	0.224366		hypothetical protein
MED152_RS06990	MED152_07020	WP_015481159.1	-0.514124	0.269481		alpha/beta hydrolase
MED152_RS07000	MED152_07030	WP_015481161.1	-0.602595	0.195672		SOS response-associated peptidase
MED152_RS07005	MED152_07035	WP_015481162.1	0.960926	0.0277563		DNA-binding protein
MED152_RS07010	MED152_07040	WP_041383922.1	-0.317716	0.636985		sterol desaturase family protein
MED152_RS07015	MED152_07045	WP_015481164.1	-0.181482	0.763262		serine/threonine protein phosphatase
MED152_RS07020	MED152_07050	WP_015481165.1	-0.917046	0.0570292		AraC family transcriptional regulator
MED152_RS07025	MED152_07055	WP_015481166.1	0.823019	0.245182		hypothetical protein
MED152_RS07030	MED152_07060	WP_015481167.1	-0.081208	0.940233		polyisoprenoid-binding protein
MED152_RS07035	MED152_07065	WP_015481168.1	-0.596841	0.223129		outer membrane protein assembly factor
MED152_RS07040	MED152_07070	WP_051058582.1	-2.11356	5.90151e-09	GH113	glycoside hydrolase
MED152_RS07045	MED152_07075	WP_015481170.1	-3.42019	5.71121e-28		hypothetical protein
MED152_RS07050	MED152_07080	WP_015481171.1	-0.154349	0.762027		NAD(P)/FAD-dependent oxidoreductase
MED152_RS07055	MED152_07085	WP_015481172.1	-0.0621747	0.914694		4Fe-4S binding protein
MED152_RS07060	MED152_07090	WP_015481173.1	0.175266	0.765339		hypothetical protein
MED152_RS07065	MED152_07095	WP_015481174.1	0.67912	0.208275	GT2	glycosyltransferase family 2 protein
MED152_RS07070	MED152_07100	WP_015481175.1	-0.204204	0.699281	GT2	glycosyl transferase family 2
MED152_RS07075	MED152_07105	WP_015481176.1	-1.27393	0.054371		hypothetical protein
MED152_RS07080	MED152_07110	WP_015481177.1	-1.30978	0.000212083		LacI family transcriptional regulator
MED152_RS07085	MED152_07115	WP_015481178.1	-1.25791	0.00417417		Cof-type HAD-IIB family hydrolase
MED152_RS07090	MED152_07120	WP_015481179.1	0.618645	0.2626		carbon-nitrogen hydrolase
MED152_RS07095	MED152_07125	WP_015481180.1	0.15098	0.806601		DUF2797 domain-containing protein
MED152_RS07100	MED152_07130	WP_015481181.1	-0.218024	0.659873		GH3 auxin-responsive promoter
MED152_RS07105	MED152_07135	WP_015481182.1	-0.315851	0.55024		polyprenyl synthetase family protein
MED152_RS07110	MED152_07140	WP_015481183.1	-0.388173	0.438625		23S rRNA (adenine(2503)-C(2))-methyltransferase RlmN
MED152_RS07115	MED152_07145	WP_015481184.1	-0.608346	0.173327		tRNA preQ1(34) S-adenosylmethionine ribosyltransferase-isomerase QueA
MED152_RS07120	MED152_07150	WP_015481185.1	0.381695	0.454713		3-phosphoshikimate 1-carboxyvinyltransferase
MED152_RS07125	MED152_07155	WP_015481186.1	-1.27281	0.000434292		glycosyl hydrolase
MED152_RS07130	MED152_07160	WP_015481187.1	-0.234071	0.733294		hypothetical protein
MED152_RS07135	MED152_07165	WP_041383456.1	-0.238658	0.826891		hypothetical protein
MED152_RS07140	MED152_07170	WP_015481189.1	-1.3246	0.00660748		hypothetical protein
MED152_RS07145	MED152_07175	WP_015481190.1	-0.495408	0.407349		nucleotide pyrophosphohydrolase
MED152_RS07150	MED152_07180	WP_015481191.1	0.24752	0.632423		alpha/beta hydrolase
MED152_RS07155	MED152_07185	WP_015481192.1	-0.354343	0.508214		pyridoxine 5'-phosphate synthase
MED152_RS07160	MED152_07190	WP_015481193.1	0.0890791	0.880601		CBS domain-containing protein
MED152_RS07165	MED152_07195	WP_041383458.1	1.16424	0.00160944		NAD kinase
MED152_RS07170	MED152_07200	WP_015481195.1	0.758895	0.0526872		hypothetical protein
MED152_RS07175	MED152_07205	WP_015481196.1	0.941095	0.0222914		isoprenyl transferase
MED152_RS07180	MED152_07210	WP_015481197.1	1.09774	0.00274158		outer membrane protein assembly factor BamA
MED152_RS07185	MED152_07215	WP_015481198.1	-0.22219	0.686505		membrane protein
MED152_RS07190	MED152_07220	WP_015481199.1	0.928687	0.0170102		membrane protein
MED152_RS07195	MED152_07225	WP_015481200.1	0.915249	0.0564073		glutamate racemase
MED152_RS07200	MED152_07230	WP_015481201.1	0.743712	0.100038		type IX secretion system membrane protein PorP/SprF
MED152_RS07205	MED152_07235	WP_015481202.1	-0.638912	0.120481		helix-turn-helix domain-containing protein
MED152_RS07210	MED152_07240	WP_015481203.1	0.809445	0.186105		DNA polymerase IV
MED152_RS07215	MED152_07245	WP_015481204.1	-0.152232	0.793537		DNA polymerase III subunit alpha
MED152_RS07220	MED152_07250	WP_015481205.1	1.84921	0.0021928		hypothetical protein
MED152_RS07225	MED152_07255	WP_015481206.1	1.65436	0.000926006		hypothetical protein
MED152_RS07230	MED152_07260	WP_015481207.1	1.40035	0.0305899		serine hydrolase
MED152_RS07235	MED152_07265	WP_015481208.1	-0.235567	0.659636		cupin domain-containing protein
MED152_RS07240	MED152_07270	WP_015481209.1	0.939464	0.0631603		hypothetical protein
MED152_RS07245	MED152_07275	WP_015481210.1	0.209048	0.806197		HIT family protein
MED152_RS07250	MED152_07280	WP_015481211.1	0.382963	0.476788		hypothetical protein
MED152_RS07255	MED152_07285	WP_015481212.1	1.46561	0.00386035		DUF2075 domain-containing protein
MED152_RS07260	MED152_07290	WP_015481213.1	1.51681	1.93712e-05		Hsp70 family protein
MED152_RS07265	MED152_07295	WP_015481214.1	0.803233	0.0501096		hypothetical protein
MED152_RS07270	MED152_07300	WP_015481215.1	0.0921611	0.895174		hypothetical protein
MED152_RS07275	MED152_07305	WP_015481216.1	0.110823	0.835715		hypothetical protein
MED152_RS07280	MED152_07310	WP_015481217.1	-0.171	0.78848		WYL domain-containing protein
MED152_RS07285	MED152_07315	WP_015481218.1	1.11997	0.146118		hypothetical protein
MED152_RS07290		WP_041383463.1	0.00212617	0.998097		hypothetical protein
MED152_RS07295	MED152_07325	WP_015481219.1	-0.236277	0.808656		hypothetical protein
MED152_RS07300	MED152_07330	WP_015481220.1	0.266715	0.801473		hypothetical protein
MED152_RS07305	MED152_07335	WP_015481221.1	0.525932	0.380041		hypothetical protein
MED152_RS07310	MED152_07340	WP_015481222.1	-0.185765	0.783455		hypothetical protein
MED152_RS07315	MED152_07345	WP_015481223.1	0.139763	0.845725		hypothetical protein
MED152_RS07320	MED152_07350	WP_015481224.1	0.696311	0.221037		hypothetical protein
MED152_RS07325	MED152_07360	WP_015481226.1	-0.36769	0.696003		hypothetical protein
MED152_RS07330	MED152_07365	WP_015481227.1	-0.329169	0.549837		hypothetical protein
MED152_RS07335	MED152_07370	WP_015481228.1	0.256255	0.623321		hypothetical protein
MED152_RS07340	MED152_07375	WP_015481229.1	0.214778	0.779236		hypothetical protein
MED152_RS07345	MED152_07380	WP_015481230.1	0.428284	0.424404		DUF2075 domain-containing protein
MED152_RS07350	MED152_07385	WP_015481231.1	0.342793	0.429291		DNA cytosine methyltransferase
MED152_RS07355	MED152_07390	WP_015481232.1	-0.457546	0.639502		hypothetical protein
MED152_RS07360		WP_041383466.1	-0.139731	0.933527		hypothetical protein
MED152_RS07365	MED152_07400	WP_015481233.1	-0.751056	0.176878		phage integrase
MED152_RS07370	MED152_16481		-1.45341	0.0298653
MED152_RS07375	MED152_07405	WP_015481234.1	-0.743025	0.0796238		GTPase Era
MED152_RS07380	MED152_07410	WP_015481235.1	0.627913	0.176164		SIMPL domain-containing protein
MED152_RS07385	MED152_07415	WP_015481236.1	-0.332112	0.507253		ribosome biogenesis GTPase Der
MED152_RS07390	MED152_07420	WP_015481237.1	-1.06357	0.0792416		hypothetical protein
MED152_RS07395	MED152_07425	WP_015481238.1	1.07813	0.0136841		HD domain-containing protein
MED152_RS07400	MED152_07430	WP_015481239.1	-1.66157	9.91989e-07		peptide-methionine (R)-S-oxide reductase
MED152_RS07405	MED152_07435	WP_015481240.1	-1.15037	0.00170771		peptide-methionine (S)-S-oxide reductase
MED152_RS07410	MED152_07440	WP_015481241.1	-1.01062	0.00454489		YdiU family protein
MED152_RS07415	MED152_07445	WP_015481242.1	-1.08356	0.0259218		nucleotidyltransferase domain-containing protein
MED152_RS07420	MED152_07450	WP_015481243.1	-0.83603	0.150002		peptide methionine sulfoxide reductase
MED152_RS07425	MED152_07455	WP_015481244.1	-0.700951	0.0922412		hypothetical protein
MED152_RS07430	MED152_07460	WP_015481245.1	0.317955	0.545914		(2Fe-2S)-binding protein
MED152_RS07435	MED152_07465	WP_015481246.1	0.386945	0.438379		xanthine dehydrogenase family protein molybdopterin-binding subunit
MED152_RS07440	MED152_07470	WP_015481247.1	0.393489	0.495633		XdhC and CoxI family protein
MED152_RS07445	MED152_07475	WP_015481248.1	0.0925667	0.93407		nucleotidyltransferase family protein
MED152_RS07450	MED152_07480	WP_015481249.1	0.539275	0.206432		phosphoesterase
MED152_RS07455	MED152_07485	WP_015481250.1	0.268733	0.818319		DUF423 domain-containing protein
MED152_RS07460	MED152_07490	WP_015481251.1	-0.436402	0.467239		hypothetical protein
MED152_RS07465	MED152_07495	WP_015481252.1	-0.843978	0.0233057		TPM domain-containing protein
MED152_RS07470	MED152_07500	WP_015481253.1	-1.56337	6.69982e-05		TPM domain-containing protein
MED152_RS07475	MED152_07505	WP_015481254.1	-1.6219	1.92607e-06		LemA family protein
MED152_RS07480	MED152_07515	WP_015481255.1	-2.27244	1.22054e-06		3-oxoacyl-ACP reductase
MED152_RS07485	MED152_07520	WP_015481256.1	0.69367	0.194799		phosphotransferase family protein
MED152_RS07490	MED152_07525	WP_015481257.1	0.122271	0.839443		acyl-CoA dehydrogenase
MED152_RS07495	MED152_07530	WP_015481258.1	-0.467595	0.317092		3-oxoacyl-ACP reductase
MED152_RS07500	MED152_07535	WP_015481259.1	-1.68152	8.70851e-07		acyl-CoA dehydrogenase
MED152_RS07505	MED152_07540	WP_015481260.1	1.14038	0.0279745		MerR family transcriptional regulator
MED152_RS07510	MED152_07545	WP_015481261.1	0.88281	0.0276282		M23 family peptidase
MED152_RS07515	MED152_07550	WP_015481262.1	0.578017	0.174264		alanine--tRNA ligase
MED152_RS07520	MED152_07555	WP_015481263.1	-0.859262	0.0258236		DUF1800 domain-containing protein
MED152_RS07525	MED152_07560	WP_015481264.1	-0.350333	0.539069		DUF1501 domain-containing protein
MED152_RS07530	MED152_07565	WP_015481265.1	-0.465994	0.387582		GSCFA family protein
MED152_RS07535	MED152_07570	WP_015481266.1	-0.955679	0.211106		hypothetical protein
MED152_RS07540	MED152_07575	WP_015481267.1	-0.150673	0.857971		hypothetical protein
MED152_RS07545	MED152_07580	WP_015481268.1	-0.410791	0.695334		hypothetical protein
MED152_RS07550	MED152_16517	WP_015481269.1	-2.48197	0.00541482		hypothetical protein
MED152_RS13405	MED152_07590	WP_051058583.1	-0.418938	0.581931		tetratricopeptide repeat protein
MED152_RS07560	MED152_07595	WP_015481271.1	0.168906	0.829565		DNA-binding response regulator
MED152_RS07565	MED152_07600	WP_015481272.1	0.0989326	0.88174		rhodanese-like domain-containing protein
MED152_RS07570	MED152_07605	WP_015481273.1	-0.925594	0.0174844		phenylalanine 4-monooxygenase
MED152_RS07575	MED152_07610	WP_015481274.1	-4.01858	1.51575e-22		hypothetical protein
MED152_RS07580	MED152_07615	WP_015481275.1	1.25105	0.00139451		2%2C3-bisphosphoglycerate-independent phosphoglycerate mutase
MED152_RS07585	MED152_07620	WP_015481276.1	1.84341	6.65128e-08		thioredoxin
MED152_RS07595	MED152_07630	WP_041383929.1	0.153412	0.807021		class I SAM-dependent methyltransferase
MED152_RS07600	MED152_07635	WP_041383473.1	-0.300526	0.497042		hypothetical protein
MED152_RS07605	MED152_07640	WP_041383931.1	-0.402674	0.377184		FAD:protein FMN transferase
MED152_RS07610	MED152_07645	WP_041383475.1	0.0541811	0.92041		membrane protein
MED152_RS07615	MED152_07650	WP_015481282.1	-0.871927	0.112638		ATP-binding protein
MED152_RS07620	MED152_07655	WP_015481283.1	-0.613273	0.284735		hypothetical protein
MED152_RS07625	MED152_07660	WP_015481284.1	-0.475654	0.35527		ATP-dependent helicase
MED152_RS07630	MED152_07665	WP_015481285.1	-0.0914482	0.900552		TatD family deoxyribonuclease
MED152_RS07635	MED152_07670	WP_015481286.1	0.1089	0.876882		methylated-DNA--protein-cysteine methyltransferase
MED152_RS07640	MED152_07675	WP_015481287.1	1.1311	0.0128457		hypothetical protein
MED152_RS07645	MED152_07680	WP_015481288.1	-1.02381	0.00593813		DUF3575 domain-containing protein
MED152_RS07650	MED152_07685	WP_015481289.1	0.369271	0.444272		glycine--tRNA ligase
MED152_RS07655	MED152_07690	WP_015481290.1	-0.505423	0.353861		ComF family protein
MED152_RS07660	MED152_07695	WP_015481291.1	-0.497732	0.356645		hypothetical protein
MED152_RS07665	MED152_07700	WP_015481292.1	-1.09961	0.249842		hypothetical protein
MED152_RS07670	MED152_07705	WP_015481293.1	0.0544192	0.935231		cystathionine gamma-synthase
MED152_RS07675	MED152_07710	WP_015481294.1	-0.180864	0.746555		DinB family protein
MED152_RS07680	MED152_07715	WP_015481295.1	-0.372606	0.443604		arsenate reductase
MED152_RS07685	MED152_07720	WP_015481296.1	-2.91784	1.95723e-10		DUF4252 domain-containing protein
MED152_RS07690	MED152_07725	WP_015481297.1	1.66025	0.000115561		DUF3089 domain-containing protein
MED152_RS07695	MED152_07730	WP_041383479.1	1.14544	0.0169821		hypothetical protein
MED152_RS07700	MED152_07735	WP_041383481.1	1.49697	7.05601e-05	GT4	LPS biosynthesis protein
MED152_RS07705	MED152_07740	WP_015481300.1	1.31704	0.000693262		hypothetical protein
MED152_RS07710	MED152_07745	WP_015481301.1	0.21302	0.714412		thymidine kinase
MED152_RS07715	MED152_07750	WP_015481302.1	0.168434	0.82652		alanine racemase
MED152_RS07720	MED152_07755	WP_041383483.1	-1.23504	0.00789036		large-conductance mechanosensitive channel protein MscL
MED152_RS07725	MED152_07760	WP_015481304.1	0.17192	0.743173		GNAT family N-acetyltransferase
MED152_RS07730	MED152_07765	WP_015481305.1	0.562553	0.230802		aspartate kinase
MED152_RS07735	MED152_07770	WP_015481306.1	0.3612	0.541591		N-acetyltransferase
MED152_RS07740	MED152_07775	WP_015481307.1	-2.00087	8.28541e-06		class 1 fructose-bisphosphatase
MED152_RS07745	MED152_07780	WP_015481308.1	-1.18896	0.00541961		superoxide dismutase
MED152_RS07750	MED152_07785	WP_015481309.1	0.919077	0.0268838		amidophosphoribosyltransferase
MED152_RS07755	MED152_07790	WP_015481310.1	0.340325	0.493706		sugar kinase
MED152_RS07760	MED152_07795	WP_015481311.1	-0.435497	0.352912		Fe-S metabolism protein SufE
MED152_RS07765	MED152_07800	WP_015481312.1	0.18929	0.714651		DUF59 domain-containing protein
MED152_RS07770	MED152_07805	WP_015481313.1	0.595783	0.266029		DUF2480 domain-containing protein
MED152_RS07775	MED152_07810	WP_015481314.1	-0.146284	0.784041		DUF3078 domain-containing protein
MED152_RS07780	MED152_07815	WP_015481315.1	-1.5735	3.36764e-06		DUF3078 domain-containing protein
MED152_RS07785	MED152_07820	WP_015481316.1	-0.152941	0.786104		DUF21 domain-containing protein
MED152_RS07790	MED152_07825	WP_041383486.1	0.214642	0.678716		GTPase HflX
MED152_RS07795	MED152_07830	WP_041383488.1	1.78507	0.00287053		hypothetical protein
MED152_RS07800	MED152_07835	WP_015481319.1	0.401905	0.421107		endonuclease
MED152_RS07805	MED152_07840	WP_015481320.1	-1.10297	0.0208622		hypothetical protein
MED152_RS07810	MED152_07845	WP_015481321.1	0.0100469	0.989054		glycerophosphodiester phosphodiesterase
MED152_RS07815	MED152_07850	WP_015481322.1	-0.657204	0.183898		hypothetical protein
MED152_RS07820	MED152_07855	WP_015481323.1	0.205262	0.731097		CBS domain-containing protein
MED152_RS07825	MED152_07860	WP_015481324.1	-0.82178	0.0597327		hypothetical protein
MED152_RS07830	MED152_07865	WP_015481325.1	0.1165	0.844779		aspartate--tRNA ligase
MED152_RS07835	MED152_07870	WP_015481326.1	-0.528128	0.330574		cupin domain-containing protein
MED152_RS07840	MED152_07875	WP_015481327.1	0.416251	0.404464		16S rRNA (cytidine(1402)-2'-O)-methyltransferase
MED152_RS07845	MED152_07880	WP_015481328.1	0.850503	0.118028		type III effector
MED152_RS07850	MED152_07885	WP_015481329.1	0.672125	0.194821		NAD(P)/FAD-dependent oxidoreductase
MED152_RS07855	MED152_07890	WP_015481330.1	-0.36633	0.709418		uracil-DNA glycosylase
MED152_RS07860	MED152_07895	WP_015481331.1	0.72665	0.098344		peroxidase
MED152_RS07865	MED152_07900	WP_015481332.1	0.0948105	0.871813		T9SS C-terminal target domain-containing protein
MED152_RS07870	MED152_07905	WP_015481333.1	-0.193177	0.748072		OsmC family peroxiredoxin
MED152_RS07875	MED152_07910	WP_015481334.1	0.0622061	0.917579		single-stranded-DNA-specific exonuclease RecJ
MED152_RS07880	MED152_07915	WP_015481335.1	-1.36004	0.00488908		VOC family protein
MED152_RS07885	MED152_07920	WP_015481336.1	-0.480337	0.341757		helicase
MED152_RS07890	MED152_07925	WP_015481337.1	-1.17156	0.0244642		DUF2200 domain-containing protein
MED152_RS07895	MED152_07930	WP_015481338.1	0.746649	0.192058		hypothetical protein
MED152_RS07900	MED152_07935	WP_015481339.1	1.26366	0.00228292		dihydrolipoyllysine-residue succinyltransferase
MED152_RS07905	MED152_07940	WP_015481340.1	0.252027	0.605438		2-oxoglutarate dehydrogenase E1 component
MED152_RS07910	MED152_16589		-1.21603	0.0447217
MED152_RS07915	MED152_07945	WP_015481341.1	-0.910896	0.0339622		mannose-6-phosphate isomerase
MED152_RS07920	MED152_07950	WP_015481342.1	-0.55257	0.549593		hypothetical protein
MED152_RS07925	MED152_07955	WP_015481343.1	-0.998379	0.00636595		zinc metalloprotease
MED152_RS07930	MED152_07960	WP_015481344.1	-0.921399	0.0209912		cysteine desulfurase
MED152_RS07935	MED152_07965	WP_015481345.1	-0.451999	0.357842		serine hydrolase
MED152_RS13630		WP_083903267.1	1.13221	0.203868		hypothetical protein
MED152_RS07945	MED152_07975	WP_041383492.1	0.308642	0.630271		type IX secretion system membrane protein PorP/SprF
MED152_RS07950	MED152_07980	WP_015481348.1	0.546136	0.315038		OmpA family protein
MED152_RS07955	MED152_07985	WP_015481349.1	-0.759327	0.101494		hypothetical protein
MED152_RS07960	MED152_07990	WP_015481350.1	-0.745459	0.173808		hypothetical protein
MED152_RS07965	MED152_07995	WP_015481351.1	0.476027	0.419833		Fe-S cluster assembly protein SufD
MED152_RS07970	MED152_08000	WP_015481352.1	-0.131467	0.854642		Fe-S cluster assembly ATPase SufC
MED152_RS07975	MED152_08005	WP_015481353.1	-0.372267	0.574225		MBL fold hydrolase
MED152_RS07980	MED152_08010	WP_015481354.1	-0.91018	0.0331165		Fe-S cluster assembly protein SufB
MED152_RS07985	MED152_08015	WP_041383495.1	-1.98699	2.70546e-06		iron-sulfur cluster assembly accessory protein
MED152_RS07990	MED152_08020	WP_041383935.1	1.28763	0.000435021		cytochrome-c peroxidase
MED152_RS07995	MED152_08025	WP_015481357.1	2.45362	1.93584e-10		hypothetical protein
MED152_RS08000	MED152_08030	WP_015481358.1	1.73288	2.67306e-06		hypothetical protein
MED152_RS08005	MED152_08035	WP_015481359.1	1.43921	0.000136075		hypothetical protein
MED152_RS08010	MED152_08040	WP_015481360.1	0.251705	0.641064		thiamine-phosphate kinase
MED152_RS08015	MED152_08045	WP_015481361.1	-0.480943	0.363577		helix-turn-helix transcriptional regulator
MED152_RS08020	MED152_08050	WP_015481362.1	-0.51925	0.481484		hypothetical protein
MED152_RS08025	MED152_08055	WP_015481363.1	-0.0647335	0.925435		alpha/beta hydrolase
MED152_RS08035	MED152_08070	WP_015481365.1	-1.2318	0.00181175		alpha/beta hydrolase
MED152_RS08040	MED152_08075	WP_015481366.1	-0.237649	0.641064		sugar kinase
MED152_RS08045	MED152_08080	WP_015481367.1	0.350126	0.440777		peptidase M24 family protein
MED152_RS08050	MED152_08085	WP_015481368.1	1.12514	0.0055086		inference=COORDINATES: similar to AA sequence:RefSeq:WP_015481368.1
MED152_RS08055	MED152_08090	WP_015481369.1	-2.59741	1.46139e-11		GlsB/YeaQ/YmgE family stress response membrane protein
MED152_RS08060	MED152_08095	WP_015481370.1	-2.91579	9.41561e-18		glycosyl hydrolase
MED152_RS08065	MED152_08100	WP_015481371.1	-0.979029	0.20523		hypothetical protein
MED152_RS08070	MED152_08105	WP_041383497.1	-0.979332	0.0193383		succinate dehydrogenase
MED152_RS08075	sdhA	WP_015481373.1	-0.510588	0.285551		sdhA
MED152_RS08080	MED152_08115	WP_015481374.1	-0.0735434	0.908076		succinate dehydrogenase/fumarate reductase iron-sulfur subunit
MED152_RS08085	MED152_08120	WP_015481375.1	-0.76337	0.215034		XRE family transcriptional regulator
MED152_RS08090	MED152_08130	WP_015481376.1	-0.201013	0.720365		GLPGLI family protein
MED152_RS08095	MED152_08135	WP_015481377.1	0.545956	0.199602		GLPGLI family protein
MED152_RS08100	MED152_08140	WP_015481378.1	0.7969	0.05327		hypothetical protein
MED152_RS08105	MED152_08145	WP_015481379.1	-1.21688	0.000638113		hypothetical protein
MED152_RS08110	MED152_08150	WP_015481380.1	-0.230918	0.718124		ribonuclease H
MED152_RS08115	MED152_08155	WP_015481381.1	-0.00705726	0.993489		phosphoribosylglycinamide formyltransferase
MED152_RS08120	MED152_08160	WP_004569249.1	-0.373284	0.383316		acyl carrier protein
MED152_RS08125	MED152_08165	WP_015481382.1	-0.460796	0.36963		beta-ketoacyl-[acyl-carrier-protein] synthase II
MED152_RS08130	MED152_08170	WP_015481383.1	0.0635746	0.921089		ribonuclease III
MED152_RS08135	MED152_08175	WP_041383504.1	0.897056	0.325067		IPExxxVDY family protein
MED152_RS08140	MED152_08180	WP_015481385.1	2.07159	9.21534e-10		pyruvate kinase
MED152_RS08145	MED152_08185	WP_015481386.1	1.01092	0.00805224		aldo/keto reductase
MED152_RS08150	MED152_08190	WP_015481387.1	0.26121	0.661592		N-acetyltransferase
MED152_RS08155	MED152_08195	WP_015481388.1	-0.950288	0.0125052		hypothetical protein
MED152_RS08160	MED152_08200	WP_015481389.1	0.0826433	0.910681		DUF3109 domain-containing protein
MED152_RS08165	MED152_08205	WP_041383507.1	0.318383	0.672751		MarC family protein
MED152_RS08170	MED152_08210	WP_041383509.1	0.212307	0.723797		NAD(P)/FAD-dependent oxidoreductase
MED152_RS08175	MED152_08215	WP_015481392.1	0.344905	0.458639		glutamine--fructose-6-phosphate transaminase (isomerizing)
MED152_RS08180	MED152_08220	WP_015481393.1	0.559631	0.258415		DUF4270 domain-containing protein
MED152_RS08185	MED152_08225	WP_015481394.1	-0.274242	0.577184	GT5	glycogen synthase
MED152_RS08190	MED152_08230	WP_015481395.1	-0.294982	0.543371		pantoate--beta-alanine ligase
MED152_RS08195	MED152_08235	WP_015481396.1	-0.0948917	0.875229		aspartate 1-decarboxylase
MED152_RS08200	MED152_08240	WP_041383512.1	0.110038	0.888629		lysylphosphatidylglycerol synthetase family protein
MED152_RS08205	MED152_08245	WP_015481398.1	-0.628658	0.178646		DNA repair protein RadA
MED152_RS08210	MED152_08250	WP_015481399.1	-0.280916	0.552054		uroporphyrinogen-III synthase
MED152_RS08215	MED152_08255	WP_015481400.1	-1.89391	0.0460388		DUF4271 domain-containing protein
MED152_RS08220	MED152_08260	WP_015481401.1	-0.217172	0.74129	GT2	polyprenol monophosphomannose synthase
MED152_RS08225	MED152_08265	WP_015481402.1	0.229469	0.646221		inference=COORDINATES: similar to AA sequence:RefSeq:WP_015481402.1
MED152_RS08230	MED152_08270	WP_015481403.1	0.267635	0.783455		DUF4296 domain-containing protein
MED152_RS08235	MED152_08275	WP_015481404.1	-0.84939	0.0588538		KR domain-containing protein
MED152_RS08240	MED152_08280	WP_015481405.1	0.300736	0.627526		tyrosine--tRNA ligase
MED152_RS08245	MED152_08285	WP_015481406.1	-2.5261	2.14281e-14		hypothetical protein
MED152_RS08250	MED152_08290	WP_015481407.1	-0.579585	0.205504		large conductance mechanosensitive channel protein MscL
MED152_RS08255	MED152_08295	WP_015481408.1	-0.496407	0.320779		acyltransferase
MED152_RS08260	MED152_08300	WP_015481409.1	-0.388533	0.390541		hypothetical protein
MED152_RS08265	MED152_08305	WP_015481410.1	0.0945303	0.880534		hypothetical protein
MED152_RS08270	MED152_08310	WP_015481411.1	-0.696023	0.113136		isoaspartyl peptidase/L-asparaginase
MED152_RS08275	MED152_08315	WP_015481412.1	-1.62142	1.25558e-06		aldehyde dehydrogenase family protein
MED152_RS08280	MED152_08320	WP_015481413.1	-0.364721	0.585815		ATP-binding protein
MED152_RS08285	MED152_08325	WP_041383518.1	0.155108	0.774964		aldo/keto reductase
MED152_RS08290	MED152_08330	WP_015481415.1	0.243721	0.636701		KR domain-containing protein
MED152_RS08295	MED152_08335	WP_015481416.1	-1.41803	0.000102102		hypothetical protein
MED152_RS08300	MED152_08340	WP_015481417.1	1.02242	0.00767102		ATP synthase F1 subunit gamma
MED152_RS08305	MED152_08345	WP_015481418.1	0.947817	0.00764821		F0F1 ATP synthase subunit alpha
MED152_RS08310	MED152_08350	WP_015481419.1	0.844422	0.0670022		ATP synthase F1 subunit delta
MED152_RS08315	MED152_08355	WP_015481420.1	0.623588	0.186413		ATP synthase F0 subunit B
MED152_RS08320	MED152_08360	WP_015481421.1	0.543154	0.230147		ATP synthase F0 subunit C
MED152_RS08325	MED152_08365	WP_015481422.1	0.0353708	0.954703		ATP synthase F0 subunit A
MED152_RS08330	MED152_16673	WP_015481423.1	0.314756	0.817493		hypothetical protein
MED152_RS08335	MED152_08375	WP_015481424.1	2.61064	1.58242e-07		hypothetical protein
MED152_RS08340	MED152_08380	WP_015481425.1	1.86015	1.61973e-07		polymer-forming cytoskeletal protein
MED152_RS08345	MED152_08385	WP_015481426.1	1.59475	2.38318e-05		hypothetical protein
MED152_RS08350	MED152_08390	WP_015481427.1	-2.20879	0.000113203		ABC transporter ATP-binding protein
MED152_RS08355	MED152_08395	WP_015481428.1	-3.32931	1.35629e-09		hypothetical protein
MED152_RS08360	MED152_08400	WP_015481429.1	0.457529	0.567128		hypothetical protein
MED152_RS08365	MED152_08405	WP_015481430.1	0.445606	0.578749		hypothetical protein
MED152_RS08370	MED152_08410	WP_015481431.1	0.0831039	0.926587		hypothetical protein
MED152_RS08375	MED152_08415	WP_015481432.1	-0.942423	0.027367		hypothetical protein
MED152_RS08380	MED152_08420	WP_015481433.1	-1.45026	0.0007768		PadR family transcriptional regulator
MED152_RS08385	MED152_08425	WP_015481434.1	-1.32198	8.02487e-05		thioredoxin
MED152_RS08390	MED152_08430	WP_015481435.1	-2.80645	2.77671e-13		M13 family peptidase
MED152_RS08395	MED152_08435	WP_015481436.1	0.535389	0.299038		hypothetical protein
MED152_RS08400	MED152_08440	WP_015481437.1	1.19085	0.00616019		type IX secretion system membrane protein PorP/SprF
MED152_RS08405	MED152_08445	WP_015481438.1	1.5158	3.6097e-05		hypothetical protein
MED152_RS08410	MED152_08450	WP_015481439.1	0.881822	0.224133		type IX secretion system membrane protein PorP/SprF
MED152_RS08415	MED152_08455	WP_015481440.1	-0.39043	0.412904		aldose 1-epimerase
MED152_RS08420	MED152_08460	WP_015481441.1	-1.98661	4.29752e-07		glucose/galactose MFS transporter
MED152_RS08425	MED152_08465	WP_015481442.1	-1.85057	0.00127737		DNA-binding response regulator
MED152_RS08430	MED152_08470	WP_015481443.1	-4.55697	2.27241e-26		histidine kinase
MED152_RS08435	MED152_08475	WP_015481444.1	-6.9777	1.84975e-112		SusC/RagA family TonB-linked outer membrane protein
MED152_RS08440	MED152_08480	WP_015481445.1	-4.71017	4.78853e-38		SusD/RagB family nutrient-binding outer membrane lipoprotein
MED152_RS08445	MED152_08485	WP_015481446.1	-3.3357	3.41492e-16		glucosamine-6-phosphate deaminase
MED152_RS08450	MED152_08490	WP_015481447.1	-1.13015	0.0126654	GH20	beta-N-acetylhexosaminidase
MED152_RS08455	MED152_08495	WP_015481448.1	-0.906467	0.193859		N-acetylglucosamine kinase
MED152_RS08460	MED152_08500	WP_015481449.1	-1.93875	0.0694167		hypothetical protein
MED152_RS08465	MED152_16700	WP_015481450.1	-1.65468	0.099302		DUF2834 domain-containing protein
MED152_RS08470	MED152_16701		-0.288956	0.770341
MED152_RS08475	MED152_08510	WP_015481451.1	-0.684736	0.0996647		polyprenyl synthetase family protein
MED152_RS08480	MED152_08515	WP_015481452.1	0.338513	0.570584		TetR/AcrR family transcriptional regulator
MED152_RS08485	MED152_08520	WP_015481453.1	0.785269	0.153865		TolC family protein
MED152_RS08490	MED152_08525	WP_015481454.1	1.0269	0.0441278		efflux RND transporter periplasmic adaptor subunit
MED152_RS08495	MED152_08530	WP_015481455.1	1.21176	0.0024899		AcrB/AcrD/AcrF family protein
MED152_RS08500	MED152_08535	WP_015481456.1	-0.105781	0.856322		hypothetical protein
MED152_RS08505	MED152_08540	WP_015481457.1	0.0570282	0.940233		RecX family transcriptional regulator
MED152_RS08510	MED152_08545	WP_015481458.1	0.170993	0.779236		hypothetical protein
MED152_RS08515	MED152_08550	WP_015481459.1	0.189782	0.733294		hypothetical protein
MED152_RS08520	MED152_08555	WP_015481460.1	-1.46212	4.18703e-05		NAD-dependent epimerase
MED152_RS08525	MED152_08560	WP_015481461.1	-1.61801	1.51722e-06		thioredoxin family protein
MED152_RS08530	MED152_08565	WP_015481462.1	-0.842776	0.13178		hypothetical protein
MED152_RS08535	MED152_08570	WP_015481463.1	-0.189425	0.808656		ABC transporter ATP-binding protein
MED152_RS08540	MED152_08575	WP_015481464.1	0.358363	0.48465		AraC family transcriptional regulator
MED152_RS08545	MED152_08580	WP_015481465.1	0.156878	0.908076		3-oxoacyl-ACP synthase
MED152_RS08550	MED152_08585	WP_015481466.1	-0.412411	0.48009		4'-phosphopantetheinyl transferase
MED152_RS08555	MED152_08590	WP_015481467.1	0.0139942	0.990235		acyl carrier protein
MED152_RS08560	MED152_08595	WP_015481468.1	0.356027	0.499078		beta-ketoacyl-[acyl-carrier-protein] synthase family protein
MED152_RS08565	MED152_08600	WP_015481469.1	0.981526	0.215024		3-hydroxymyristoyl/3-hydroxydecanoyl-(acyl carrier protein) dehydratase
MED152_RS08570	MED152_08605	WP_015481470.1	0.720975	0.207785		membrane protein
MED152_RS08575	MED152_08610	WP_015481471.1	1.53617	0.000174942		KR domain-containing protein
MED152_RS08580	MED152_08615	WP_015481472.1	0.837351	0.0382281		type III polyketide synthase
MED152_RS08585	MED152_08620	WP_015481473.1	0.0099092	0.989785		methyltransferase domain-containing protein
MED152_RS08590	MED152_08625	WP_015481474.1	-0.34261	0.536342		NAD(P)/FAD-dependent oxidoreductase
MED152_RS13410	MED152_08630	WP_015481475.1	-0.548605	0.21221	PL6,CBM32	T9SS C-terminal target domain-containing protein
MED152_RS08600	MED152_08635	WP_015481476.1	0.378802	0.470337		FAD-binding oxidoreductase
MED152_RS08605	MED152_08640	WP_015481477.1	0.729206	0.231456		N-acetyltransferase
MED152_RS08610	MED152_08645	WP_015481478.1	-0.238597	0.653369		DNA polymerase IV
MED152_RS08615	MED152_08650	WP_015481479.1	-0.104046	0.882655		alpha/beta hydrolase
MED152_RS08620	MED152_08655	WP_015481480.1	-0.550718	0.522327		LysE type translocator
MED152_RS08625	MED152_08660	WP_041383949.1	-1.85338	2.53425e-08		NADP-specific glutamate dehydrogenase
MED152_RS08630	MED152_08665	WP_041383951.1	0.0979874	0.870285		phenylalanine--tRNA ligase subunit alpha
MED152_RS08635	MED152_08670	WP_015481483.1	0.770263	0.114197		hypothetical protein
MED152_RS08640	MED152_08675	WP_015481484.1	0.0191749	0.980022		sodium:solute symporter
MED152_RS08645	MED152_08680	WP_015481485.1	-0.585691	0.149948		glycerol kinase
MED152_RS08650	MED152_08685	WP_015481486.1	-0.153952	0.804552		pyridoxamine 5'-phosphate oxidase family protein
MED152_RS08655	MED152_08690	WP_015481487.1	0.222776	0.674996		glycerol-3-phosphate dehydrogenase/oxidase
MED152_RS08660	MED152_08695	WP_015481488.1	-1.30572	0.00786601	GT2	glycosyl transferase family 2
MED152_RS08665	MED152_08700	WP_015481489.1	-2.16358	1.10882e-10		DUF547 domain-containing protein
MED152_RS08670	MED152_08705	WP_015481490.1	-1.07525	0.0471568		MFS transporter
MED152_RS08675	MED152_08710	WP_015481491.1	-0.210899	0.724657		hypothetical protein
MED152_RS08680	MED152_08715	WP_015481492.1	0.0503905	0.940233		NAD(P)H-dependent glycerol-3-phosphate dehydrogenase
MED152_RS08685	MED152_08720	WP_015481493.1	-0.676571	0.19531		alpha/beta hydrolase
MED152_RS08690	MED152_08725	WP_015481494.1	-0.380418	0.498001		dUTP diphosphatase
MED152_RS08695	MED152_08730	WP_015481495.1	0.117326	0.892824		N-acetyltransferase
MED152_RS08700	MED152_08735	WP_015481496.1	0.10081	0.862183		recombinase RecA
MED152_RS08705	MED152_08740	WP_015481497.1	-0.488637	0.290734		aldose 1-epimerase
MED152_RS08710	MED152_08745	WP_041383954.1	-0.176792	0.767782		ribulose-phosphate 3-epimerase
MED152_RS08715	MED152_08750	WP_015481499.1	0.318356	0.698201		GNAT family N-acetyltransferase
MED152_RS08720	MED152_08755	WP_015481500.1	-0.166508	0.762027		ribose 5-phosphate isomerase B
MED152_RS08725	MED152_08765	WP_015481502.1	0.449836	0.577922		diacylglycerol kinase
MED152_RS08730	MED152_08770	WP_015481503.1	-0.246242	0.615514		ribonuclease R
MED152_RS08735	MED152_08775	WP_015481504.1	0.102319	0.88174		YbjQ family protein
MED152_RS08740	MED152_08780	WP_015481505.1	1.74169	3.15701e-05		DUF2807 domain-containing protein
MED152_RS08745	MED152_08785	WP_015481506.1	0.810589	0.0373042		twin-arginine translocase TatA/TatE family subunit
MED152_RS08750	MED152_08790	WP_015481507.1	-1.02177	0.0809544		LytR family transcriptional regulator
MED152_RS08755	MED152_08795	WP_015481508.1	-1.58297	0.000392272		SPFH domain-containing protein
MED152_RS08760	MED152_08800	WP_015481509.1	-0.0659248	0.914304		hypothetical protein
MED152_RS08765	MED152_08805	WP_015481510.1	-0.0732157	0.896814		glutamate--tRNA ligase
MED152_RS08770	MED152_08810	WP_015481511.1	-2.22105	1.48049e-10		hypothetical protein
MED152_RS08775	MED152_08815	WP_015481512.1	-0.414102	0.343885		hypothetical protein
MED152_RS08780	MED152_08820	WP_015481513.1	0.22805	0.777466		rRNA maturation RNase YbeY
MED152_RS08790	MED152_08830	WP_015481515.1	-0.35107	0.607643		class I SAM-dependent methyltransferase
MED152_RS08795	MED152_08835	WP_015481516.1	-0.491065	0.544771		hypothetical protein
MED152_RS08800	MED152_08840	WP_015481517.1	-0.644359	0.298316		glyoxalase/bleomycin resistance/dioxygenase family protein
MED152_RS08805	MED152_08845	WP_015481518.1	-1.00792	0.0647794		DUF1801 domain-containing protein
MED152_RS08810	MED152_08850	WP_015481519.1	-0.00571519	0.994026		2-hydroxyacid dehydrogenase
MED152_RS08815		WP_041383542.1	-0.0186855	0.990983		hypothetical protein
MED152_RS08820	MED152_08860	WP_015481520.1	-0.747384	0.070727		3-methyl-2-oxobutanoate hydroxymethyltransferase
MED152_RS08825	MED152_08865	WP_041383956.1	-1.54464	4.567e-05		hypothetical protein
MED152_RS08830	MED152_08870	WP_015481522.1	-0.806042	0.0484901		DNA-directed RNA polymerase sigma-70 factor
MED152_RS08835	MED152_08875	WP_015481523.1	-1.42404	0.000253628		hypothetical protein
MED152_RS08840	MED152_08880	WP_015481524.1	-0.154717	0.781124		O-methyltransferase
MED152_RS08845	MED152_08885	WP_015481525.1	-0.745116	0.108388		MttA/Hcf106 family protein
MED152_RS08850	MED152_08890	WP_015481526.1	-0.418702	0.420148		hypothetical protein
MED152_RS08855	MED152_08895	WP_015481527.1	0.0253858	0.989054		hypothetical protein
MED152_RS08860	MED152_08900	WP_015481528.1	-0.82763	0.266087		rRNA methyltransferase
MED152_RS08865	MED152_08905	WP_041383545.1	-0.854043	0.0257268		DNA mismatch repair protein MutS
MED152_RS08870	MED152_08910	WP_015481530.1	0.208405	0.729441		TrmH family RNA methyltransferase
MED152_RS08875	MED152_08915	WP_015481531.1	0.381294	0.435582		magnesium transporter
MED152_RS08880	MED152_08920	WP_015481532.1	0.273024	0.639502		16S rRNA (adenine(1518)-N(6)/adenine(1519)-N(6))-dimethyltransferase RsmA
MED152_RS08885	MED152_08925	WP_015481533.1	-0.328388	0.519826		DUF4286 domain-containing protein
MED152_RS08890	MED152_08930	WP_015481534.1	-0.323721	0.528593		tetratricopeptide repeat protein
MED152_RS08895	MED152_08940	WP_015481536.1	-0.219425	0.675795		serine--tRNA ligase
MED152_RS08900	MED152_08945	WP_015481537.1	0.0752918	0.898666		bifunctional riboflavin kinase/FAD synthetase
MED152_RS08905	MED152_08950	WP_041383547.1	-2.4185	2.09749e-12		TonB-dependent receptor
MED152_RS08910	MED152_08955	WP_015481539.1	-1.51836	8.167e-05		SGNH/GDSL hydrolase family protein
MED152_RS08915	MED152_16791		-1.93941	0.00385294
MED152_RS08920	MED152_16792		-0.880664	0.0913917
MED152_RS08925	MED152_08960	WP_015481540.1	-0.662944	0.400941		AraC family transcriptional regulator
MED152_RS08930	MED152_08965	WP_015481541.1	-0.697645	0.0913917		AraC family transcriptional regulator
MED152_RS08935	MED152_08970	WP_015481542.1	0.76384	0.341757		hypothetical protein
MED152_RS08940	MED152_08975	WP_015481543.1	-0.0651753	0.912716		hypothetical protein
MED152_RS08945	MED152_08980	WP_015481544.1	-0.245977	0.615514		S41 family peptidase
MED152_RS08950	MED152_08985	WP_015481545.1	-0.318091	0.50635		UDP-2%2C3-diacylglucosamine diphosphatase
MED152_RS08955	MED152_08990	WP_015481546.1	0.469779	0.250612		MoxR family ATPase
MED152_RS08960	MED152_08995	WP_015481547.1	1.31807	0.000453274		DUF58 domain-containing protein
MED152_RS08965	MED152_09000	WP_015481548.1	1.4012	0.00621696		hypothetical protein
MED152_RS08970	MED152_09005	WP_041383958.1	0.460819	0.374718		VWA domain-containing protein
MED152_RS08975	MED152_09010	WP_015481550.1	-0.614382	0.266544		VWA domain-containing protein
MED152_RS08980	MED152_09015	WP_041383962.1	0.609305	0.246473		tetratricopeptide repeat protein
MED152_RS08985	MED152_09020	WP_015481552.1	0.810651	0.0712269		protein BatD
MED152_RS08990	MED152_09025	WP_015481553.1	1.74743	1.86437e-06		tetratricopeptide repeat protein
MED152_RS08995	MED152_09030	WP_015481554.1	0.132234	0.801086		SulP family inorganic anion transporter
MED152_RS09000	MED152_09035	WP_015481555.1	0.404238	0.430134		inference=COORDINATES: similar to AA sequence:RefSeq:WP_015481555.1
MED152_RS09005	MED152_09040	WP_015481556.1	-0.0503449	0.953682		colicin V production protein
MED152_RS09010	MED152_09045	WP_015481557.1	-0.624212	0.249695		hypothetical protein
MED152_RS09015	MED152_09050	WP_015481558.1	-0.34893	0.562309		short chain dehydrogenase
MED152_RS09020	MED152_09055	WP_015481559.1	-0.0791744	0.890204		hypothetical protein
MED152_RS09025	MED152_09060	WP_015481560.1	-1.39864	0.0075164		YraN family protein
MED152_RS09030	MED152_09065	WP_015481561.1	-0.663652	0.419833		AraC family transcriptional regulator
MED152_RS09035	MED152_09070	WP_015481562.1	-0.823701	0.100211		serine hydrolase
MED152_RS09040	MED152_09075	WP_015481563.1	0.259898	0.646179		LD-carboxypeptidase
MED152_RS09045	MED152_09080	WP_015481564.1	-0.856819	0.231456		hypothetical protein
MED152_RS09050	MED152_09085	WP_015481565.1	-0.00425059	0.994026		methionine--tRNA ligase
MED152_RS09055	MED152_09090	WP_015481566.1	-0.482019	0.367997		sugar porter family MFS transporter
MED152_RS09060	MED152_09095	WP_015481567.1	-1.75255	2.50937e-06		hypothetical protein
MED152_RS09065	MED152_09100	WP_015481568.1	-0.0830023	0.901995		histone deacetylase
MED152_RS09070	MED152_09105	WP_015481569.1	-2.59237	2.21901e-11		hypothetical protein
MED152_RS09075	MED152_09110	WP_015481570.1	0.283271	0.5791		lipocalin
MED152_RS09080	MED152_09115	WP_015481571.1	0.127519	0.818319		OmpA family protein
MED152_RS09085	MED152_09120	WP_015481572.1	0.67318	0.168939		DUF2807 domain-containing protein
MED152_RS09090	MED152_09125	WP_015481573.1	-0.547543	0.577184		hypothetical protein
MED152_RS09095	MED152_09130	WP_015481574.1	-2.7129	0.000244756		DoxX family protein
MED152_RS09100	MED152_09140	WP_015481575.1	-0.547334	0.467457		AraC family transcriptional regulator
MED152_RS09105	MED152_09145	WP_015481576.1	-1.13394	0.00116776		xanthine dehydrogenase family protein molybdopterin-binding subunit
MED152_RS09110	MED152_09150	WP_015481577.1	-1.33735	0.00010714		(2Fe-2S)-binding protein
MED152_RS09115	MED152_09155	WP_015481578.1	-0.314557	0.578808	GH53	arabinogalactan endo-1%2C4-beta-galactosidase
MED152_RS09120	MED152_09160	WP_015481579.1	-1.25943	0.00124767		single-stranded DNA-binding protein
MED152_RS09125	MED152_09165	WP_015481580.1	-0.747863	0.336917		hypothetical protein
MED152_RS09130	MED152_09170	WP_015481581.1	-1.54311	1.30779e-05		CBS domain-containing protein
MED152_RS09135	MED152_09175	WP_015481582.1	-1.48965	0.000440385		peptidase M28
MED152_RS09140	MED152_09180	WP_015481583.1	1.40006	0.00510766		phosphoglycerate kinase
MED152_RS09145	MED152_09185	WP_015481584.1	-0.568837	0.268493		hypothetical protein
MED152_RS09150	MED152_09190	WP_015481585.1	0.466977	0.304469		DNA polymerase III subunit delta'
MED152_RS09155	MED152_09205	WP_015481587.1	-0.617353	0.228849		riboflavin synthase
MED152_RS09160	MED152_09210	WP_015481588.1	0.000398936	0.999075		4-hydroxythreonine-4-phosphate dehydrogenase PdxA
MED152_RS09165	MED152_09215	WP_015481589.1	-0.309638	0.521781		DUF177 domain-containing protein
MED152_RS09170	MED152_09220	WP_015481590.1	0.549809	0.233195		50S ribosomal protein L32
MED152_RS09175	MED152_09225	WP_015481591.1	0.653485	0.115726		ketoacyl-ACP synthase III
MED152_RS09180	MED152_09230	WP_015481592.1	0.503292	0.277318		acetyl-CoA carboxylase biotin carboxyl carrier protein
MED152_RS09185	MED152_09235	WP_015481593.1	0.526888	0.215802		acetyl-CoA carboxylase biotin carboxylase subunit
MED152_RS09190	MED152_09240	WP_015481594.1	-1.32299	0.001902		transcriptional regulator
MED152_RS09195	MED152_09245	WP_015481595.1	-1.14967	0.00664308		response regulator
MED152_RS09200	MED152_09250	WP_015481596.1	-0.359426	0.478283		hypothetical protein
MED152_RS09205	MED152_09255	WP_015481597.1	-0.348166	0.589393		DNA-binding response regulator
MED152_RS09210	MED152_09260	WP_015481598.1	-0.339746	0.571912		EamA/RhaT family transporter
MED152_RS09215	MED152_16852		-0.973139	0.0809544
MED152_RS09220	MED152_09265	WP_015481599.1	-0.307081	0.521781		inference=COORDINATES: similar to AA sequence:RefSeq:WP_004569569.1
MED152_RS09225	MED152_09270	WP_015481600.1	-0.519049	0.208275		50S ribosomal protein L25
MED152_RS09235	MED152_09280	WP_015481602.1	1.23223	0.00301265		hypothetical protein
MED152_RS09240	MED152_09285	WP_015481603.1	-0.253098	0.623321		6-carboxytetrahydropterin synthase
MED152_RS09245	MED152_09290	WP_015481604.1	2.49331	1.33126e-11		GH3 auxin-responsive promoter
MED152_RS09250	MED152_09295	WP_015481605.1	1.31032	0.000950732		peptidase M23
MED152_RS09255	MED152_09300	WP_015481606.1	0.83842	0.086265		nicotinate-nucleotide adenylyltransferase
MED152_RS09260	MED152_09305	WP_015481607.1	0.96563	0.021509		guanylate kinase
MED152_RS09265	MED152_09310	WP_041383965.1	0.678214	0.1057		YicC family protein
MED152_RS09270	MED152_09315	WP_015481609.1	0.00698824	0.994026		EamA/RhaT family transporter
MED152_RS09275	MED152_09320	WP_015481610.1	-0.589305	0.151806		uracil phosphoribosyltransferase
MED152_RS09280	MED152_09325	WP_015481611.1	-1.62876	0.0185115		hypothetical protein
MED152_RS09285	MED152_09330	WP_015481612.1	-0.744728	0.077098		hypothetical protein
MED152_RS09290	MED152_09335	WP_015481613.1	-0.00135961	0.997964		tRNA (guanosine(46)-N7)-methyltransferase TrmB
MED152_RS09295	MED152_09340	WP_015481614.1	-0.565088	0.3336		methylated-DNA--protein-cysteine methyltransferase
MED152_RS09300	MED152_09345	WP_015481615.1	-0.790568	0.0724265		iron-sulfur cluster carrier protein ApbC
MED152_RS09305	MED152_09350	WP_015481616.1	-0.163488	0.767782		NifU family protein
MED152_RS09310	MED152_09355	WP_015481617.1	0.617038	0.164992		NAD(P)/FAD-dependent oxidoreductase
MED152_RS09315	MED152_09360	WP_015481618.1	-0.744421	0.0648354		homogentisate 1%2C2-dioxygenase
MED152_RS09320	MED152_09365	WP_015481619.1	-0.326181	0.521781		4-hydroxyphenylpyruvate dioxygenase
MED152_RS09325	MED152_09370	WP_041383558.1	0.100807	0.877941		tryptophan 2%2C3-dioxygenase
MED152_RS09330	MED152_09375	WP_015481621.1	-0.853091	0.0377797		DUF3108 domain-containing protein
MED152_RS09335	MED152_09380	WP_015481622.1	-0.275613	0.544512		peptidase M23
MED152_RS09340	MED152_09385	WP_015481623.1	0.415078	0.386383		glucose-6-phosphate isomerase
MED152_RS09345	MED152_09390	WP_015481624.1	0.365087	0.620089		TonB-dependent receptor
MED152_RS09350	MED152_09395	WP_015481625.1	-0.415065	0.376041		hypothetical protein
MED152_RS09355	MED152_09400	WP_015481626.1	0.431239	0.380041		1-acyl-sn-glycerol-3-phosphate acyltransferase
MED152_RS09360	MED152_09405	WP_041383562.1	0.688295	0.137302		acyl-ACP desaturase
MED152_RS09365	MED152_09410	WP_015481628.1	-0.274527	0.613295		amidohydrolase
MED152_RS09370	MED152_09415	WP_015481629.1	0.20366	0.731097		hypothetical protein
MED152_RS09375	MED152_09420	WP_015481630.1	-0.378195	0.411719		universal stress protein
MED152_RS09380	MED152_09425	WP_015481631.1	-0.353948	0.561809		MATE family efflux transporter
MED152_RS09385	MED152_09430	WP_015481632.1	-2.34818	4.22762e-09		hypothetical protein
MED152_RS09390	MED152_09435	WP_015481633.1	-1.14925	0.00432526		sensor histidine kinase
MED152_RS09395	MED152_09440	WP_015481634.1	0.584194	0.14741		enoyl-CoA hydratase
MED152_RS09400	MED152_09445	WP_015481635.1	3.88905	8.27831e-14		hypothetical protein
MED152_RS09405	MED152_09450	WP_015481636.1	0.759003	0.138032		AraC family transcriptional regulator
MED152_RS09410	MED152_09455	WP_015481637.1	1.57322	0.0487676		hypothetical protein
MED152_RS09415	MED152_09460	WP_015481638.1	-0.139442	0.855321		HD domain-containing protein
MED152_RS09420	MED152_09465	WP_015481639.1	-0.362747	0.765339		hypothetical protein
MED152_RS09425	MED152_09470	WP_015481640.1	-0.792481	0.0691522		BrxA/BrxB family bacilliredoxin
MED152_RS09430	MED152_09475	WP_015481641.1	-0.110755	0.84905		molecular chaperone DnaJ
MED152_RS09435	MED152_09480	WP_015481642.1	0.414838	0.328944		isoleucine--tRNA ligase
MED152_RS09440	MED152_09485	WP_015481643.1	0.410741	0.367997		molecular chaperone DnaK
MED152_RS09445	MED152_09490	WP_041383566.1	-0.0366901	0.965661		hypothetical protein
MED152_RS09450	MED152_09495	WP_015481645.1	-0.103277	0.88174		lipoprotein signal peptidase
MED152_RS09455	MED152_09500	WP_015481646.1	0.0722004	0.904548		excinuclease ABC subunit UvrC
MED152_RS09460	MED152_09505	WP_015481647.1	-0.311088	0.54285		patatin
MED152_RS09465	MED152_09510	WP_015481648.1	-0.376177	0.498447		inorganic phosphate transporter
MED152_RS09470	MED152_09515	WP_015481649.1	0.491633	0.578133		TonB-dependent receptor
MED152_RS09475	MED152_09520	WP_015481650.1	2.22342	0.000291797		hypothetical protein
MED152_RS09480	MED152_09525	WP_015481651.1	0.492989	0.444961		heavy metal transport/detoxification protein
MED152_RS09485	MED152_09530	WP_015481652.1	-0.696653	0.242592		EamA family transporter
MED152_RS09490	MED152_09535	WP_015481653.1	-0.601249	0.218242		insulinase family protein
MED152_RS09495	MED152_09540	WP_015481654.1	-1.16437	0.0153586		insulinase family protein
MED152_RS09500	MED152_09545	WP_015481655.1	-0.916067	0.0205762		50S ribosomal protein L21
MED152_RS09505	MED152_09550	WP_015481656.1	-0.150492	0.788997		50S ribosomal protein L27
MED152_RS09510	MED152_09555	WP_015481657.1	-0.126072	0.829416		sensor histidine kinase
MED152_RS09515	MED152_09560	WP_015481658.1	0.198732	0.756444		DNA-binding response regulator
MED152_RS09520	MED152_09565	WP_015481659.1	-0.838671	0.11433	GT30	3-deoxy-D-manno-octulosonic acid transferase
MED152_RS09525	MED152_09570	WP_015481660.1	0.206136	0.76498		DUF395 domain-containing protein
MED152_RS09530	MED152_09575	WP_015481661.1	0.0499265	0.956865		transporter
MED152_RS09535	MED152_09580	WP_015481662.1	0.24667	0.641064		GTP 3'%2C8-cyclase MoaA
MED152_RS09540	MED152_09590	WP_015481664.1	-0.145791	0.865486		hypothetical protein
MED152_RS09545	MED152_09595	WP_015481665.1	0.852546	0.0417118		molybdopterin molybdenumtransferase MoeA
MED152_RS09550	MED152_09600	WP_015481666.1	1.14993	0.00693152		cyclic pyranopterin monophosphate synthase MoaC
MED152_RS09555	MED152_09605	WP_015481667.1	0.855628	0.0696134		molybdenum cofactor guanylyltransferase
MED152_RS09560	MED152_09610	WP_015481668.1	-1.63966	0.00789551		molybdopterin biosynthesis protein MoeB
MED152_RS09565	MED152_09615	WP_015481669.1	-0.777001	0.194821		hypothetical protein
MED152_RS09570	MED152_09620	WP_015481670.1	-0.183947	0.77859		DNA mismatch repair protein MutS
MED152_RS09575	MED152_09625	WP_015481671.1	1.76682	1.92607e-06		gliding motility lipoprotein GldD
MED152_RS09580	MED152_09630	WP_015481672.1	-0.818615	0.0612782		gliding motility-associated protein GldE
MED152_RS09585	MED152_09635	WP_015481673.1	-1.30063	0.00231151		single-stranded DNA-binding protein
MED152_RS09590	MED152_09640	WP_015481674.1	-0.256856	0.646221		A/G-specific adenine glycosylase
MED152_RS09595	MED152_09645	WP_015481675.1	-0.176745	0.806601		integration host factor subunit beta
MED152_RS09600	MED152_09655	WP_015481676.1	1.38118	0.000166946		ribonuclease E/G
MED152_RS09605	MED152_09660	WP_015481677.1	-0.765166	0.141543		endonuclease
MED152_RS09610	MED152_09665	WP_015481678.1	0.409157	0.474502		TonB-dependent receptor
MED152_RS09615	MED152_09670	WP_015481679.1	1.68749	1.71063e-05		hypothetical protein
MED152_RS09620	MED152_09675	WP_015481680.1	-0.386672	0.487869		methylmalonyl-CoA epimerase
MED152_RS09625	MED152_09680	WP_015481681.1	-0.253453	0.649396		ABC transporter permease
MED152_RS09630	MED152_09685	WP_015481682.1	-0.67933	0.205922		DUF3098 domain-containing protein
MED152_RS09635	MED152_09690	WP_015481683.1	0.504128	0.317365		undecaprenyl-diphosphate phosphatase
MED152_RS09640	MED152_09695	WP_015481684.1	0.486691	0.377469		tRNA pseudouridine(55) synthase TruB
MED152_RS09645	MED152_09700	WP_015481685.1	-0.610003	0.382817		hypothetical protein
MED152_RS09655	MED152_09710	WP_015481687.1	0.734775	0.265111		RNA polymerase sigma factor RpoD
MED152_RS09660	MED152_09715	WP_015481688.1	0.268739	0.859016		hypothetical protein
MED152_RS09665	MED152_09720	WP_015481689.1	0.175524	0.804852		hypothetical protein
MED152_RS09670	MED152_09725	WP_015481690.1	0.798784	0.108333		TonB-dependent receptor
MED152_RS09675	MED152_09730	WP_015481691.1	-0.462365	0.421268		hypothetical protein
MED152_RS09685	MED152_09740	WP_015481693.1	0.156637	0.81713		nicotinamide-nucleotide adenylyltransferase
MED152_RS09690	MED152_09745	WP_015481694.1	-1.35692	0.050442		nicotinamide riboside transporter PnuC
MED152_RS09695		WP_041383575.1	-0.766291	0.581715		hypothetical protein
MED152_RS09700	MED152_09755	WP_015481696.1	-0.919702	0.0371417		4'-phosphopantetheinyl transferase
MED152_RS09705	MED152_09760	WP_015481697.1	-0.463881	0.284053		adenosylhomocysteinase
MED152_RS09710	MED152_09765	WP_015481698.1	-3.19891	1.33288e-14		PepSY domain-containing protein
MED152_RS09715	MED152_09770	WP_015481699.1	-0.494614	0.333748		sodium:sulfate symporter
MED152_RS09720	MED152_09780	WP_015481700.1	-2.4333	2.52797e-12	PL6	alginate lyase
MED152_RS09725	MED152_09785	WP_015481701.1	-1.59661	2.90591e-05	PL7	polysaccharide lyase family 7 protein
MED152_RS09730	MED152_09790	WP_015481702.1	-0.225703	0.803303		adenylyl-sulfate kinase
MED152_RS09735	MED152_09795	WP_015481703.1	-0.64017	0.245692		phosphogluconate dehydrogenase (NADP(+)-dependent%2C decarboxylating)
MED152_RS09740	MED152_09800	WP_015481704.1	-1.54462	0.00716949		divalent metal cation transporter
MED152_RS09745	MED152_09805	WP_015481705.1	-0.993769	0.0926908	PL7	polysaccharide lyase family 7 protein
MED152_RS09750	MED152_09810	WP_015481706.1	-0.268404	0.696003		3-oxoacyl-ACP reductase FabG
MED152_RS13415	MED152_09815	WP_015481707.1	-3.85488	7.5284e-20		T9SS C-terminal target domain-containing protein
MED152_RS09760	MED152_09820	WP_015481708.1	-1.74174	0.000122946	PL17	heparinase
MED152_RS09765	MED152_09825	WP_015481709.1	-0.179079	0.779236		cupin domain-containing protein
MED152_RS09770	MED152_09830	WP_015481710.1	-1.94859	4.14211e-07		TonB-dependent receptor
MED152_RS09775	MED152_09835	WP_015481711.1	-1.00439	0.0327439		RagB/SusD family nutrient uptake outer membrane protein
MED152_RS09780	MED152_09840	WP_015481712.1	0.172015	0.78832		hypothetical protein
MED152_RS13420	MED152_09845	WP_015481713.1	0.496282	0.391923		PKD domain-containing protein
MED152_RS09790	MED152_09850	WP_015481714.1	1.04179	0.00664308		FadR family transcriptional regulator
MED152_RS09795	MED152_09855	WP_015481715.1	0.845765	0.0786912		MFS transporter
MED152_RS09800	MED152_09860	WP_015481716.1	1.50049	0.000247745		NAD(P)-dependent oxidoreductase
MED152_RS09805	MED152_09865	WP_015481717.1	-4.16017	4.20244e-22		TonB-dependent receptor
MED152_RS09810	MED152_09870	WP_015481718.1	-2.9604	3.83745e-13		RagB/SusD family nutrient uptake outer membrane protein
MED152_RS09815	MED152_09875	WP_015481719.1	-1.93607	3.40511e-08	PL6	hypothetical protein
MED152_RS09820	MED152_09880	WP_083903258.1	-0.476632	0.412904		ATP-binding protein
MED152_RS09825	MED152_09885	WP_041383578.1	-1.07724	0.00458456		hypothetical protein
MED152_RS09830	MED152_09890	WP_015481722.1	-1.52618	1.1365e-05		phage integrase
MED152_RS09835	MED152_09910	WP_015481725.1	1.75204	0.00141217		hypothetical protein
MED152_RS09840	MED152_16980	WP_015481726.1	2.3879	0.000130324		hypothetical protein
MED152_RS09845	MED152_09930	WP_015481728.1	0.145112	0.826115		hypothetical protein
MED152_RS09850	MED152_09940	WP_015481730.1	-0.188448	0.729985		recombinase family protein
MED152_RS09860	MED152_09950	WP_015481732.1	3.05123	7.72438e-15		phosphoenolpyruvate carboxylase
MED152_RS09865	MED152_09955	WP_041383581.1	0.305266	0.752007		hypothetical protein
MED152_RS09870	MED152_09960	WP_015481734.1	-0.142381	0.806601		DUF255 domain-containing protein
MED152_RS09875	MED152_09965	WP_015481735.1	-0.735073	0.1593		tRNA lysidine(34) synthetase TilS
MED152_RS09880	MED152_09970	WP_015481736.1	-0.366375	0.521781		alpha/beta hydrolase
MED152_RS09885	MED152_09975	WP_015481737.1	0.35953	0.6852		hypothetical protein
MED152_RS09895	MED152_09985	WP_015481739.1	0.845964	0.119106		dihydrolipoyl dehydrogenase
MED152_RS09900	MED152_09990	WP_015481740.1	-0.450488	0.351613		cytochrome c
MED152_RS09905	MED152_09995	WP_015481741.1	-0.683333	0.1439	GT4	glycosyl transferase group 1
MED152_RS09910	MED152_10000	WP_015481742.1	-0.467306	0.426184		hypothetical protein
MED152_RS09915	MED152_10005	WP_015481743.1	-0.126155	0.856322		hypothetical protein
MED152_RS09920	MED152_10010	WP_015481744.1	1.50506	4.40217e-05		M3 family peptidase
MED152_RS09935	MED152_10025	WP_015481747.1	1.61974	0.000137248		hypothetical protein
MED152_RS09940	MED152_10030	WP_015481748.1	0.6795	0.154402		transcription elongation factor GreA
MED152_RS09945	MED152_10035	WP_015481749.1	-0.902049	0.0362278		HIT domain-containing protein
[truncated: 661 more rows]
