# Supplementary material for: Resource partitioning of phytoplankton metabolites that support bacterial heterotrophy
Source: ISME J. 2020 Oct 23;15(3):762–73. doi: 10.1038/s41396-020-00811-y (PMC8027193; doi:10.1038/s41396-020-00811-y)
Supplement: Supplementary file 3 — Supplemental Material Table S2 [file 41396_2020_811_MOESM3_ESM.xlsx]

## Sheet: SKA14
Table S6. RNA-seq data for Stenotrophomonas sp. SKA14. Log2 fold-differences that are negative are enriched in the co-culture, differences that are positive are enriched in the glucose control.
Locus Tag	Original Locus Tag	NCBI Accession Number	log2 fold-difference	padj	CAZymes	Description
SSKA14_RS22945	SSKA14_RS22945	WP_008268861.1	0.307173	0.75768		HU family DNA-binding protein, partial
SSKA14_RS00025	SSKA14_349	WP_008264768.1	1.52989	0.00736503		phage tail tape measure protein
SSKA14_RS00030		WP_040006554.1	2.19087	2.0848e-06		hypothetical protein
SSKA14_RS00040	SSKA14_1578	WP_008265925.1	2.84929	3.40763e-12		hypothetical protein
SSKA14_RS00045	SSKA14_2260	WP_008266612.1	2.74077	5.19278e-11		hypothetical protein
SSKA14_RS00050	SSKA14_3929	WP_008268262.1	2.81414	1.21202e-12		DUF3168 domain-containing protein
SSKA14_RS00055		WP_040006559.1	2.55591	5.98044e-10		hypothetical protein
SSKA14_RS00060		WP_040006561.1	2.90392	2.95023e-12		hypothetical protein
SSKA14_RS00065	SSKA14_3372	WP_008267712.1	2.0837	1.44473e-05		phage gp6-like head-tail connector protein
SSKA14_RS00075	SSKA14_1480	WP_008265834.1	3.21549	1.43209e-07		phage major capsid protein
SSKA14_RS00080	SSKA14_1972	WP_040006564.1	2.63083	7.8794e-08		HK97 family phage prohead protease
SSKA14_RS00085	SSKA14_3381	WP_008267724.1	2.02106	0.000189402		phage portal protein
SSKA14_RS00090	SSKA14_1772	WP_008266128.1	1.69405	0.00154183		terminase
SSKA14_RS23170		WP_083797287.1	1.54114	0.00546466		hypothetical protein
SSKA14_RS00100	SSKA14_3296	WP_008267637.1	2.34696	6.70895e-09		hypothetical protein
SSKA14_RS00115	SSKA14_2891	WP_008267275.1	1.81443	6.15493e-06		hypothetical protein
SSKA14_RS00120		WP_040006572.1	1.52937	0.00449188		hypothetical protein
SSKA14_RS00125	SSKA14_2922	WP_008267306.1	2.40468	1.00937e-09	GH104	lysozyme
SSKA14_RS00130	SSKA14_80	WP_040006574.1	2.6724	7.38086e-10		restriction endonuclease subunit M
SSKA14_RS00135		WP_040006577.1	1.48065	0.000323868		hypothetical protein
SSKA14_RS00160	SSKA14_850	WP_040006581.1	1.18395	0.0110572		replicative DNA helicase
SSKA14_RS22950		WP_050413320.1	1.7046	0.00023566		helix-turn-helix domain-containing protein
SSKA14_RS00170		WP_040006583.1	2.54353	7.08806e-10		hypothetical protein
SSKA14_RS23175	SSKA14_1116	WP_008265486.1	1.47071	0.00197068		XRE family transcriptional regulator
SSKA14_RS00185	SSKA14_3028	WP_008267402.1	2.36474	2.08258e-10		hypothetical protein
SSKA14_RS00190	SSKA14_452	WP_008264857.1	2.66677	3.45209e-12		hypothetical protein
SSKA14_RS00195	SSKA14_2183	WP_008266531.1	2.07626	3.31679e-06		hypothetical protein
SSKA14_RS00235	SSKA14_3007	WP_008267382.1	1.03337	0.0122875		site-specific integrase
SSKA14_RS00240	SSKA14_3774	WP_008268115.1	0.655084	0.366486		orotate phosphoribosyltransferase
SSKA14_RS00245	SSKA14_1220	WP_040006594.1	0.35992	0.565983		hypothetical protein
SSKA14_RS00255	SSKA14_2128	WP_040006595.1	-2.87375	2.20093e-06		potassium-transporting ATPase subunit KdpA
kdpB	SSKA14_417	WP_008264829.1	-3.73177	3.84164e-14		WP_014035704.1
SSKA14_RS00270	SSKA14_2637	WP_040006597.1	1.14708	0.0241915		sensor histidine kinase KdpD
SSKA14_RS00275	SSKA14_3164	WP_008267517.1	1.0758	0.0334282		DNA-binding response regulator
SSKA14_RS00280	SSKA14_4153	WP_040006599.1	-0.462925	0.284045		phosphomannomutase/phosphoglucomutase
SSKA14_RS00285	SSKA14_2035	WP_008266385.1	1.59415	0.000481081		WP_005420510.1
SSKA14_RS00290	SSKA14_904	WP_008265288.1	1.37657	0.0126615		bifunctional phosphopantothenoylcysteine decarboxylase/phosphopantothenate--cysteine ligase CoaBC
SSKA14_RS00305	SSKA14_687	WP_008265083.1	-0.127524	0.819924		arginine--tRNA ligase
SSKA14_RS00310	SSKA14_2328	WP_008266685.1	0.209325	0.713358		SPOR domain-containing protein
SSKA14_RS00315	SSKA14_1421	WP_008265780.1	-0.462778	0.493325		WP_008265780.1
SSKA14_RS00320	SSKA14_844	WP_008265228.1	0.996813	0.0145672		DUF1456 domain-containing protein
SSKA14_RS00325	SSKA14_3884	WP_008268218.1	-0.831495	0.13848		LysR family transcriptional regulator
SSKA14_RS00330	SSKA14_1890	WP_050413322.1	-1.94784	0.0122451		MFS transporter
SSKA14_RS00340	SSKA14_2837	WP_008267220.1	1.15731	0.0415511		hypothetical protein
SSKA14_RS00350	SSKA14_4090	WP_008268412.1	-0.567096	0.528484		Ax21 family protein
SSKA14_RS00355	SSKA14_2082	WP_040006606.1	-1.6375	0.00015682		peptidase
SSKA14_RS00360	SSKA14_2953	WP_008267337.1	2.023	5.65412e-08		DUF1428 domain-containing protein
SSKA14_RS00365	SSKA14_3143	WP_040006607.1	1.32718	0.0244957		hypothetical protein
SSKA14_RS00370	SSKA14_690	WP_040006608.1	0.253418	0.715606		hypothetical protein
SSKA14_RS00375	SSKA14_1532	WP_008265882.1	0.909827	0.221796		serine endoprotease DegQ
SSKA14_RS00380	SSKA14_4084	WP_008268406.1	1.94069	0.0161162		hypothetical protein
SSKA14_RS00385	SSKA14_2934	WP_008267318.1	2.17956	0.000389568		phage holin family protein
SSKA14_RS00390	SSKA14_2861	WP_008267243.1	2.26408	3.06843e-08		hypothetical protein
SSKA14_RS00395	SSKA14_3632	WP_040006610.1	0.318134	0.548923		AI-2E family transporter
SSKA14_RS00400	SSKA14_1173	WP_008265546.1	0.462107	0.300193		haloacid dehalogenase
SSKA14_RS00405	SSKA14_1750	WP_008266105.1	-0.756104	0.166087		cytosol aminopeptidase
SSKA14_RS00410	SSKA14_2488	WP_008266857.1	2.36897	0.000130434		catalase
SSKA14_RS00415	SSKA14_2382	WP_008266747.1	2.04489	3.30486e-08		cytochrome b
SSKA14_RS00440	SSKA14_3383	WP_008267726.1	-0.0942959	0.890626		efflux RND transporter periplasmic adaptor subunit
SSKA14_RS00450	SSKA14_995	WP_040006613.1	0.262407	0.66682		ABC transporter permease
SSKA14_RS00455	SSKA14_640	WP_008265036.1	-0.329345	0.516486		ABC transporter permease
SSKA14_RS00465	SSKA14_429	WP_040006614.1	-2.28503	0.000120142		TonB-dependent receptor
SSKA14_RS00480	SSKA14_1435	WP_008265793.1	0.809967	0.295361		MFS transporter
SSKA14_RS00490	SSKA14_2724	WP_008267107.1	0.196421	0.802763		peptidase M20
SSKA14_RS00495	SSKA14_1653	WP_008266006.1	1.7299	0.0146083		MBL fold metallo-hydrolase
SSKA14_RS00505	SSKA14_644	WP_008265040.1	0.0166685	0.984497		tryptophan--tRNA ligase
SSKA14_RS00515	SSKA14_3675	WP_004137109.1	3.34649	2.10618e-05		CsbD family protein
SSKA14_RS00520	SSKA14_1669	WP_008266021.1	2.93595	0.000304098		entericidin%2C EcnA/B family
rocF	SSKA14_3934	WP_008268266.1	-0.44816	0.57809		WP_019661833.1
SSKA14_RS00535	SSKA14_534	WP_040006622.1	1.94628	0.00265113		DUF3011 domain-containing protein
SSKA14_RS00540	SSKA14_365	WP_008264783.1	1.08906	0.0215673		hypothetical protein
SSKA14_RS00550	SSKA14_409	WP_008264822.1	1.86439	0.000158727		type II toxin-antitoxin system RelE/ParE family toxin
SSKA14_RS00555		WP_040006624.1	3.14716	3.28626e-16		hypothetical protein
SSKA14_RS00560		WP_040006626.1	1.67548	0.000311448		hypothetical protein
SSKA14_RS00580	SSKA14_2594	WP_040006628.1	0.876951	0.0366615		bifunctional biotin--[acetyl-CoA-carboxylase] synthetase/biotin operon repressor
SSKA14_RS00585	SSKA14_560	WP_008264959.1	0.892639	0.0635467		hypothetical protein
SSKA14_RS00595	SSKA14_3691	WP_008268038.1	1.00985	0.027651		two-component sensor histidine kinase
SSKA14_RS00600	SSKA14_42	WP_004136763.1	1.58154	0.0480857		DNA-binding response regulator
SSKA14_RS00605	SSKA14_1051	WP_008265425.1	1.08892	0.0413272		hypothetical protein
SSKA14_RS00610	SSKA14_3369	WP_040006643.1	-0.212176	0.643874		tRNA dihydrouridine(20/20a) synthase DusA
SSKA14_RS00615	SSKA14_1651	WP_008266004.1	2.10289	1.43526e-07		putative addiction module antidote protein
SSKA14_RS00620	SSKA14_4102	WP_008268424.1	-2.03909	1.66271e-06		SulP family inorganic anion transporter
SSKA14_RS00625	SSKA14_2597	WP_008266964.1	0.0718841	0.885206		cation diffusion facilitator transporter
SSKA14_RS00630	SSKA14_1311	WP_005411948.1	0.0466344	0.939791		organic hydroperoxide resistance protein
mmsB	SSKA14_3853	WP_004153728.1	-3.28001	1.86296e-10		WP_005407687.1
SSKA14_RS00640	SSKA14_3458	WP_040006650.1	-2.31089	7.45499e-08		enoyl-CoA hydratase/isomerase family protein
SSKA14_RS00645	SSKA14_2205	WP_008266557.1	-2.84044	9.94963e-07		enoyl-CoA hydratase
SSKA14_RS00650	SSKA14_3337	WP_008267675.1	-1.20467	0.0849483		acyl-CoA dehydrogenase
mmsA	SSKA14_1168	WP_040006652.1	-2.8138	0.000318969		NP_636634.1
SSKA14_RS00660	SSKA14_3064	WP_008267430.1	-1.42982	0.000331223		XRE family transcriptional regulator
SSKA14_RS00675	SSKA14_2347	WP_008266706.1	0.827778	0.109225		rpoh thermosensitive mutation protein supressor
SSKA14_RS00685	SSKA14_2452	WP_008266820.1	0.366564	0.414078		bifunctional nicotinamidase/pyrazinamidase
purU	SSKA14_1254	WP_008265630.1	1.98566	2.43521e-06		WP_008265630.1
SSKA14_RS00700	SSKA14_1340	WP_008265707.1	-0.14713	0.786049		LysR family transcriptional regulator
SSKA14_RS00705	SSKA14_1186	WP_008265559.1	-0.566173	0.157593		NADH:flavin oxidoreductase/NADH oxidase
SSKA14_RS00710	SSKA14_854	WP_008265239.1	0.195547	0.720716		WP_008265239.1
SSKA14_RS00715	SSKA14_1830	WP_004153688.1	1.9995	0.000125063		acyl-CoA thioesterase
SSKA14_RS00725	SSKA14_363	WP_008264781.1	-1.53238	0.0128356		ribonucleoside-diphosphate reductase
SSKA14_RS00730	SSKA14_1110	WP_008265482.1	-1.49361	0.052057		ribonucleoside-diphosphate reductase subunit alpha
SSKA14_RS00740	SSKA14_3585	WP_008267934.1	-0.0982702	0.825045		cell division protein ZapE
SSKA14_RS00745	SSKA14_769	WP_008265156.1	0.854354	0.0357279		alpha/beta hydrolase
SSKA14_RS00750	SSKA14_3074	WP_008267440.1	-0.885794	0.145048		membrane protein
SSKA14_RS00755	SSKA14_291	WP_008264715.1	-1.46576	0.000112987		nuclease
SSKA14_RS00760	SSKA14_839	WP_008265223.1	1.20086	0.0890177		cytochrome c5 family protein
SSKA14_RS00765	SSKA14_2511	WP_008266880.1	-2.03844	0.000427035		TetR/AcrR family transcriptional regulator
SSKA14_RS00770	SSKA14_3901	WP_008268237.1	-2.27068	0.00175123		WP_005407660.1
SSKA14_RS00775	SSKA14_2246	WP_008266599.1	-2.6052	0.000215253		methylcrotonoyl-CoA carboxylase
SSKA14_RS00780	SSKA14_2464	WP_008266834.1	-2.86473	2.20872e-05		acetyl/propionyl/methylcrotonyl-CoA carboxylase subunit alpha
SSKA14_RS00795	SSKA14_3983	WP_040006654.1	-2.47974	3.69596e-06		putative peptide modification system cyclase
SSKA14_RS00800	SSKA14_2275	WP_008266626.1	0.577979	0.232407		GGDEF domain-containing protein
SSKA14_RS00805	SSKA14_3220	WP_004153647.1	0.707587	0.0846121		isocitrate lyase
SSKA14_RS00810	SSKA14_3475	WP_008267817.1	-0.126647	0.773897		malate synthase A
SSKA14_RS00815	SSKA14_1730	WP_040006656.1	-0.878766	0.0313792		LysR family transcriptional regulator
SSKA14_RS00820	SSKA14_1919	WP_008266265.1	0.478378	0.375578		LysR family transcriptional regulator
SSKA14_RS00825	SSKA14_4464	WP_008268807.1	-0.77442	0.117377		MFS transporter
lepB	SSKA14_669	WP_008265066.1	0.517108	0.273509		WP_014035578.1
SSKA14_RS00845	SSKA14_2165	WP_008266515.1	-1.73645	0.0154014		peptidyl-dipeptidase Dcp
SSKA14_RS00850	SSKA14_2614	WP_008266991.1	0.0974411	0.876162		acyltransferase
SSKA14_RS00860	SSKA14_1113	WP_040006663.1	1.34065	0.0679427		DUF2059 domain-containing protein
SSKA14_RS00875	SSKA14_1503	WP_008265856.1	0.952577	0.0280091		ubiquinone biosynthesis regulatory protein kinase UbiB
SSKA14_RS00880	SSKA14_3817	WP_008268155.1	1.09469	0.00732786		sterol-binding protein
SSKA14_RS00885	SSKA14_2403	WP_080355184.1	0.930193	0.0581955		hypothetical protein
SSKA14_RS00970	SSKA14_4403	WP_008268737.1	-1.32417	0.0878491		hypothetical protein
SSKA14_RS00975	SSKA14_2264	WP_008266617.1	-2.70118	0.000261076		transposase
SSKA14_RS23190		WP_080355185.1	1.97538	4.7339e-07		XRE family transcriptional regulator
SSKA14_RS01030	SSKA14_2851	WP_008267234.1	-2.81641	7.68456e-05		hypothetical protein
SSKA14_RS01035	SSKA14_2890	WP_008267274.1	-2.1702	0.00216504		DUF935 domain-containing protein
SSKA14_RS01050	SSKA14_3810	WP_008268149.1	-0.761574	0.275678		hypothetical protein
SSKA14_RS01060	SSKA14_1974	WP_008266322.1	-0.109827	0.881291		hypothetical protein
SSKA14_RS01095	SSKA14_3406	WP_008267748.1	-2.15728	0.0262138		hypothetical protein
SSKA14_RS01110	SSKA14_376	WP_008264793.1	-2.99837	1.73249e-05		hypothetical protein
SSKA14_RS01130	SSKA14_3173	WP_008267525.1	-2.73188	0.00463285		hypothetical protein
SSKA14_RS01135	SSKA14_1052	WP_008265426.1	-0.951933	0.080147		hypothetical protein
SSKA14_RS01145	SSKA14_3980	WP_040006699.1	0.864147	0.146086		D-alanine--D-alanine ligase
SSKA14_RS23200	SSKA14_1335	WP_004153593.1	3.24624	0.000101962		DUF1328 domain-containing protein
SSKA14_RS01155	SSKA14_102	WP_008264536.1	0.148726	0.738658		3-beta hydroxysteroid dehydrogenase
SSKA14_RS01160	SSKA14_1203	WP_008265579.1	-0.415359	0.30346		peptide synthase
SSKA14_RS01170		WP_040006704.1	-1.18293	0.0345148		alpha/beta hydrolase
SSKA14_RS01175	SSKA14_432	WP_008264841.1	0.124554	0.826394		3-oxoacyl-ACP synthase III
SSKA14_RS01180	SSKA14_3399	WP_005407628.1	0.432441	0.492101		DUF4156 domain-containing protein
SSKA14_RS01185	SSKA14_3267	WP_040006708.1	-0.62804	0.45279		insulinase family protein
SSKA14_RS01195	SSKA14_3620	WP_008267965.1	0.696159	0.104399		WP_014645541.1
SSKA14_RS01200	SSKA14_3631	WP_004153579.1	0.255336	0.627654		acyl-CoA dehydrogenase
SSKA14_RS01205	SSKA14_424	WP_040006710.1	0.209729	0.807949		electron transfer flavoprotein-ubiquinone oxidoreductase
SSKA14_RS01215	SSKA14_4009	WP_008268335.1	-0.786391	0.134385		histidine kinase
SSKA14_RS01220	SSKA14_4456	WP_008268795.1	0.379031	0.399588		DNA-binding response regulator
SSKA14_RS01225	SSKA14_4138	WP_040006712.1	-1.00341	0.212498		glycine zipper 2TM domain-containing protein
SSKA14_RS01230	SSKA14_381	WP_008264797.1	-1.96896	0.00207408		aminoglycoside phosphotransferase
SSKA14_RS01235	SSKA14_1041	WP_008265415.1	-1.60104	0.00154183		TonB-dependent siderophore receptor
SSKA14_RS01250	SSKA14_2355	WP_008266715.1	1.98068	1.80556e-05		peroxidase
SSKA14_RS01255	SSKA14_3891	WP_008268225.1	-0.780972	0.0981277		hypothetical protein
SSKA14_RS01260	SSKA14_2834	WP_008267217.1	0.612882	0.152664		hypothetical protein
SSKA14_RS01265	SSKA14_1746	WP_008266099.1	-0.680479	0.422528		Ax21 family protein
SSKA14_RS01270	SSKA14_798	WP_008265183.1	1.38738	0.00148982		hypothetical protein
SSKA14_RS01275	SSKA14_934	WP_004153561.1	1.5788	0.0509663		hypothetical protein
SSKA14_RS01280	SSKA14_870	WP_008265254.1	0.608799	0.425162		hypothetical protein
SSKA14_RS01285	SSKA14_2188	WP_008266535.1	-0.246121	0.723236		serine hydrolase
SSKA14_RS01300	SSKA14_2290	WP_008266646.1	-1.25826	0.0404385		AraC family transcriptional regulator
SSKA14_RS01315	SSKA14_4383	WP_040006720.1	-1.33834	0.000795826		glycerol-3-phosphate dehydrogenase (NAD(P)(+))
SSKA14_RS01320	SSKA14_506	WP_004153553.1	0.0460549	0.939459		protein-export protein SecB
SSKA14_RS01325	SSKA14_750	WP_004153552.1	0.77682	0.0627832		rhodanese-like domain-containing protein
SSKA14_RS01330	SSKA14_930	WP_004153551.1	0.507508	0.26647		hypothetical protein
SSKA14_RS01340	SSKA14_2651	WP_008267025.1	0.067554	0.921902		WP_005411868.1
SSKA14_RS01345	SSKA14_2802	WP_008267186.1	2.0433	0.0036395		hypothetical protein
SSKA14_RS01350	SSKA14_716	WP_008265107.1	1.40901	0.0596519		porphyrin biosynthesis protein
SSKA14_RS01355	SSKA14_2645	WP_087944925.1	0.588146	0.359184		NP_635589.1
SSKA14_RS01360	SSKA14_467	WP_040006724.1	1.59466	0.0208107		hypothetical protein
SSKA14_RS01365	SSKA14_1937	WP_008266281.1	1.6446	0.0427314		superoxide dismutase family protein
SSKA14_RS01370	SSKA14_3321	WP_008267660.1	2.00467	0.00612008		superoxide dismutase family protein
ntrC	SSKA14_1932	WP_008266278.1	-0.492271	0.21888		WP_010487191.1
SSKA14_RS01380	SSKA14_4443	WP_008268783.1	0.841646	0.0289353		two-component sensor histidine kinase
SSKA14_RS01385	SSKA14_4454	WP_008268793.1	1.46802	0.00247641		hypothetical protein
SSKA14_RS01390	SSKA14_4229	WP_008268555.1	0.490131	0.46669	GH102	transglycosylase
SSKA14_RS01395	SSKA14_4157	WP_040009231.1	0.8167	0.0431689		N-acetylmuramoyl-L-alanine amidase
SSKA14_RS01405	SSKA14_1305	WP_040006728.1	1.46406	0.00188857		hypothetical protein
SSKA14_RS01415	SSKA14_3090	WP_040006730.1	-0.816385	0.0563524		ammonia channel protein
SSKA14_RS01420	SSKA14_3700	WP_004134334.1	1.44904	0.0032971		WP_019184907.1
glnA	SSKA14_1711	WP_004153533.1	1.63289	0.0435649		WP_017157345.1
SSKA14_RS01430	SSKA14_1871	WP_040006734.1	-1.19423	0.00769125		undecaprenyl-diphosphate phosphatase
SSKA14_RS01435	SSKA14_2061	WP_008266410.1	0.771865	0.327719		DUF4377 domain-containing protein
SSKA14_RS01445	SSKA14_2623	WP_008266999.1	-1.14956	0.0171702		YbhB/YbcL family Raf kinase inhibitor-like protein
SSKA14_RS01450	SSKA14_8	WP_008264448.1	-1.09722	0.0491881		tetratricopeptide repeat protein
SSKA14_RS01455	SSKA14_2048	WP_008266398.1	-0.811574	0.235855		alpha/beta hydrolase
SSKA14_RS01460	SSKA14_883	WP_040006737.1	0.80852	0.0577496		1-acyl-sn-glycerol-3-phosphate acyltransferase
SSKA14_RS01470	SSKA14_843	WP_008265227.1	-1.46462	0.00202957		cardiolipin synthase
SSKA14_RS01475	SSKA14_2369	WP_008266732.1	0.582556	0.345369		hypothetical protein
SSKA14_RS01480	SSKA14_1204	WP_008265580.1	1.48006	0.056853		histidine phosphatase family protein
SSKA14_RS01485	SSKA14_751	WP_008265138.1	1.11495	0.174508		ParA family protein
SSKA14_RS01490	SSKA14_758	WP_040006739.1	-1.68029	0.000534873		ATPase
SSKA14_RS01500	SSKA14_2042	WP_008266393.1	-0.656582	0.239812		WP_010487240.1
SSKA14_RS01505	SSKA14_699	WP_008265094.1	0.361463	0.397057		DUF938 domain-containing protein
SSKA14_RS01510	SSKA14_4423	WP_087944937.1	-1.85078	2.9041e-05		TldD/PmbA family protein
SSKA14_RS01515	SSKA14_4355	WP_008268687.1	-2.53581	2.14742e-07		TldD/PmbA family protein
SSKA14_RS01520	SSKA14_4093	WP_008268415.1	-2.18257	8.05193e-07		TldD/PmbA family protein
SSKA14_RS01545	SSKA14_4258	WP_008268589.1	-3.74614	9.80364e-10		hypothetical protein
SSKA14_RS01550	SSKA14_824	WP_008265208.1	-3.16951	1.18667e-06		hypothetical protein
SSKA14_RS01560	SSKA14_3126	WP_008267486.1	1.03805	0.0114055		hypothetical protein
SSKA14_RS01570	SSKA14_3679	WP_008268026.1	1.56599	0.00404229		DUF1998 domain-containing protein
SSKA14_RS01580	SSKA14_3650	WP_008267994.1	1.41662	0.0462592		hypothetical protein
SSKA14_RS01585	SSKA14_774	WP_008265160.1	-0.961719	0.0145474		BlaR1 peptidase M56 family membrane protein
SSKA14_RS01595	SSKA14_2265	WP_040009241.1	-0.712037	0.29223		serine hydrolase
SSKA14_RS01600	SSKA14_1242	WP_008265619.1	3.25308	2.13681e-05		KR domain-containing protein
SSKA14_RS01605	SSKA14_251	WP_008264675.1	2.02396	0.0093155		hypothetical protein
SSKA14_RS01610	SSKA14_875	WP_008265259.1	2.09997	7.3559e-06		DNA topoisomerase
SSKA14_RS01615	SSKA14_3405	WP_040009243.1	0.497567	0.443852		Elastase inhibitor AFLEI flags: Precursor
SSKA14_RS01620	SSKA14_898	WP_008265282.1	2.82453	0.000104181		glutamate synthase large subunit
SSKA14_RS01625		WP_040006747.1	2.37508	2.00979e-05		glutamate synthase
SSKA14_RS01630	SSKA14_2917	WP_040009245.1	-2.1253	0.0151747		histidine kinase
SSKA14_RS01635	SSKA14_277	WP_008264700.1	-0.276194	0.613046		methylglyoxal synthase
SSKA14_RS01645	SSKA14_3708	WP_040006751.1	1.15617	0.00825541		M48 family peptidase
SSKA14_RS01650	SSKA14_56	WP_005411825.1	1.11902	0.0252055		recombination-associated protein RdgC
SSKA14_RS01655	SSKA14_2087	WP_087944926.1	1.2682	0.00303086		tRNA 2-thiocytidine(32) synthetase TtcA
SSKA14_RS01665	SSKA14_2213	WP_008266566.1	-0.402085	0.437594		glycerol-3-phosphate 1-O-acyltransferase PlsB
pyrF	SSKA14_1824	WP_004153432.1	-0.200037	0.655914		WP_004153432.1
SSKA14_RS01685	SSKA14_2577	WP_008266943.1	0.477197	0.370317		5'-nucleotidase%2C lipoprotein e(P4) family
SSKA14_RS01695	SSKA14_1580	WP_008265927.1	0.127237	0.793068		N-acetyltransferase
SSKA14_RS01700	SSKA14_2476	WP_008266845.1	0.0603264	0.92362		ATP-dependent DNA helicase Rep
SSKA14_RS01705	SSKA14_300	WP_008264720.1	-0.0413561	0.932974		thymidine kinase
SSKA14_RS01710	SSKA14_1306	WP_008265679.1	0.156711	0.749481		sel1 repeat family protein
SSKA14_RS01715	SSKA14_1370	WP_008265736.1	-0.0677275	0.932974		glucan biosynthesis protein D
SSKA14_RS01720	SSKA14_1933	WP_008266279.1	1.51236	0.000176358		bifunctional DNA-formamidopyrimidine glycosylase/DNA-(apurinic or apyrimidinic site) lyase
SSKA14_RS01730	SSKA14_1550	WP_008265898.1	0.856588	0.0742476		hypothetical protein
SSKA14_RS01735	SSKA14_3850	WP_008268188.1	0.277876	0.692617		aminotransferase
SSKA14_RS01740	SSKA14_2372	WP_050413408.1	0.164048	0.709706		ABC transporter ATP-binding protein
SSKA14_RS01745	SSKA14_3872	WP_008268209.1	-1.22871	0.0168679		DUF4785 domain-containing protein
SSKA14_RS01750	SSKA14_1326	WP_008265695.1	0.467225	0.273768		hypothetical protein
SSKA14_RS01755	SSKA14_1313	WP_008265685.1	-1.40159	0.000453866		phosphatase PAP2 family protein
SSKA14_RS01760	SSKA14_4246	WP_008268576.1	-1.16739	0.0665544		TonB-dependent receptor
SSKA14_RS01765	SSKA14_2876	WP_008267259.1	-0.236448	0.583326		TIGR00266 family protein
SSKA14_RS01770	SSKA14_3989	WP_040006761.1	-1.98564	3.67116e-06		patatin
SSKA14_RS01775	SSKA14_480	WP_008264887.1	-1.04954	0.0309655		hypothetical protein
SSKA14_RS01780	SSKA14_3101	WP_008267464.1	0.174252	0.712832		Lrp/AsnC family transcriptional regulator
SSKA14_RS01785	SSKA14_4341	WP_008268674.1	2.07388	0.000451235		phenylalanine 4-monooxygenase
SSKA14_RS01790	SSKA14_1502	WP_008265855.1	2.29845	1.49029e-05		LacI family DNA-binding transcriptional regulator
SSKA14_RS01795	SSKA14_4214	WP_008268540.1	2.25001	2.83568e-05		cysteine dioxygenase
SSKA14_RS01800	SSKA14_2031	WP_008266379.1	-0.71415	0.17985		2-dehydro-3-deoxy-phosphogluconate aldolase
SSKA14_RS01805	SSKA14_2775	WP_008267156.1	-1.92165	0.00999163		alcohol dehydrogenase AdhP
ligD	SSKA14_2429	WP_008266796.1	0.776971	0.167176		WP_005411797.1
SSKA14_RS01820	SSKA14_3326	WP_008267665.1	2.59322	2.32629e-07		Ku protein
SSKA14_RS01825	SSKA14_1524	WP_040006764.1	0.484332	0.264033		hypothetical protein
SSKA14_RS01830	SSKA14_3625	WP_008267970.1	2.23324	0.00159436		hypothetical protein
SSKA14_RS01835	SSKA14_760	WP_008265147.1	-0.285636	0.559683		TonB-dependent receptor
SSKA14_RS01840	SSKA14_3932	WP_008268265.1	0.210482	0.753285		aspartate/tyrosine/aromatic aminotransferase
SSKA14_RS01845	SSKA14_1103	WP_008265475.1	-0.0611076	0.921795		class 1 fructose-bisphosphatase
SSKA14_RS01850	SSKA14_1576	WP_008265923.1	1.41185	0.00370902		hypothetical protein
SSKA14_RS01860		WP_040006766.1	0.700291	0.102763		protein-tyrosine-phosphatase
SSKA14_RS01865	SSKA14_499	WP_008264904.1	2.67278	4.44017e-05		DUF262 domain-containing protein
SSKA14_RS01870		WP_040006770.1	2.01883	2.45694e-06		hypothetical protein
SSKA14_RS23210		WP_083797291.1	1.49678	0.000912758		serine protease
SSKA14_RS01875		WP_050413326.1	0.999734	0.0357928		hypothetical protein
SSKA14_RS01880		WP_040006772.1	1.52945	0.000834902		hypothetical protein
SSKA14_RS01885	SSKA14_2961	WP_008267343.1	0.599477	0.28481		integrase
SSKA14_RS23215	SSKA14_3613	WP_008267958.1	-0.200077	0.871439		hypothetical protein
SSKA14_RS01890		WP_040006774.1	-1.88808	0.0323308		hypothetical protein
SSKA14_RS01895		WP_040006776.1	0.770985	0.182201		hypothetical protein
SSKA14_RS01900		WP_040006778.1	1.39837	0.0367423		3'-5' exonuclease
SSKA14_RS01905	SSKA14_874	WP_008265258.1	-0.0376116	0.949464		hypothetical protein
SSKA14_RS01910	SSKA14_3247	WP_008267594.1	0.903239	0.13104		nucleotidyltransferase
SSKA14_RS01915		WP_040006780.1	0.807742	0.0526151		HNH endonuclease
SSKA14_RS01920	SSKA14_387	WP_008264802.1	3.70621	1.68209e-08		radical SAM protein
SSKA14_RS01930		WP_040006783.1	2.34856	7.56445e-09		XRE family transcriptional regulator
SSKA14_RS01935	SSKA14_2478	WP_008266846.1	2.26456	7.73427e-08		hypothetical protein
SSKA14_RS01940	SSKA14_3486	WP_008267827.1	0.034745	0.940626		pyridoxine 5'-phosphate synthase
cls	SSKA14_2278	WP_008266629.1	0.486197	0.295361		WP_014645411.1
SSKA14_RS01955	SSKA14_1248	WP_004153330.1	0.356711	0.646245		biopolymer transporter ExbD
SSKA14_RS01960	SSKA14_2394	WP_040006786.1	0.0843386	0.92858		biopolymer transporter ExbD
SSKA14_RS01965	SSKA14_1067	WP_008265438.1	0.183403	0.849871		MotA/TolQ/ExbB proton channel family protein
SSKA14_RS01970	SSKA14_1554	WP_008265902.1	1.50763	0.042008		energy transducer TonB
SSKA14_RS01975	SSKA14_1472	WP_040006789.1	0.708699	0.408351		tetratricopeptide repeat protein
SSKA14_RS01980	SSKA14_3429	WP_006479406.1	0.464378	0.575224		M48 family peptidase
SSKA14_RS01985	SSKA14_3829	WP_040006793.1	0.917465	0.0341299		CPBP family intramembrane metalloprotease
gyrB	SSKA14_1846	WP_008266199.1	0.0380075	0.967325		NP_635399.1
SSKA14_RS01995	SSKA14_388	WP_008264803.1	-1.46053	0.00997036		DNA replication and repair protein RecF
SSKA14_RS02000	SSKA14_801	WP_005411731.1	0.24171	0.736942		DNA polymerase III subunit beta
SSKA14_RS02005	SSKA14_1208	WP_005411730.1	0.847488	0.0439184		chromosomal replication initiator protein DnaA
SSKA14_RS02010		WP_005411729.1	0.901077	0.387875		50S ribosomal protein L34
SSKA14_RS02015	SSKA14_1180	WP_006479316.1	1.00134	0.0208542		ribonuclease P protein component
SSKA14_RS02020	SSKA14_659	WP_008265055.1	-1.1501	0.0378921		membrane protein insertase YidC
SSKA14_RS02025	SSKA14_1271	WP_008265648.1	-0.103557	0.863406	CE4	tetratricopeptide repeat protein
SSKA14_RS02030	SSKA14_4458	WP_008268798.1	-0.565309	0.210182		tRNA uridine-5-carboxymethylaminomethyl(34) synthesis GTPase MnmE
SSKA14_RS02035	SSKA14_4131	WP_008268458.1	0.62361	0.144859		glycerophosphoryl diester phosphodiesterase
SSKA14_RS02040	SSKA14_3985	WP_008268315.1	-1.96349	8.15148e-07		rhomboid family intramembrane serine protease
SSKA14_RS02045	SSKA14_4249	WP_005411722.1	-2.59039	4.67871e-05		TerC family protein
SSKA14_RS02050	SSKA14_113	WP_008264547.1	0.401771	0.385135		class I SAM-dependent rRNA methyltransferase
SSKA14_RS02055	SSKA14_1008	WP_008265388.1	-1.29625	0.0493315		WYL domain-containing protein
SSKA14_RS02065	SSKA14_999	WP_008265378.1	-0.762852	0.166087		peptidase M19
SSKA14_RS02070	SSKA14_2209	WP_008266562.1	-0.454125	0.42183		amino acid permease
SSKA14_RS02075	SSKA14_792	WP_008265178.1	-1.8529	0.00272942		leucine efflux protein LeuE
SSKA14_RS02085	SSKA14_1006	WP_008265385.1	-1.13262	0.0479329		zinc-binding alcohol dehydrogenase family protein
SSKA14_RS02095	SSKA14_3209	WP_008267559.1	1.43952	0.0132953		DNA recombination protein RmuC
SSKA14_RS02100	SSKA14_2860	WP_040006805.1	1.62378	1.56351e-05		hypothetical protein
SSKA14_RS02105	SSKA14_2501	WP_008266870.1	0.797316	0.198212		glutathione peroxidase
SSKA14_RS02125	SSKA14_171	WP_008264600.1	-1.74394	0.00398679		microcystin dependent protein
SSKA14_RS02130	SSKA14_262	WP_008264686.1	-1.52924	0.00811284		microcystin dependent protein
SSKA14_RS02135	SSKA14_1734	WP_008266085.1	-1.90615	0.00152216		autotransporter domain-containing protein
SSKA14_RS02140	SSKA14_829	WP_008265213.1	0.096754	0.833235		lipoprotein
SSKA14_RS02150	SSKA14_831	WP_040006809.1	1.19864	0.0175921		organic solvent ABC transporter
mlaD	SSKA14_1346	WP_008265714.1	1.70175	1.20085e-05		WP_008265714.1
SSKA14_RS02160	SSKA14_1935	WP_005414955.1	0.430297	0.347139		ABC transporter permease
SSKA14_RS02165	SSKA14_4448	WP_040009260.1	1.82409	6.90948e-05		ABC transporter ATP-binding protein
recC	SSKA14_2379	WP_040006817.1	-0.960351	0.040935		WP_014039018.1
recB	SSKA14_105	WP_008264539.1	-2.1279	7.46245e-06		WP_019658773.1
recD	SSKA14_3279	WP_008267622.1	-2.05798	4.921e-05		WP_019658772.1
SSKA14_RS02185	SSKA14_1666	WP_008266018.1	0.15165	0.792941		hypothetical protein
SSKA14_RS02190	SSKA14_3659	WP_008268005.1	-3.18049	7.04561e-09		FUSC family protein
SSKA14_RS02195	SSKA14_512	WP_008264917.1	-2.97442	1.03354e-07		RND transporter
SSKA14_RS02200	SSKA14_1626	WP_087944927.1	-1.25006	0.0228447		HlyD family secretion protein
folE	SSKA14_3653	WP_008267997.1	0.234929	0.625514		WP_008267997.1
SSKA14_RS02220	SSKA14_2902	WP_008267287.1	-1.89199	1.14706e-05		DUF3375 domain-containing protein
SSKA14_RS02225	SSKA14_780	WP_008265166.1	-2.25356	7.11461e-06		DUF4194 domain-containing protein
SSKA14_RS02230	SSKA14_2750	WP_008267131.1	-2.47074	4.31483e-07		ATP-binding protein
SSKA14_RS02245	SSKA14_82	WP_040006827.1	-3.16692	2.72543e-06		GGDEF domain-containing protein
SSKA14_RS02250	SSKA14_2850	WP_008267233.1	2.57298	1.47865e-06		ergothioneine biosynthesis protein EgtB
egtD	SSKA14_2591	WP_008266957.1	2.476	3.71181e-07		WP_012481660.1
SSKA14_RS02260	SSKA14_3495	WP_008267837.1	-0.540378	0.358225	GH103	lytic murein transglycosylase
SSKA14_RS02265	SSKA14_1229	WP_008265605.1	-0.448763	0.297896		D-hexose-6-phosphate mutarotase
SSKA14_RS02275	SSKA14_582	WP_040006829.1	-1.00564	0.013326		membrane protein
SSKA14_RS02290	SSKA14_3262	WP_040006830.1	-2.22864	3.28574e-09		chemotaxis protein
SSKA14_RS02300	SSKA14_3676	WP_008268023.1	0.253767	0.56251		ferrochelatase
SSKA14_RS02305	SSKA14_4075	WP_008268397.1	0.0658028	0.946437		hypothetical protein
SSKA14_RS02310	SSKA14_322	WP_005420453.1	1.36316	0.0515011		twin-arginine translocase subunit TatA
tatB	SSKA14_808	WP_008265193.1	1.43005	0.00221919		WP_008265193.1
tatC	SSKA14_3614	WP_008267959.1	-0.720985	0.327719		WP_014038991.1
SSKA14_RS02325	SSKA14_3329	WP_040006836.1	0.524812	0.20411		hypothetical protein
SSKA14_RS02330	SSKA14_3993	WP_008268322.1	0.471209	0.250646		WP_010482408.1
SSKA14_RS02335	SSKA14_611	WP_008265007.1	-0.924509	0.0393544		type II/IV secretion system protein
glyQ	SSKA14_4472	WP_008268819.1	0.459128	0.372358		WP_019337946.1
SSKA14_RS02345	SSKA14_1633	WP_008265987.1	-0.836547	0.201684		glycine--tRNA ligase subunit beta
SSKA14_RS02350	SSKA14_720	WP_008265111.1	1.96046	0.00470961		outer membrane protein assembly factor
SSKA14_RS02355	SSKA14_650	WP_008265046.1	0.756263	0.228199		translocation/assembly module TamB
SSKA14_RS02360	SSKA14_4080	WP_008268402.1	-1.74371	0.00672021		S46 family peptidase
SSKA14_RS02365	SSKA14_111	WP_008264545.1	0.407875	0.476856		hybrid sensor histidine kinase/response regulator
SSKA14_RS02375	SSKA14_861	WP_006477308.1	2.75902	4.8811e-08		DNA-binding response regulator
acs	SSKA14_1572	WP_008265920.1	0.921629	0.268696		NP_639399.1
SSKA14_RS02385	SSKA14_1364	WP_008265732.1	1.39299	0.0607218		hypothetical protein
SSKA14_RS02390	SSKA14_3189	WP_040006842.1	1.99387	0.000261004		MFS transporter
SSKA14_RS02395	SSKA14_1915	WP_008266261.1	1.14636	0.00738471		coniferyl aldehyde dehydrogenase
xth	SSKA14_2272	WP_008266625.1	0.776357	0.190639		WP_008266625.1
SSKA14_RS02410	SSKA14_3549	WP_005411656.1	2.07924	0.0113843		GlsB/YeaQ/YmgE family stress response membrane protein
SSKA14_RS02420	SSKA14_3336	WP_008267674.1	0.340964	0.513062		16S rRNA (guanine(527)-N(7))-methyltransferase RsmG
SSKA14_RS02425	SSKA14_3555	WP_006476989.1	1.09149	0.0551242		ParA family protein
SSKA14_RS02430	SSKA14_2894	WP_008267278.1	0.558259	0.313462		chromosome partitioning protein ParB
SSKA14_RS02435	SSKA14_394	WP_008264807.1	0.434449	0.274887		hypothetical protein
SSKA14_RS02440	SSKA14_2088	WP_008266439.1	1.8391	2.44757e-05		nucleotide sugar epimerase
SSKA14_RS02445	SSKA14_2385	WP_040006847.1	1.84883	2.77091e-06	GT2	glycosyltransferase family 2 protein
SSKA14_RS02455	SSKA14_938	WP_008265317.1	-0.242711	0.717173		DUF885 domain-containing protein
SSKA14_RS02460	SSKA14_1417	WP_008265778.1	-3.42906	1.7018e-17		CusA/CzcA family heavy metal efflux RND transporter
SSKA14_RS02465	SSKA14_4332	WP_008268665.1	-3.89143	1.78065e-17		efflux RND transporter periplasmic adaptor subunit
SSKA14_RS02470	SSKA14_847	WP_008265231.1	-2.14461	7.18614e-08		TolC family protein
SSKA14_RS02475	SSKA14_3928	WP_008268261.1	0.259716	0.6312		hypothetical protein
SSKA14_RS02485	SSKA14_1042	WP_008265416.1	-2.1119	0.000695151		LysR family transcriptional regulator
SSKA14_RS02490	SSKA14_1513	WP_008265864.1	0.991167	0.011978		DNA polymerase III subunit epsilon
SSKA14_RS02495	SSKA14_2248	WP_005411638.1	-0.168078	0.857141		50S ribosomal protein L28
rpmG	SSKA14_489	WP_006402522.1	-0.347566	0.664881		WP_014159264.1
cls	SSKA14_2460	WP_008266830.1	1.02948	0.0205473		WP_014038958.1
SSKA14_RS02510	SSKA14_28	WP_008264465.1	1.12423	0.0209384		pyridine nucleotide-disulfide oxidoreductase
SSKA14_RS02515	SSKA14_673	WP_008265069.1	0.634379	0.28832		DNA helicase II
SSKA14_RS02520	SSKA14_855	WP_008265240.1	0.982197	0.0171728		hypothetical protein
SSKA14_RS02525	SSKA14_156	WP_008264587.1	1.43309	0.000232854		protein-tyrosine-phosphatase
SSKA14_RS02530	SSKA14_3440	WP_008267784.1	0.446759	0.315281		hypothetical protein
SSKA14_RS02535	SSKA14_2029	WP_005411629.1	2.11545	0.00799154		universal stress protein
SSKA14_RS02540	SSKA14_2829	WP_040006855.1	1.79201	0.0099571		DUF2782 domain-containing protein
SSKA14_RS02545	SSKA14_3818	WP_008268156.1	0.538076	0.467298		DNA polymerase I
SSKA14_RS02550	SSKA14_2469	WP_008266839.1	1.21032	0.00159168		DUF421 domain-containing protein
SSKA14_RS02555	SSKA14_1618	WP_040006857.1	-1.40961	0.0272823		hypothetical protein
SSKA14_RS02560	SSKA14_2280	WP_008266631.1	0.233664	0.586934		oxygen-dependent coproporphyrinogen oxidase
SSKA14_RS02580	SSKA14_2198	WP_040006863.1	-2.09056	5.78771e-05	CE10	S9 family peptidase
SSKA14_RS02600	SSKA14_2091	WP_008266442.1	-0.36795	0.531966		cytochrome ubiquinol oxidase subunit I
cydB	SSKA14_2586	WP_006476247.1	-0.797949	0.152664		NP_638160.1
SSKA14_RS02615	SSKA14_4244	WP_008268572.1	-0.276767	0.585914		hypothetical protein
SSKA14_RS02620	SSKA14_1361	WP_008265729.1	-0.854761	0.12772		WP_008265729.1
mgtE	SSKA14_3796	WP_040006868.1	-1.76832	0.00175476		WP_014648829.1
SSKA14_RS02630	SSKA14_630	WP_008265026.1	1.19545	0.0784978		GNAT family N-acetyltransferase
SSKA14_RS02640	SSKA14_1262	WP_008265637.1	1.05019	0.0183623		alpha/beta hydrolase
SSKA14_RS02645	SSKA14_3080	WP_008267445.1	2.11546	0.000593165		2%2C5-didehydrogluconate reductase DkgB
SSKA14_RS02650	SSKA14_3598	WP_008267945.1	-2.72404	0.000166228		MFS transporter
SSKA14_RS02655	SSKA14_2841	WP_008267224.1	1.97987	9.94436e-06		LysR family transcriptional regulator
SSKA14_RS02660	SSKA14_740	WP_008265128.1	-2.24588	1.00556e-08		HAMP domain-containing protein
SSKA14_RS02670	SSKA14_1763	WP_008266118.1	0.6664	0.12788		NAD(P)/FAD-dependent oxidoreductase
SSKA14_RS02675	SSKA14_1500	WP_008265853.1	1.96106	0.000192625		SulP family inorganic anion transporter
SSKA14_RS02680	SSKA14_2808	WP_008267192.1	3.35039	1.23584e-10		chromosome partitioning protein ParB
SSKA14_RS02685	SSKA14_3912	WP_008268246.1	-0.885636	0.186518		RtcB family protein
SSKA14_RS02690	SSKA14_1639	WP_008265993.1	-0.675204	0.158157		hypothetical protein
SSKA14_RS02700	SSKA14_2595	WP_008266961.1	1.90394	0.0142478		aldo/keto reductase
SSKA14_RS02705	SSKA14_1470	WP_008265824.1	0.241188	0.635721		methyltransferase
SSKA14_RS02715	SSKA14_599	WP_008264992.1	0.556823	0.185579		ribosomal large subunit pseudouridine synthase E
SSKA14_RS02720	SSKA14_1777	WP_008266133.1	1.74347	0.031538		hypothetical protein
hrpB	SSKA14_2435	WP_008266803.1	0.00936627	0.984497		WP_011050223.1
SSKA14_RS02735	SSKA14_2666	WP_040006874.1	-1.3682	0.00425125		epimerase
SSKA14_RS02740	SSKA14_3014	WP_008267389.1	-0.603376	0.25043		2-dehydropantoate 2-reductase
SSKA14_RS02745	SSKA14_3113	WP_008267475.1	-0.422884	0.457868		ABC transporter permease
SSKA14_RS02750	SSKA14_819	WP_019336751.1	1.02544	0.0193135		ABC transporter ATP-binding protein
SSKA14_RS02755	SSKA14_627	WP_008265023.1	1.0715	0.00523475		ferredoxin--NADP reductase
SSKA14_RS02770		WP_032962198.1	2.25284	3.17105e-08		hypothetical protein
SSKA14_RS02775		WP_040006889.1	1.57648	0.00216504		hypothetical protein
SSKA14_RS02785		WP_080281918.1	0.646592	0.55113		LysR family transcriptional regulator
SSKA14_RS02800	SSKA14_3809	WP_080347466.1	-1.20219	0.261391		TonB-dependent receptor
SSKA14_RS02820	SSKA14_423	WP_032961302.1	-1.33556	0.160071		CusA/CzcA family heavy metal efflux RND transporter
SSKA14_RS02825	SSKA14_1030	WP_040006894.1	-0.90411	0.26211		cation transporter
SSKA14_RS02830	SSKA14_273	WP_075075812.1	-0.56358	0.427121		TolC family protein
SSKA14_RS23235		WP_075075811.1	2.74112	1.17386e-08		hypothetical protein
SSKA14_RS02855	SSKA14_2855	WP_008267238.1	-0.346541	0.428558		MFS transporter
SSKA14_RS02860	SSKA14_1808	WP_008266162.1	-1.97631	0.0220029		CusA/CzcA family heavy metal efflux RND transporter
SSKA14_RS02880		WP_087786541.1	2.11292	3.04392e-08		nickel and cobalt resistance protein CnrR
SSKA14_RS02895	SSKA14_2811	WP_008267196.1	-1.57269	0.00722567	AA10	cellulose-binding protein
SSKA14_RS02910	SSKA14_937	WP_040006900.1	0.24334	0.615608		alpha/beta hydrolase
SSKA14_RS02915	SSKA14_1992	WP_040006902.1	1.01901	0.00641136		ABC transporter ATP-binding protein
SSKA14_RS02920	SSKA14_3421	WP_040006904.1	-0.263277	0.526429		ABC transporter permease
SSKA14_RS02940	SSKA14_2694	WP_006475839.1	-1.5332	0.00105749		energy transducer TonB
SSKA14_RS02945	SSKA14_3673	WP_040006910.1	-1.9586	6.43445e-06		membrane protein
SSKA14_RS02950	SSKA14_2027	WP_008266376.1	1.74416	0.0179747		thiol:disulfide oxidoreductase
SSKA14_RS02955	SSKA14_4200	WP_008268528.1	0.0274307	0.976216	CE10	S9 family peptidase
SSKA14_RS02960	SSKA14_4171	WP_008268497.1	-0.0386424	0.939459		membrane protein
SSKA14_RS02965	SSKA14_1234	WP_008265609.1	-1.39833	0.0223392		DUF885 domain-containing protein
SSKA14_RS02970	SSKA14_3595	WP_008267941.1	1.92076	0.00164868		hypothetical protein
SSKA14_RS02975	SSKA14_2736	WP_006475755.1	0.0404203	0.942914		hypothetical protein
SSKA14_RS02980	SSKA14_1565	WP_008265913.1	-0.350004	0.448123		membrane protein
SSKA14_RS02985	SSKA14_4437	WP_040006912.1	-0.523296	0.186733		WP_005414824.1
SSKA14_RS02990	SSKA14_4350	WP_040006915.1	0.397253	0.397057		hypothetical protein
SSKA14_RS02995	SSKA14_3724	WP_008268069.1	-0.321437	0.464431		hypothetical protein
SSKA14_RS03000	SSKA14_3719	WP_008268064.1	1.50955	0.0540263		shikimate dehydrogenase
SSKA14_RS03005	SSKA14_3870	WP_008268207.1	1.07719	0.016709		hypothetical protein
SSKA14_RS03010	SSKA14_681	WP_040006917.1	0.296958	0.537246		ATP-dependent DNA helicase DinG
SSKA14_RS03015	SSKA14_657	WP_050413327.1	-0.562712	0.282955		DUF418 domain-containing protein
SSKA14_RS03020	SSKA14_2587	WP_008266953.1	2.36996	0.000613113		dihydroxy-acid dehydratase
SSKA14_RS03025	SSKA14_3662	WP_008268008.1	-0.0259078	0.974651		DUF1190 domain-containing protein
SSKA14_RS03030	SSKA14_3124	WP_008267484.1	-0.274056	0.563297		glutathionylspermidine synthase family protein
SSKA14_RS03050		WP_040009272.1	-3.18647	6.54084e-09		DUF4129 domain-containing protein
SSKA14_RS03065	SSKA14_358	WP_006475442.1	0.839231	0.0313792		gamma carbonic anhydrase family protein
SSKA14_RS03070	SSKA14_537	WP_040006924.1	-0.0816289	0.896187		nucleotidyltransferase domain-containing protein
SSKA14_RS03080	SSKA14_542	WP_040006926.1	-0.298428	0.560304		sensor histidine kinase efflux regulator BaeS
SSKA14_RS03090	SSKA14_1453	WP_008265808.1	-2.39093	0.020145		multidrug efflux RND transporter permease subunit
SSKA14_RS03100	SSKA14_1567	WP_008265915.1	-0.97752	0.0268528		tRNA uridine-5-carboxymethylaminomethyl(34) synthesis enzyme MnmG
SSKA14_RS03105	SSKA14_4188	WP_040006928.1	-0.484433	0.571664		hypothetical protein
SSKA14_RS03110	SSKA14_1268	WP_008265645.1	0.307913	0.547005		serine/threonine dehydratase
SSKA14_RS03115	SSKA14_2407	WP_008266775.1	-0.318205	0.577844		YdcF family protein
bioC	SSKA14_1399	WP_008265762.1	0.415698	0.330947		WP_005411519.1
SSKA14_RS03125	SSKA14_1968	WP_008266316.1	1.07937	0.00488896		KR domain-containing protein
bioF	SSKA14_1350	WP_008265718.1	-0.701502	0.125002		WP_005411516.1
SSKA14_RS03145	SSKA14_3233	WP_008267580.1	-2.08574	0.00205727		chloride channel protein
SSKA14_RS03155	SSKA14_1840	WP_040006931.1	2.22876	6.37752e-07		membrane protein
SSKA14_RS03160		WP_050413328.1	1.23442	0.0159274		hypothetical protein
SSKA14_RS03165	SSKA14_3155	WP_008267509.1	0.749296	0.406279		hypothetical protein
SSKA14_RS03170	SSKA14_2074	WP_008266423.1	-0.152863	0.858721		hypothetical protein
SSKA14_RS03195	SSKA14_2773	WP_008267154.1	1.4142	0.0052054		hypothetical protein
SSKA14_RS23260		WP_083797296.1	-0.515094	0.366561		type VI secretion system tip protein VgrG
SSKA14_RS03210	SSKA14_2052	WP_008266402.1	-2.11672	0.000430631		MFS transporter
nagA	SSKA14_3302	WP_008267642.1	-0.896515	0.0240962	CE9	WP_012481526.1
SSKA14_RS03220	SSKA14_1063	WP_008265436.1	-0.283869	0.561255		DeoR family transcriptional regulator
SSKA14_RS03225	SSKA14_4056	WP_008268376.1	-3.67803	2.51705e-07		D-tagatose-bisphosphate aldolase%2C class II%2C non-catalytic subunit
SSKA14_RS03240	SSKA14_1062	WP_008265435.1	-3.28965	9.14976e-15	GH31+CBM51	DUF5110 domain-containing protein
SSKA14_RS03245	SSKA14_802	WP_008265187.1	-2.07041	0.0168679		TonB-dependent receptor
SSKA14_RS03250	SSKA14_240	WP_040009289.1	0.612964	0.322664	GH109	gfo/Idh/MocA family oxidoreductase
SSKA14_RS03255		WP_040006937.1	-0.357759	0.507935		hypothetical protein
SSKA14_RS03260	SSKA14_286	WP_040006939.1	-1.02021	0.0635467		PDZ domain-containing protein
SSKA14_RS03265	SSKA14_3023	WP_040006941.1	0.20267	0.701258		AraC family transcriptional regulator
SSKA14_RS03275	SSKA14_1904	WP_008266249.1	-0.135958	0.809961		4-hydroxybenzoate octaprenyltransferase
SSKA14_RS03280	SSKA14_368	WP_040006943.1	2.04008	0.000291903		short-chain fatty acid transporter
SSKA14_RS03285	SSKA14_191	WP_008264621.1	0.0923518	0.881291		hypothetical protein
SSKA14_RS03290	SSKA14_2013	WP_008266362.1	0.0333051	0.948975		hypothetical protein
SSKA14_RS03295	SSKA14_1848	WP_040006945.1	-1.09821	0.00662655		peptidase
SSKA14_RS03300	SSKA14_450	WP_040006947.1	-1.07801	0.0506641		TPM domain-containing protein
SSKA14_RS03305	SSKA14_2112	WP_008266465.1	0.876415	0.144072		VOC family protein
SSKA14_RS03310	SSKA14_4202	WP_040009292.1	-2.03396	0.00329471		hypothetical protein
SSKA14_RS03325	SSKA14_3343	WP_040006952.1	-1.75631	0.0779294		TonB-dependent receptor
SSKA14_RS03330	SSKA14_4142	WP_008268468.1	1.71873	6.87038e-05		aminotransferase class V-fold PLP-dependent enzyme
SSKA14_RS03335	SSKA14_1953	WP_040006954.1	-3.81149	8.88454e-08		PLP-dependent aminotransferase family protein
SSKA14_RS03350	SSKA14_3922	WP_008268256.1	0.366991	0.416006		PLP-dependent aminotransferase family protein
cyoB	SSKA14_1497	WP_012481499.1	-2.32604	2.40211e-05		WP_006399834.1
SSKA14_RS03380	SSKA14_3005	WP_008267380.1	-0.63493	0.184943		hypothetical protein
SSKA14_RS03385	SSKA14_1164	WP_040006958.1	-0.0697192	0.928438		serine protease
SSKA14_RS03390		WP_040006960.1	1.47773	0.00689821		hypothetical protein
SSKA14_RS03395	SSKA14_623	WP_008265019.1	1.51063	0.0015738		sorbosone dehydrogenase
SSKA14_RS03405	SSKA14_4405	WP_040009302.1	-0.6621	0.142286		Cof-type HAD-IIB family hydrolase
SSKA14_RS03410	SSKA14_259	WP_008264683.1	-3.04293	0.00214445		TonB-dependent receptor
SSKA14_RS03415	SSKA14_1166	WP_008265538.1	-3.19072	0.000248478		WP_012512362.1
SSKA14_RS03420	SSKA14_2939	WP_083797298.1	-1.10918	0.0567903		hypothetical protein
SSKA14_RS03445	SSKA14_1769	WP_008266125.1	1.03209	0.0460085		hypothetical protein
SSKA14_RS03470	SSKA14_3523	WP_008267866.1	-0.475152	0.36551		aspartyl/asparaginyl beta-hydroxylase domain-containing protein
SSKA14_RS03475	SSKA14_4002	WP_008268330.1	0.0278336	0.973357		polyamine aminopropyltransferase
speA	SSKA14_175	WP_008264604.1	-0.433691	0.333458		WP_012512349.1
SSKA14_RS03490	SSKA14_1697	WP_008266048.1	-1.28842	0.0250349		sensor histidine kinase
SSKA14_RS03505	SSKA14_1263	WP_008265638.1	0.878874	0.0667028		hypothetical protein
SSKA14_RS03510	SSKA14_2408	WP_006474647.1	0.901359	0.184867		hypothetical protein
SSKA14_RS03515	SSKA14_2547	WP_008266916.1	1.96017	5.73795e-05		FAD-binding oxidoreductase
SSKA14_RS03520	SSKA14_1787	WP_008266143.1	2.15638	0.00154183		membrane protein
SSKA14_RS03525	SSKA14_1724	WP_006474562.1	1.18127	0.017883		hypothetical protein
SSKA14_RS03530	SSKA14_2474	WP_008266843.1	0.489055	0.303032		DUF3772 domain-containing protein
SSKA14_RS03535	SSKA14_272	WP_040006967.1	1.14038	0.126276		WP_005419944.1
SSKA14_RS03540	SSKA14_2030	WP_008266378.1	2.15946	0.00374063		AarF/ABC1/UbiB kinase family protein
SSKA14_RS03545	SSKA14_3222	WP_008267570.1	0.0256755	0.959134		DUF808 domain-containing protein
SSKA14_RS03550	SSKA14_2564	WP_040006968.1	0.930736	0.0165071		GGDEF domain-containing protein
SSKA14_RS03555	SSKA14_510	WP_040009317.1	0.158113	0.736942		NAD-dependent dehydratase
SSKA14_RS03570	SSKA14_101	WP_008264535.1	-1.78302	0.00119514		2-oxo acid dehydrogenase subunit E2
SSKA14_RS03575	SSKA14_1393	WP_008265756.1	-0.911598	0.0785617		Variant SH3 domain protein
SSKA14_RS03580	SSKA14_3142	WP_087944938.1	-0.391145	0.613046		alpha-ketoacid dehydrogenase subunit beta
pdhA	SSKA14_2608	WP_008266978.1	-0.647847	0.419324		NP_635824.1
SSKA14_RS03590	SSKA14_1192	WP_008265566.1	-1.09543	0.0588426		tryptophan 2%2C3-dioxygenase
SSKA14_RS03595	SSKA14_103	WP_008264537.1	-1.62177	0.00339899		peptide MFS transporter
SSKA14_RS03600	SSKA14_2195	WP_008266543.1	0.592451	0.26921		hypothetical protein
SSKA14_RS03605	SSKA14_3573	WP_008267922.1	-1.29895	0.0170182		hypothetical protein
hppD	SSKA14_601	WP_040009320.1	-2.2825	0.00246023		WP_007967824.1
SSKA14_RS03620	SSKA14_36	WP_008264475.1	-0.854192	0.155453		homogentisate 1%2C2-dioxygenase
SSKA14_RS03630	SSKA14_2235	WP_040006971.1	2.09054	0.000261076		hypothetical protein
SSKA14_RS03635	SSKA14_96	WP_008264532.1	0.00659367	0.990741		K+-dependent Na+/Ca+ exchanger
SSKA14_RS03655	SSKA14_2131	WP_008266484.1	-1.67514	0.000427035		monovalent cation/H+ antiporter subunit D
SSKA14_RS03665	SSKA14_162	WP_008264592.1	-1.35565	0.000906802		monovalent cation/H+ antiporter subunit A
SSKA14_RS03670	SSKA14_1233	WP_008265608.1	1.29533	0.00072417		DUF962 domain-containing protein
SSKA14_RS03675	SSKA14_1827	WP_087944928.1	-0.231893	0.729188		phosphoribosylaminoimidazolesuccinocarboxamide synthase
SSKA14_RS03680	SSKA14_704	WP_008265098.1	1.19949	0.00262718		J domain-containing protein
SSKA14_RS03685	SSKA14_1598	WP_040006972.1	1.00545	0.0413272		ribulose-phosphate 3-epimerase
SSKA14_RS03690	SSKA14_3153	WP_008267507.1	1.41756	0.0002466		N-acetyltransferase
yegS	SSKA14_2395	WP_008266759.1	-0.41461	0.372912		WP_008266759.1
SSKA14_RS03700	SSKA14_3027	WP_008267401.1	0.328273	0.588798		anthranilate synthase component I
SSKA14_RS03705	SSKA14_1096	WP_008265469.1	-1.91079	6.77601e-05		SIMPL domain-containing protein
SSKA14_RS03710	SSKA14_3563	WP_008267909.1	-1.13458	0.0235773		WP_019661509.1
trpD	SSKA14_1336	WP_006474036.1	-1.38679	0.00254538		WP_006399001.1
trpC	SSKA14_241	WP_008264665.1	-0.787968	0.0698525		trpC
SSKA14_RS03725	SSKA14_3261	WP_008267607.1	-0.0528532	0.921902		haloacid dehalogenase
SSKA14_RS03730	SSKA14_3609	WP_006473912.1	-0.173198	0.742408		sulfite exporter TauE/SafE family protein
SSKA14_RS03735	SSKA14_230	WP_010482649.1	1.01799	0.119224		cAMP-activated global transcriptional regulator CRP
SSKA14_RS03740	SSKA14_2557	WP_006473908.1	1.61543	0.0235773		NP_635867.1
SSKA14_RS03750	SSKA14_486	WP_008264892.1	-0.748245	0.0968061		2-nonaprenyl-3-methyl-6-methoxy-1%2C4-benzoquinol hydroxylase
SSKA14_RS03755	SSKA14_2305	WP_005414692.1	0.496217	0.526542		50S ribosomal protein L13
SSKA14_RS03760	SSKA14_578	WP_005411311.1	-0.144408	0.85767		30S ribosomal protein S9
SSKA14_RS03775	SSKA14_982	WP_008265361.1	2.11987	1.08307e-05		RNA pyrophosphohydrolase
bfr	SSKA14_4004	WP_005419804.1	3.75348	3.3236e-08		NP_635874.1
SSKA14_RS03790	SSKA14_1090	WP_008265462.1	-0.743391	0.0944746		hybrid sensor histidine kinase/response regulator
SSKA14_RS03795	SSKA14_2463	WP_008266833.1	0.537558	0.406207		GGDEF domain-containing response regulator
SSKA14_RS03800	SSKA14_3802	WP_008268141.1	-0.898164	0.0563524		DUF4126 domain-containing protein
SSKA14_RS03805	SSKA14_3417	WP_040006973.1	0.478357	0.242479		membrane protein
SSKA14_RS03810	SSKA14_4088	WP_008268410.1	0.487133	0.312445		polymer-forming cytoskeletal protein
SSKA14_RS03815	SSKA14_3825	WP_005411302.1	1.57602	0.000206912		iron-sulfur cluster insertion protein ErpA
SSKA14_RS03820	SSKA14_3537	WP_008267882.1	0.104989	0.846794		NAD(+) diphosphatase
SSKA14_RS03825	SSKA14_3889	WP_006473684.1	0.760182	0.0491881		membrane protein
SSKA14_RS03835	SSKA14_770	WP_006473644.1	0.179462	0.733438		membrane protein
SSKA14_RS03845	SSKA14_2516	WP_008266884.1	-0.324309	0.466924		MFS transporter
SSKA14_RS03850	SSKA14_1496	WP_008265849.1	2.12533	0.000421348		NAD(P)-dependent oxidoreductase
yccS	SSKA14_2560	WP_008266926.1	0.954051	0.0401289		WP_012481430.1
SSKA14_RS03860	SSKA14_4003	WP_008268331.1	-1.87542	4.98898e-05		AcrB/AcrD/AcrF family protein
SSKA14_RS03865	SSKA14_2384	WP_008266749.1	-0.782046	0.0778999		acriflavine resistance protein B
SSKA14_RS03870	SSKA14_4201	WP_008268529.1	0.68625	0.084856		efflux RND transporter periplasmic adaptor subunit
SSKA14_RS03875	SSKA14_4005	WP_040009323.1	-0.191697	0.802332		amidohydrolase
SSKA14_RS03880	SSKA14_2054	WP_040006974.1	0.740744	0.0541124		preQ(1) synthase
SSKA14_RS03885	SSKA14_2187	WP_006473550.1	2.31127	0.00365069		LysM peptidoglycan-binding domain-containing protein
SSKA14_RS03890	SSKA14_1525	WP_008265876.1	1.53721	0.0599651		hypothetical protein
SSKA14_RS03895		WP_008265844.1	1.34914	0.000905835		hypothetical protein
SSKA14_RS03900	SSKA14_2794	WP_008267178.1	-1.26782	0.103018		NADP-dependent isocitrate dehydrogenase
SSKA14_RS03925	SSKA14_3159	WP_008267513.1	0.902815	0.0337943		bifunctional isocitrate dehydrogenase kinase/phosphatase
SSKA14_RS03930	SSKA14_1614	WP_040006977.1	-0.369402	0.589545		TonB-dependent receptor
SSKA14_RS03935	SSKA14_1589	WP_008265935.1	-1.25727	0.0345915		sensor domain-containing diguanylate cyclase
SSKA14_RS03940	SSKA14_1295	WP_008265669.1	0.46148	0.300869		cupin-like domain-containing protein
SSKA14_RS03945	SSKA14_1667	WP_040006978.1	-0.609961	0.2931		TonB-dependent receptor
SSKA14_RS03950	SSKA14_2708	WP_008267086.1	-1.93804	0.00324482		glucose/galactose MFS transporter
SSKA14_RS03955	SSKA14_1577	WP_040006979.1	-0.509689	0.220646		LacI family DNA-binding transcriptional regulator
SSKA14_RS03960	SSKA14_2339	WP_008266696.1	-0.15991	0.813065	GH3	beta-glucosidase
SSKA14_RS03965	SSKA14_1033	WP_008265408.1	-0.423846	0.533241		hypothetical protein
rho	SSKA14_2604	WP_008266970.1	-0.390014	0.561146		WP_017171708.1
trxA	SSKA14_558	WP_005411275.1	1.3533	0.00581532		WP_019183509.1
SSKA14_RS03980	SSKA14_4176	WP_040006980.1	-0.817361	0.076202		WP_005987954.1
ftsE	SSKA14_1770	WP_006473446.1	1.5138	0.00458407		NP_639120.1
SSKA14_RS03990	SSKA14_2593	WP_008266959.1	0.567059	0.160264		ABC transporter permease
SSKA14_RS03995	SSKA14_4193	WP_006473442.1	0.393304	0.428705		response regulator
rpoH	SSKA14_4231	WP_006473441.1	1.04336	0.172339		NP_639116.1
SSKA14_RS04010	SSKA14_3775	WP_008268116.1	3.04179	4.3338e-14		type II toxin-antitoxin system RelE/ParE family toxin
SSKA14_RS04015	SSKA14_729	WP_040006981.1	2.62961	1.61179e-11		transcriptional regulator
SSKA14_RS04020	SSKA14_1940	WP_008266284.1	-1.63344	1.23252e-05		phosphoribosylamine--glycine ligase
SSKA14_RS04030	SSKA14_389	WP_008264804.1	-0.73325	0.101072		bifunctional phosphoribosylaminoimidazolecarboxamide formyltransferase/IMP cyclohydrolase PurH
SSKA14_RS04040	SSKA14_539	WP_008264941.1	-1.39307	0.00051529		hypothetical protein
SSKA14_RS04045	SSKA14_910	WP_008265292.1	-1.76364	0.00835457		ser/threonine protein phosphatase
SSKA14_RS04065		WP_005419706.1	2.24412	1.52374e-09		DNA-binding transcriptional regulator Fis
SSKA14_RS04070	SSKA14_2405	WP_008266771.1	-0.607445	0.195469		DUF3426 domain-containing protein
SSKA14_RS04075	SSKA14_4414	WP_008268749.1	-0.82879	0.0527119		50S ribosomal protein L11 methyltransferase
SSKA14_RS04080	SSKA14_231	WP_008264656.1	1.31781	0.000552683		hypothetical protein
SSKA14_RS04085	SSKA14_3723	WP_040006982.1	0.824517	0.078981		hypothetical protein
accC	SSKA14_1604	WP_006473295.1	-0.586637	0.386129		WP_019660825.1
accB	SSKA14_702	WP_008265096.1	1.26861	0.0250617		NP_635909.1
SSKA14_RS04115	SSKA14_2321	WP_008266678.1	-0.595653	0.169821		isocitrate lyase/phosphoenolpyruvate mutase family protein
SSKA14_RS04130	SSKA14_2199	WP_008266550.1	-0.0215569	0.97076		TetR/AcrR family transcriptional regulator
SSKA14_RS04140	SSKA14_53	WP_040006983.1	-1.2958	0.0462295		alkaline phosphatase
SSKA14_RS04180	SSKA14_4125	WP_008268452.1	-1.51376	0.117133		TonB-dependent receptor
SSKA14_RS04185	SSKA14_2028	WP_008266377.1	1.97504	0.00519199		ABC transporter substrate-binding protein
SSKA14_RS04190	SSKA14_1914	WP_008266260.1	-1.32378	0.0556404		carotenoid oxygenase
SSKA14_RS04200	SSKA14_2760	WP_008267141.1	-0.796642	0.231452		two-component sensor histidine kinase
SSKA14_RS04215	SSKA14_411	WP_008264824.1	0.885352	0.0511355		arylamine N-acetyltransferase
SSKA14_RS04220	SSKA14_1194	WP_008265568.1	-2.24492	4.05891e-08		HAMP domain-containing protein
SSKA14_RS04225	SSKA14_2784	WP_008267166.1	-3.94608	7.78498e-11		iron-uptake factor
SSKA14_RS04235	SSKA14_3447	WP_040006988.1	-1.07665	0.0077284		cytochrome c biogenesis protein
SSKA14_RS04245	SSKA14_3091	WP_008267455.1	0.681731	0.168528		ribonuclease
SSKA14_RS04250	SSKA14_4015	WP_006396661.1	-0.329128	0.563847		molecular chaperone GroES
groL	SSKA14_67	WP_006473018.1	-2.36671	0.00254997		NP_635915.1
SSKA14_RS04260	SSKA14_3919	WP_008268252.1	1.92637	0.00303607		hypothetical protein
SSKA14_RS04280	SSKA14_11	WP_008264450.1	1.25133	0.12788		3-deoxy-7-phosphoheptulonate synthase
SSKA14_RS04305	SSKA14_362	WP_008264780.1	-0.870652	0.0837187		NAD(P)/FAD-dependent oxidoreductase
SSKA14_RS04310	SSKA14_3544	WP_005419652.1	1.89122	0.0128918		NYN domain-containing protein
SSKA14_RS04315	SSKA14_1546	WP_008265895.1	1.5438	7.70096e-05		glutathione S-transferase
SSKA14_RS04320	SSKA14_4126	WP_008268453.1	-0.293895	0.491429		primosomal protein N'
SSKA14_RS04325	SSKA14_3908	WP_040006994.1	-0.548707	0.204235		hypothetical protein
SSKA14_RS04335	SSKA14_581	WP_008264976.1	-1.82197	0.00160776		MATE family efflux transporter
sppA	SSKA14_2320	WP_040006996.1	1.21135	0.133698		WP_003470416.1
SSKA14_RS04345	SSKA14_676	WP_008265072.1	2.16618	0.00074634		hypothetical protein
SSKA14_RS04350	SSKA14_3022	WP_008267396.1	0.27051	0.603973		3-oxoacyl-ACP reductase
SSKA14_RS04355	SSKA14_3751	WP_008268095.1	0.612366	0.190194		hypothetical protein
SSKA14_RS04360	SSKA14_868	WP_008265252.1	0.716971	0.0855233		hypothetical protein
SSKA14_RS04365	SSKA14_2847	WP_083797299.1	1.87976	0.00188833		tRNA threonylcarbamoyladenosine biosynthesis protein RimN
SSKA14_RS04370	SSKA14_2810	WP_008267195.1	1.40451	0.0531705		DNA topoisomerase I
SSKA14_RS04375	SSKA14_3568	WP_008267914.1	0.579999	0.313237		RDD family protein
SSKA14_RS04380	SSKA14_483	WP_008264890.1	1.36209	0.0450038		DUF4339 domain-containing protein
SSKA14_RS04385	SSKA14_2003	WP_006472770.1	2.93472	9.37911e-05		hypothetical protein
dprA	SSKA14_3707	WP_008268052.1	-0.261123	0.701543		WP_008268052.1
SSKA14_RS04395	SSKA14_1720	WP_008266069.1	0.255058	0.538533		LysM peptidoglycan-binding domain-containing protein
SSKA14_RS04400	SSKA14_2729	WP_008267110.1	2.09988	0.000501477		peptide deformylase
SSKA14_RS04405	SSKA14_1831	WP_008266183.1	-0.233831	0.599766		methionyl-tRNA formyltransferase
SSKA14_RS04410	SSKA14_4469	WP_008268814.1	-1.0947	0.0187976		16S rRNA (cytosine(967)-C(5))-methyltransferase RsmB
SSKA14_RS04415	SSKA14_3894	WP_008268228.1	1.00255	0.0249379	GT83	glycosyltransferase family 39 protein
SSKA14_RS04420	SSKA14_471	WP_050413331.1	1.45841	0.000865384		O-antigen ligase family protein
SSKA14_RS04425	SSKA14_4209	WP_008268536.1	-0.229646	0.701258	GT2	glycosyltransferase family 2 protein
SSKA14_RS04430	SSKA14_1736	WP_008266086.1	-1.01447	0.0142478		CDP-glycerol glycerophosphotransferase
SSKA14_RS04435	SSKA14_4426	WP_008268762.1	-2.85368	4.22626e-05		membrane protein
SSKA14_RS04445	SSKA14_978	WP_040007000.1	-1.82777	0.00491716		WP_005411182.1
SSKA14_RS04450	SSKA14_3118	WP_008267479.1	0.308074	0.461738		WP_005419590.1
SSKA14_RS04460	SSKA14_1429	WP_008265787.1	0.269769	0.755043		RNA polymerase sigma factor RpoD
SSKA14_RS04495		WP_040007006.1	0.412783	0.403417		hypothetical protein
SSKA14_RS04500	SSKA14_2930	WP_050413333.1	0.413867	0.387875		DNA methyltransferase
SSKA14_RS04555		WP_040007014.1	0.631604	0.193075		hypothetical protein
SSKA14_RS04560		WP_040007017.1	1.29347	0.0205904		phage repressor protein
SSKA14_RS04570		WP_008264598.1	1.26717	0.0647874		hypothetical protein
SSKA14_RS04625	SSKA14_660	WP_008265056.1	-1.7406	0.0106132		ATP-dependent helicase
SSKA14_RS04635		WP_040007025.1	2.54153	4.45076e-11		hypothetical protein
SSKA14_RS04670	SSKA14_1538	WP_040007028.1	-2.33209	0.000185401		phage terminase large subunit
SSKA14_RS04730	SSKA14_183	WP_008264613.1	-1.46669	0.135332		phage tail tape measure protein
SSKA14_RS04750	SSKA14_2499	WP_083797303.1	-1.11925	0.246569		carbohydrate-binding protein
SSKA14_RS04765	SSKA14_3474	WP_008267816.1	1.86094	0.0013154		DUF159 family protein
SSKA14_RS04770		WP_040007040.1	3.053	1.7203e-07		hypothetical protein
SSKA14_RS04775	SSKA14_954	WP_008265331.1	0.0866279	0.892268		DNA polymerase V subunit UmuC
SSKA14_RS04785	SSKA14_3821	WP_050413340.1	-0.54733	0.395232		hypothetical protein
SSKA14_RS04795	SSKA14_1270	WP_040007043.1	3.98694	5.06801e-11		fasciclin
SSKA14_RS23270		WP_083797305.1	3.6169	1.27887e-16		hypothetical protein
SSKA14_RS04800	SSKA14_3041	WP_008267413.1	1.68198	0.00334062		alpha/beta hydrolase
SSKA14_RS04805	SSKA14_788	WP_008265174.1	1.49573	0.000201194		AraC family transcriptional regulator
SSKA14_RS04815	SSKA14_557	WP_008264957.1	2.07698	4.4552e-07		DNA-binding protein
SSKA14_RS04820	SSKA14_3634	WP_008267978.1	1.00178	0.0274938		hypothetical protein
SSKA14_RS23280		WP_083797307.1	2.86165	7.78498e-11		hypothetical protein
SSKA14_RS04830	SSKA14_3651	WP_008267995.1	2.61767	0.00127681		DUF2383 domain-containing protein
SSKA14_RS04835	SSKA14_3970	WP_008268300.1	-2.36136	0.000331596		autotransporter domain-containing protein
SSKA14_RS04840	SSKA14_2446	WP_006472022.1	1.16905	0.00723382		hypothetical protein
SSKA14_RS04855	SSKA14_823	WP_008265207.1	-1.99951	0.00276318		MFS transporter
SSKA14_RS04860	SSKA14_2225	WP_008266579.1	1.54387	0.000236122		general stress protein
SSKA14_RS04875	SSKA14_1737	WP_040007053.1	0.54712	0.356612		NAD(P)-dependent oxidoreductase
SSKA14_RS04880	SSKA14_2136	WP_008266489.1	-1.53579	0.000708856		methyl-accepting chemotaxis protein
SSKA14_RS04885	SSKA14_3861	WP_040007054.1	-3.61397	6.14274e-09		TonB-dependent receptor
SSKA14_RS04890	SSKA14_2822	WP_040007055.1	-1.08198	0.00495739		glucans biosynthesis glucosyltransferase MdoH
SSKA14_RS04895	SSKA14_4027	WP_008268349.1	-0.479293	0.358126		carboxylesterase
SSKA14_RS04905	SSKA14_2584	WP_008266949.1	0.267685	0.643874		DNA-binding response regulator
SSKA14_RS04910	SSKA14_1998	WP_008266348.1	-0.111417	0.814449		hydroxymethylbilane synthase
SSKA14_RS04915	SSKA14_1206	WP_006471539.1	-0.573252	0.260502		DUF481 domain-containing protein
SSKA14_RS04925	SSKA14_2674	WP_008267051.1	0.880326	0.184743		YafY family transcriptional regulator
SSKA14_RS04930	SSKA14_110	WP_008264544.1	0.862646	0.200129		MetQ/NlpA family lipoprotein
glpK	SSKA14_3992	WP_008268321.1	0.397343	0.513234		WP_010481306.1
SSKA14_RS04940	SSKA14_1776	WP_008266132.1	1.56847	0.00155734		glycerol-3-phosphate dehydrogenase
SSKA14_RS04945	SSKA14_3291	WP_008267632.1	-1.19929	0.154732		membrane protein
aceF	SSKA14_4474	WP_008268821.1	-0.0935125	0.924448		NP_635934.1
lpdA	SSKA14_3273	WP_008267618.1	-1.57459	0.0454855		NP_635936.1
SSKA14_RS04965	SSKA14_4470	WP_040007060.1	1.83557	0.0236526		hypothetical protein
SSKA14_RS04975	SSKA14_3114	WP_008267476.1	0.0669076	0.890492		NP_635940.1
SSKA14_RS04980	SSKA14_491	WP_005411133.1	-1.45459	0.0257708		WP_005411133.1
SSKA14_RS04985	SSKA14_2582	WP_005419512.1	-0.224084	0.709027		ATP synthase subunit B
SSKA14_RS04990	SSKA14_3742	WP_008268086.1	-0.990714	0.0346042		F0F1 ATP synthase subunit delta
SSKA14_RS04995	SSKA14_2598	WP_008266965.1	-1.20358	0.12788		ATP synthase subunit alpha
SSKA14_RS05000	SSKA14_2208	WP_006471334.1	-1.87318	0.00515215		WP_010371995.1
atpD	SSKA14_4	WP_006471333.1	-2.1045	0.00808599		NP_635946.1
SSKA14_RS05010	SSKA14_3710	WP_005411127.1	-2.19262	0.00108422		ATP synthase epsilon chain
glmU	SSKA14_559	WP_008264958.1	0.165002	0.821306		WP_019338859.1
SSKA14_RS05030	SSKA14_3161	WP_008267515.1	-2.00989	0.00254381		ATP-binding protein
SSKA14_RS05035	SSKA14_1713	WP_040009373.1	-0.737458	0.0797103		sigma-54-dependent Fis family transcriptional regulator
glmS	SSKA14_2733	WP_040007066.1	-0.322158	0.643874		NP_635961.1
SSKA14_RS05070	SSKA14_2072	WP_008266421.1	1.61244	0.0331697		CBS domain-containing protein
SSKA14_RS05075	SSKA14_966	WP_008265342.1	1.31216	0.0163597		VOC family protein
gloA	SSKA14_1943	WP_008266289.1	2.12411	0.00197394		NP_635967.1
SSKA14_RS05085	SSKA14_2018	WP_008266366.1	-0.186075	0.664161		cysteine synthase
SSKA14_RS05090	SSKA14_2615	WP_006471153.1	0.93216	0.0669835		hypothetical protein
SSKA14_RS05095	SSKA14_3623	WP_008267968.1	-2.03094	9.3211e-07		oligopeptidase A
SSKA14_RS05100	SSKA14_3312	WP_040007068.1	0.916902	0.0200253		KR domain-containing protein
SSKA14_RS05105	SSKA14_1122	WP_008265492.1	1.909	0.000250358		DUF1415 domain-containing protein
SSKA14_RS05110	SSKA14_3529	WP_006471121.1	1.90914	0.0023577		YajQ family cyclic di-GMP-binding protein
SSKA14_RS05115	SSKA14_3859	WP_008268196.1	0.159347	0.716484		EamA/RhaT family transporter
SSKA14_RS05120	SSKA14_49	WP_006471119.1	0.23543	0.617377		methionine ABC transporter ATP-binding protein
SSKA14_RS05130	SSKA14_739	WP_008265127.1	0.382931	0.588791		membrane protein
SSKA14_RS05140	SSKA14_4252	WP_040007071.1	-1.82852	0.00939166		S9 family peptidase
SSKA14_RS05145	SSKA14_369	WP_008264787.1	0.723438	0.118177		pyridoxal phosphate-dependent aminotransferase
SSKA14_RS05150	SSKA14_877	WP_008265261.1	-0.728355	0.349459		oligopeptidase B
SSKA14_RS05160	SSKA14_229	WP_008264654.1	1.10106	0.0526187		sugar transporter
SSKA14_RS05165	SSKA14_3823	WP_008268161.1	0.929903	0.0778999		diaminopimelate epimerase
SSKA14_RS05170	SSKA14_4274	WP_008268609.1	0.789687	0.060349		DUF484 domain-containing protein
xerC	SSKA14_897	WP_008265281.1	-0.545071	0.287147		WP_008265281.1
SSKA14_RS05185	SSKA14_216	WP_005411093.1	-1.00963	0.0245334		HslU--HslV peptidase proteolytic subunit
SSKA14_RS05190	SSKA14_526	WP_008264930.1	-2.19405	0.000119655		ATP-dependent protease ATPase subunit HslU
SSKA14_RS05195	SSKA14_477	WP_008264884.1	-0.787437	0.0902369		gfo/Idh/MocA family oxidoreductase
SSKA14_RS05200	SSKA14_1209	WP_008265584.1	0.567011	0.182149		TetR family transcriptional regulator
SSKA14_RS05205	SSKA14_1171	WP_008265543.1	-1.42868	0.00162205		efflux RND transporter periplasmic adaptor subunit
SSKA14_RS05210	SSKA14_481	WP_008264888.1	-2.55621	0.000219116		AcrB/AcrD/AcrF family protein
SSKA14_RS05215	SSKA14_2032	WP_040007075.1	-3.01374	1.15855e-07		transporter
SSKA14_RS05220	SSKA14_2628	WP_008267004.1	2.20911	0.00155734		low affinity iron permease family protein
SSKA14_RS05225	SSKA14_1706	WP_008266057.1	2.76926	0.000255785		hypothetical protein
SSKA14_RS05230	SSKA14_2139	WP_008266493.1	1.87195	0.000115267		hypothetical protein
SSKA14_RS05235	SSKA14_706	WP_008265099.1	0.291308	0.530816		nucleoside deaminase
SSKA14_RS05240	SSKA14_3239	WP_008267586.1	0.717446	0.351058		bifunctional demethylmenaquinone methyltransferase/2-methoxy-6-polyprenyl-1%2C4-benzoquinol methylase UbiE
SSKA14_RS05245	SSKA14_1725	WP_040007077.1	-0.0961201	0.920765		M1 family peptidase
SSKA14_RS05250	SSKA14_675	WP_008265071.1	-0.118935	0.849265		hypothetical protein
SSKA14_RS05260	SSKA14_1810	WP_008266164.1	-0.472625	0.241264		carbohydrate kinase family protein
SSKA14_RS05265	SSKA14_3878	WP_005419402.1	0.50381	0.347127		rod shape-determining protein
mrdA	SSKA14_4279	WP_008268614.1	-2.39162	3.34483e-06		WP_014038520.1
mltB	SSKA14_521	WP_040007079.1	0.701233	0.271351	GH103(74-373)	NP_638804.1
SSKA14_RS05300	SSKA14_775	WP_040007081.1	0.25147	0.666988		septal ring lytic transglycosylase RlpA family protein
SSKA14_RS05305	SSKA14_451	WP_008264856.1	-0.794348	0.285726		NP_638802.1
SSKA14_RS05315	SSKA14_3235	WP_008267582.1	-1.63849	0.000226514		peptidoglycan-binding protein
SSKA14_RS05320	SSKA14_2410	WP_005411067.1	2.33361	7.93965e-10		hypothetical protein
SSKA14_RS05325	SSKA14_1615	WP_008265965.1	0.54007	0.209767		lipoyl(octanoyl) transferase LipB
lipA	SSKA14_345	WP_008264764.1	-0.313502	0.496024		NP_638797.1
SSKA14_RS05335	SSKA14_3210	WP_008267560.1	0.881167	0.285726		tail-specific protease
SSKA14_RS05340	SSKA14_1322	WP_008265692.1	2.0382	0.000285488		DUF2242 domain-containing protein
SSKA14_RS05345	SSKA14_3824	WP_040009386.1	1.77639	2.07257e-05		hypothetical protein
gnd	SSKA14_62	WP_008264500.1	2.08861	0.000129394		WP_008264500.1
SSKA14_RS05355	SSKA14_4338	WP_008268671.1	-0.631038	0.14077		oxidoreductase
SSKA14_RS05360	SSKA14_1960	WP_006470382.1	2.60839	0.000908511		BON domain-containing protein
SSKA14_RS05365	SSKA14_410	WP_008264823.1	1.73589	0.00551431		PAS domain S-box protein
SSKA14_RS05370	SSKA14_2513	WP_005411057.1	0.527361	0.273768		response regulator
SSKA14_RS05375	SSKA14_4340	WP_008268673.1	-0.417886	0.324062		hybrid sensor histidine kinase/response regulator
SSKA14_RS05380	SSKA14_1316	WP_008265687.1	2.68459	6.87763e-07		20S proteasome%2C A/B subunit
SSKA14_RS05390	SSKA14_1195	WP_008265570.1	0.427725	0.410254		WP_019660663.1
SSKA14_RS05395	SSKA14_2537	WP_008266905.1	1.23371	0.00707396		SAM-dependent methyltransferase
SSKA14_RS05405	SSKA14_2242	WP_040007085.1	-2.26155	1.2038e-07	GH20	beta-hexosaminidase
SSKA14_RS05410	SSKA14_4109	WP_008268431.1	-3.48502	4.2408e-07		TonB-dependent receptor
SSKA14_RS05415	SSKA14_173	WP_008264602.1	-3.63786	2.03601e-14		WP_005411047.1
SSKA14_RS05420	SSKA14_2888	WP_008267272.1	-2.32562	9.79411e-09		glucose/galactose MFS transporter
SSKA14_RS05425	SSKA14_413	WP_006391719.1	-0.10309	0.831801		LacI family DNA-binding transcriptional regulator
SSKA14_RS05430	SSKA14_1007	WP_008265386.1	-1.00406	0.0257708		SIS domain-containing protein
nagA	SSKA14_133	WP_008264568.1	-1.24926	0.00463285	CE9	WP_019338835.1
SSKA14_RS05445	SSKA14_3008	WP_040007087.1	0.588476	0.248825		autotransporter domain-containing protein
SSKA14_RS05465	SSKA14_3166	WP_006470037.1	1.57141	0.000504479		hypothetical protein
SSKA14_RS05475	SSKA14_1349	WP_040007090.1	0.925193	0.0178386		multifunctional CCA addition/repair protein
SSKA14_RS05480	SSKA14_3434	WP_008267778.1	1.73936	0.00153877		hypothetical protein
SSKA14_RS05485	SSKA14_3712	WP_008268057.1	1.0637	0.155669	GH23	lytic murein transglycosylase
SSKA14_RS05490	SSKA14_1788	WP_040007092.1	-0.532222	0.30996		biopolymer transporter ExbD
SSKA14_RS05500	SSKA14_329	WP_008264749.1	2.22872	0.00253793		TonB-dependent receptor
SSKA14_RS05505	SSKA14_2301	WP_008266656.1	-2.08367	6.05267e-08		TonB-dependent siderophore receptor
SSKA14_RS05525	SSKA14_3086	WP_032952257.1	1.21071	0.00467363		endonuclease
SSKA14_RS05530	SSKA14_3845	WP_008268183.1	0.368355	0.645978		thiol:disulfide interchange protein DsbA/DsbL
SSKA14_RS05535	SSKA14_878	WP_040007096.1	-0.343757	0.562071		thiol:disulfide interchange protein DsbA/DsbL
SSKA14_RS05540	SSKA14_3982	WP_008268312.1	0.520055	0.348658		cytochrome c4
SSKA14_RS05545	SSKA14_3705	WP_008268050.1	1.35124	0.0134597		YihA family ribosome biogenesis GTP-binding protein
SSKA14_RS05550	SSKA14_1767	WP_008266123.1	0.850041	0.0299424		MBL fold metallo-hydrolase
SSKA14_RS05560	SSKA14_538	WP_008264940.1	0.735332	0.0701983		VIT family protein
SSKA14_RS05565	SSKA14_624	WP_008265020.1	1.5731	0.00178651		glutamate--cysteine ligase
SSKA14_RS05570	SSKA14_1539	WP_008265888.1	1.17488	0.0290836		NAD(P)-dependent alcohol dehydrogenase
SSKA14_RS05600	SSKA14_1019	WP_008265395.1	-1.08991	0.0395692		LysR family transcriptional regulator
SSKA14_RS05605	SSKA14_1889	WP_008266233.1	1.9797	7.46245e-06		metal/formaldehyde-sensitive transcriptional repressor
SSKA14_RS05610	SSKA14_4197	WP_008268525.1	2.534	0.000642635		S-(hydroxymethyl)glutathione dehydrogenase/class III alcohol dehydrogenase
fghA	SSKA14_2216	WP_008266568.1	2.61711	1.04597e-05	CE1	WP_010480872.1
SSKA14_RS05620	SSKA14_1536	WP_008265886.1	1.26116	0.00612008		GGDEF domain-containing protein
SSKA14_RS05630	SSKA14_837	WP_008265221.1	-0.906085	0.0527426		LysR family transcriptional regulator
SSKA14_RS05635	SSKA14_1865	WP_008266214.1	-2.78722	0.000830307		MFS transporter
SSKA14_RS05650	SSKA14_1330	WP_040007100.1	1.66151	0.0235443		hypothetical protein
SSKA14_RS05655	SSKA14_1447	WP_008265802.1	1.10613	0.00928319		DegV domain-containing protein
SSKA14_RS05665	SSKA14_1930	WP_040007102.1	-1.80383	5.47766e-06		amidohydrolase
SSKA14_RS05670	SSKA14_2611	WP_008266981.1	-1.55676	9.01866e-05		amidohydrolase
SSKA14_RS05675	SSKA14_12	WP_005414446.1	0.0127789	0.977239		AMP nucleosidase
SSKA14_RS05680	SSKA14_228	WP_008264653.1	0.72317	0.104311		DUF924 domain-containing protein
grxD	SSKA14_1342	WP_008265709.1	0.860854	0.222479		WP_005913558.1
SSKA14_RS05690	SSKA14_1359	WP_008265727.1	0.163437	0.734171		SGNH/GDSL hydrolase family protein
SSKA14_RS05695	SSKA14_1617	WP_008265967.1	1.63974	0.0104866		pyridoxal phosphate-dependent aminotransferase
rsgA	SSKA14_1021	WP_008265397.1	0.811283	0.0680603		WP_010480839.1
SSKA14_RS05705	SSKA14_2000	WP_008266350.1	0.502836	0.202556		flavohemoglobin expression-modulating QEGLA motif protein
SSKA14_RS05710	SSKA14_3566	WP_040007106.1	-2.58912	4.82723e-06		TonB-dependent receptor
SSKA14_RS05720	SSKA14_1109	WP_008265481.1	1.03707	0.0234017		hypothetical protein
SSKA14_RS05730	SSKA14_3866	WP_040009399.1	-1.88177	0.000108358		citrate transporter
SSKA14_RS05745	SSKA14_4039	WP_008268360.1	-1.318	0.0471241		sensor histidine kinase
SSKA14_RS05755	SSKA14_4429	WP_008268765.1	0.973235	0.010543		DNA-binding response regulator
SSKA14_RS05760	SSKA14_979	WP_008265358.1	0.18856	0.684415		PAS domain-containing protein
SSKA14_RS05765	SSKA14_3911	WP_008268245.1	0.937186	0.233134		porin
SSKA14_RS05770	SSKA14_2695	WP_008267073.1	-1.25813	0.0153364		WP_006391248.1
SSKA14_RS05775	SSKA14_2730	WP_008267111.1	-0.744464	0.353447		WP_019662061.1
SSKA14_RS05785	SSKA14_2691	WP_008267069.1	-2.62621	2.39051e-10	GH92	glycoside hydrolase family 92 protein
SSKA14_RS05790	SSKA14_1866	WP_005410967.1	1.82578	0.0002466		zinc-finger domain-containing protein
SSKA14_RS05795	SSKA14_2541	WP_008266910.1	-0.517544	0.292947	GT4	glycosyl transferase
SSKA14_RS05800	SSKA14_3752	WP_040007117.1	-1.46354	0.0160604		O-antigen ligase family protein
SSKA14_RS05810	SSKA14_594	WP_008264987.1	0.393167	0.327719		NP_638684.1
SSKA14_RS05815	SSKA14_2303	WP_008266660.1	0.345441	0.399232	GT30	3-deoxy-D-manno-octulosonic acid transferase
SSKA14_RS05825	SSKA14_2442	WP_008266809.1	-0.0558419	0.950635		membrane protein
SSKA14_RS05830	SSKA14_2638	WP_006468193.1	0.569665	0.37132		protein-L-isoaspartate O-methyltransferase
SSKA14_RS05835	SSKA14_454	WP_008264859.1	1.78292	2.77091e-06		TetR/AcrR family transcriptional regulator
SSKA14_RS05840	SSKA14_1049	WP_040007124.1	-0.0439732	0.932974		efflux RND transporter periplasmic adaptor subunit
SSKA14_RS05845	SSKA14_1897	WP_008266241.1	-1.55957	0.00011356		AcrB/AcrD/AcrF family protein
leuB	SSKA14_1161	WP_008265533.1	1.56889	0.00777473		WP_010480776.1
leuD	SSKA14_1556	WP_008265904.1	3.04812	1.55909e-10		WP_009606967.1
leuC	SSKA14_3947	WP_008268278.1	2.58846	1.15528e-06		WP_005414408.1
SSKA14_RS05875	SSKA14_1731	WP_008266082.1	2.6422	8.3351e-10		class I SAM-dependent methyltransferase
SSKA14_RS05880	SSKA14_3927	WP_008268260.1	3.77963	3.55997e-08		2-isopropylmalate synthase
SSKA14_RS05885	SSKA14_3346	WP_008267685.1	3.42832	1.20544e-10		WP_014038405.1
SSKA14_RS05890		WP_040007127.1	4.23699	2.8624e-22		acetolactate synthase
SSKA14_RS05895	SSKA14_926	WP_008265308.1	3.57639	5.57565e-07		NP_638670.1
SSKA14_RS05900	SSKA14_777	WP_008265163.1	3.58011	2.70295e-06		ketol-acid reductoisomerase
ggt	SSKA14_2219	WP_008266572.1	-0.828276	0.0415521		WP_005414401.1
SSKA14_RS05910	SSKA14_3020	WP_008267394.1	0.639405	0.222209		BCCT family transporter
SSKA14_RS05915	SSKA14_3644	WP_008267989.1	-0.237839	0.584016		WP_019398180.1
SSKA14_RS05920	SSKA14_1455	WP_050413344.1	1.14049	0.012491		Ion channel
SSKA14_RS05925	SSKA14_4261	WP_008268593.1	0.274717	0.556541		transcriptional regulator
SSKA14_RS05935	SSKA14_348	WP_008264767.1	-3.00948	0.000133607		TonB-dependent receptor
SSKA14_RS05945	SSKA14_1058	WP_008265431.1	-0.291122	0.566887		response regulator
SSKA14_RS05950	SSKA14_4337	WP_005410935.1	0.110956	0.883443		WP_006390151.1
SSKA14_RS05975	SSKA14_925	WP_008265307.1	-1.67833	9.23834e-05		TonB-dependent receptor
SSKA14_RS05980	SSKA14_3180	WP_040007137.1	0.223196	0.700151		DUF2789 domain-containing protein
hppA	SSKA14_2238	WP_008266593.1	1.35704	0.0628992		hppA
SSKA14_RS06015	SSKA14_3682	WP_008268030.1	0.123119	0.86929		hypothetical protein
SSKA14_RS06025	SSKA14_2287	WP_040007141.1	-0.502983	0.342095		potassium transporter Kup
SSKA14_RS06035	SSKA14_3348	WP_008267687.1	-0.513457	0.439076		NP_638638.1
SSKA14_RS06040	SSKA14_4386	WP_008268721.1	1.23347	0.0801031		adenylate kinase
mpl	SSKA14_2142	WP_008266496.1	0.822853	0.0754947		WP_005410919.1
SSKA14_RS06055	SSKA14_1802	WP_040007145.1	-0.389003	0.366486		phosphatase PAP2 family protein
SSKA14_RS06070	SSKA14_2831	WP_008267214.1	0.547126	0.526429		hypothetical protein
SSKA14_RS06075	SSKA14_3076	WP_040007149.1	0.751098	0.169621		short chain dehydrogenase
SSKA14_RS06090	SSKA14_3306	WP_008267646.1	-0.420689	0.374272		ion transporter
SSKA14_RS06095	SSKA14_3217	WP_008267566.1	0.209479	0.768319		WP_006467246.1
azu	SSKA14_382	WP_040007155.1	0.551918	0.249582		WP_014038361.1
hemL	SSKA14_2832	WP_008267215.1	-0.172347	0.77414		WP_012512012.1
SSKA14_RS06115	SSKA14_136	WP_008264571.1	0.853998	0.0299041		thiamine phosphate synthase
SSKA14_RS06125	SSKA14_3772	WP_008268113.1	2.85747	4.68276e-05		hypothetical protein
SSKA14_RS06135	SSKA14_2056	WP_008266405.1	0.715901	0.0876804		ribose-5-phosphate isomerase RpiA
SSKA14_RS06140	SSKA14_590	WP_008264983.1	0.687127	0.20077		EVE domain-containing protein
SSKA14_RS06150	SSKA14_4270	WP_006467013.1	1.4573	0.00254381		cell division protein ZapA
SSKA14_RS06155		WP_005410898.1	1.78373	0.000181269		TIGR02449 family protein
SSKA14_RS06160	SSKA14_639	WP_008265035.1	1.15079	0.0053266		WP_012512005.1
SSKA14_RS06165	SSKA14_151	WP_087944940.1	0.138651	0.748605		Xaa-Pro aminopeptidase
SSKA14_RS06170	SSKA14_2546	WP_008266915.1	0.340422	0.618529		Xaa-Pro dipeptidase
SSKA14_RS06180	SSKA14_192	WP_008264622.1	0.655332	0.271351		DUF1631 domain-containing protein
SSKA14_RS06185	SSKA14_1956	WP_087944941.1	-0.667797	0.230156		YggW family oxidoreductase
SSKA14_RS06200	SSKA14_3157	WP_008267511.1	1.28775	0.000547518		ribonuclease PH
SSKA14_RS06205	SSKA14_280	WP_040007165.1	-0.545763	0.227619		YicC family protein
SSKA14_RS06210	SSKA14_2791	WP_040007167.1	1.12756	0.0701983		selenide%2C water dikinase SelD
selB	SSKA14_3004	WP_008267379.1	-1.21376	0.0131664		WP_008267379.1
SSKA14_RS06225	SSKA14_1431	WP_008265789.1	0.0657535	0.88676		L-seryl-tRNA(Sec) selenium transferase
fdhE	SSKA14_3713	WP_008268058.1	0.754682	0.0943371		WP_019661986.1
SSKA14_RS06235	SSKA14_566	WP_008264964.1	1.11806	0.043572		formate dehydrogenase subunit gamma
fdxH	SSKA14_1221	WP_008265598.1	2.16933	2.57222e-07		WP_008265598.1
fdnG	SSKA14_2754	WP_083797311.1	2.45213	4.65899e-05		WP_006389636.1
SSKA14_RS06250	SSKA14_4366	WP_040007169.1	2.26452	0.00185883		sulfate ABC transporter substrate-binding protein
SSKA14_RS06260	SSKA14_3687	WP_005410877.1	2.03395	0.000105483		DNA-directed RNA polymerase subunit omega
SSKA14_RS06265	SSKA14_4256	WP_006466563.1	0.648853	0.338665		bifunctional (p)ppGpp synthetase/guanosine-3'%2C5'-bis(diphosphate) 3'-pyrophosphohydrolase
SSKA14_RS06270	SSKA14_2988	WP_005410875.1	0.552579	0.445831		RidA family protein
SSKA14_RS06275	SSKA14_3771	WP_008268112.1	-0.157127	0.731074		DNA helicase RecG
SSKA14_RS06280	SSKA14_2071	WP_040009406.1	-0.24765	0.734424		nucleoside hydrolase
SSKA14_RS06285	SSKA14_4455	WP_005410871.1	0.694631	0.383492		50S ribosomal protein L31 type B
SSKA14_RS06290	SSKA14_4425	WP_006466260.1	-0.196663	0.835659		citrate synthase
SSKA14_RS06295	SSKA14_488	WP_008264894.1	1.77684	5.71434e-06		hypothetical protein
SSKA14_RS06305	SSKA14_293	WP_040007177.1	-4.04343	8.01974e-05		usher protein
SSKA14_RS22970	SSKA14_1931	WP_008266277.1	0.140572	0.813632		hemagglutinin family protein
SSKA14_RS22975	SSKA14_3119	WP_083797312.1	0.440278	0.411457		hypothetical protein
SSKA14_RS06330	SSKA14_859	WP_008265244.1	2.23427	0.0026622		hypothetical protein
SSKA14_RS06335	SSKA14_929	WP_008265311.1	-0.989139	0.0258209	GT51	penicillin-binding protein 1A
SSKA14_RS06340	SSKA14_1646	WP_005410860.1	1.40604	0.000323868		pilus assembly protein PilM
SSKA14_RS06345	SSKA14_3979	WP_008268309.1	0.558179	0.165471		fimbrial protein
SSKA14_RS06350	SSKA14_4436	WP_008268772.1	-0.22241	0.665413		fimbrial protein
SSKA14_RS06355	SSKA14_2590	WP_006465989.1	-0.352956	0.46669		fimbrial protein
SSKA14_RS06360	SSKA14_1300	WP_040007182.1	-1.63411	0.000806199		type IV pilus secretin PilQ
SSKA14_RS06365	SSKA14_4306	WP_008268638.1	1.00969	0.122414		MoxR family ATPase
SSKA14_RS06370	SSKA14_220	WP_040007184.1	-0.172203	0.754711		DUF58 domain-containing protein
SSKA14_RS06385	SSKA14_307	WP_040007185.1	-1.30904	0.00448197		VWA domain-containing protein
SSKA14_RS06390	SSKA14_540	WP_040007186.1	-1.8375	3.94498e-05		membrane protein
SSKA14_RS06395	SSKA14_3398	WP_006465816.1	-0.0604608	0.906959		dicarboxylate/amino acid:cation symporter
tkt	SSKA14_1247	WP_008265623.1	0.172957	0.849871		NP_638566.1
SSKA14_RS06410	SSKA14_4079	WP_008268401.1	1.079	0.0427567		acetyl-CoA hydrolase
SSKA14_RS06415	SSKA14_3361	WP_008267700.1	1.84452	9.14433e-05		flavin reductase family protein
SSKA14_RS06425	SSKA14_4286	WP_008268621.1	-0.940975	0.0208799		peptidase
SSKA14_RS06435	SSKA14_351	WP_008264769.1	0.96154	0.0329648		MBL fold metallo-hydrolase
SSKA14_RS06440	SSKA14_1983	WP_040007187.1	0.685534	0.0928494		endonuclease
SSKA14_RS06445	SSKA14_4364	WP_006465709.1	-1.49656	0.0278848		OmpW family protein
gap	SSKA14_1558	WP_005414333.1	-0.0100453	0.991389		WP_010484083.1
SSKA14_RS06455	SSKA14_3280	WP_008267623.1	-1.4156	0.000451235		DUF2339 domain-containing protein
SSKA14_RS06460	SSKA14_1231	WP_008265607.1	-1.10288	0.0140916		DUF3999 domain-containing protein
pgk	SSKA14_249	WP_008264673.1	0.381718	0.574475		WP_012511960.1
SSKA14_RS06470	SSKA14_4422	WP_008268758.1	-0.683408	0.162278		haloacid dehalogenase
pyk	SSKA14_899	WP_008265283.1	-0.234708	0.656748		NP_638532.2
SSKA14_RS06480	SSKA14_3445	WP_006465625.1	0.676083	0.426115		fructose-bisphosphate aldolase class I
SSKA14_RS06485	SSKA14_462	WP_008264866.1	-1.14659	0.0067038		hypothetical protein
SSKA14_RS06490	SSKA14_4155	WP_008268481.1	1.40834	0.0756402		O-acetyl-ADP-ribose deacetylase
cysK	SSKA14_2024	WP_008266373.1	0.808692	0.288513		WP_019660021.1
SSKA14_RS06500	SSKA14_2337	WP_006465618.1	2.31539	9.42641e-08		LysR family transcriptional regulator
SSKA14_RS06510	SSKA14_621	WP_040007189.1	-1.39171	0.00210834		TonB-dependent copper receptor
SSKA14_RS06520	SSKA14_4402	WP_008268736.1	-2.65187	5.38825e-11		AcrB/AcrD/AcrF family protein
SSKA14_RS06530	SSKA14_830	WP_008265214.1	-0.68287	0.128625		alanine:cation symporter family protein
SSKA14_RS06535		WP_040007190.1	-1.24207	0.0119156		rRNA methyltransferase
SSKA14_RS06555	SSKA14_3472	WP_004154383.1	0.494518	0.496024		peptidase M28 family protein
SSKA14_RS06560	SSKA14_4141	WP_004154386.1	0.584208	0.404093		large-conductance mechanosensitive channel protein MscL
SSKA14_RS06565	SSKA14_3130	WP_006387611.1	0.858382	0.0890595		FAA hydrolase family protein
SSKA14_RS06570	SSKA14_2317	WP_008266673.1	0.238372	0.701543		hypothetical protein
SSKA14_RS06580	SSKA14_1599	WP_008265947.1	0.446048	0.303032		SLC13 family permease
SSKA14_RS06585	SSKA14_3995	WP_008268324.1	1.72368	2.58682e-05		tRNA (guanosine(46)-N7)-methyltransferase TrmB
SSKA14_RS06590	SSKA14_710	WP_008265101.1	1.97474	0.001209		thiazole synthase
SSKA14_RS06600	SSKA14_520	WP_008264925.1	-0.146592	0.876065	CE16	autotransporter domain-containing esterase
SSKA14_RS06610	SSKA14_55	WP_008264493.1	0.319105	0.511764		DUF4102 domain-containing protein
SSKA14_RS06635	SSKA14_316	WP_014603610.1	-2.16	0.00707396		transcriptional regulator
SSKA14_RS06665	SSKA14_1603	WP_008265951.1	-2.6815	0.000141981		DNA topoisomerase III
SSKA14_RS06735	SSKA14_419	WP_014603605.1	-2.50889	0.000757386		DEAD/DEAH box helicase
traD	SSKA14_2086	WP_033940518.1	-3.07871	9.97187e-05		WP_003290220.1
SSKA14_RS06815	SSKA14_753	WP_008265140.1	-1.74823	0.0529711		conjugative transfer ATPase
SSKA14_RS06850	SSKA14_1854	WP_008266205.1	-1.11567	0.152664		conjugal transfer protein TraG
SSKA14_RS06855	SSKA14_289	WP_008264713.1	1.98201	1.96184e-07		DUF3742 domain-containing protein
SSKA14_RS06860	SSKA14_2893	WP_008267277.1	2.40652	1.02102e-05		type II toxin-antitoxin system YhaV family toxin
SSKA14_RS06865	SSKA14_1198	WP_008265574.1	1.27055	0.0542462		AbrB/MazE/SpoVT family DNA-binding domain-containing protein
SSKA14_RS06870	SSKA14_496	WP_008264901.1	-1.09157	0.121129		relaxase
SSKA14_RS06875	SSKA14_2971	WP_008267353.1	-1.2281	0.0260795		DNA-binding protein
SSKA14_RS06880	SSKA14_1217	WP_008265595.1	-0.735608	0.11298		chromosome segregation ATPase
SSKA14_RS06885	SSKA14_2542	WP_008266911.1	-1.1771	0.0975707		hypothetical protein
SSKA14_RS06890	SSKA14_2525	WP_008266894.1	-1.81568	0.000709948		ATPase AAA
SSKA14_RS06915	SSKA14_3914	WP_008268248.1	-0.912267	0.0385745		DUF87 domain-containing protein
SSKA14_RS06940	SSKA14_2222	WP_008266576.1	-1.21685	0.0281456		type III restriction endonuclease subunit R
SSKA14_RS06945	SSKA14_3804	WP_033940889.1	0.324718	0.561255		site-specific DNA-methyltransferase
SSKA14_RS06955	SSKA14_1709	WP_008266060.1	0.476248	0.284045		DUF262 domain-containing protein
SSKA14_RS06960	SSKA14_357	WP_014603587.1	1.55152	0.00515326		helicase
SSKA14_RS06965	SSKA14_2896	WP_008267281.1	2.64064	6.69933e-07		WYL domain-containing protein
SSKA14_RS06970	SSKA14_4342	WP_008268675.1	1.85374	4.31597e-06		LysR family transcriptional regulator
SSKA14_RS06985	SSKA14_1811	WP_040007209.1	0.30932	0.528484		hypothetical protein
SSKA14_RS06990		WP_040007211.1	0.310956	0.594491		hypothetical protein
SSKA14_RS06995	SSKA14_2210	WP_005410807.1	-0.323272	0.567496		30S ribosomal protein S6--L-glutamate ligase
SSKA14_RS07000	SSKA14_3089	WP_008267453.1	-0.372214	0.433823		hypothetical protein
SSKA14_RS07005	SSKA14_4378	WP_040007214.1	0.70825	0.167907		hypothetical protein
SSKA14_RS07010	SSKA14_942	WP_005410804.1	1.42262	0.0357279		DNA-binding response regulator
SSKA14_RS07015	SSKA14_4468	WP_040007217.1	-0.281072	0.554804		sensor histidine kinase
SSKA14_RS07025	SSKA14_124	WP_050413347.1	-2.06774	0.000197496		type VI secretion system tip protein VgrG
SSKA14_RS07045	SSKA14_2776	WP_083797316.1	-0.198169	0.728894		DUF2235 domain-containing protein
SSKA14_RS07060	SSKA14_4486	WP_008268831.1	0.0277556	0.959134		prepilin peptidase
SSKA14_RS07065	SSKA14_2506	WP_040007221.1	0.54766	0.248825		type II secretion system F family protein
SSKA14_RS07070	SSKA14_3721	WP_008268066.1	-0.222331	0.783697		prepilin-type cleavage/methylation domain-containing protein
pilB	SSKA14_497	WP_040007223.1	0.597426	0.317642		WP_010481510.1
SSKA14_RS07085	SSKA14_663	WP_008265059.1	-0.48118	0.244952		sigma-54-dependent Fis family transcriptional regulator
SSKA14_RS07090	SSKA14_3320	WP_008267659.1	-0.83161	0.153673		PAS domain-containing protein
SSKA14_RS07095	SSKA14_3591	WP_004154430.1	-1.034	0.206617		succinyl-CoA ligase subunit beta
SSKA14_RS07100	SSKA14_2928	WP_005410793.1	-1.91228	0.0168073		succinate--CoA ligase subunit alpha
SSKA14_RS07105	SSKA14_200	WP_008264628.1	0.723836	0.285431		WP_014038260.1
SSKA14_RS07110	SSKA14_4419	WP_004154436.1	0.91595	0.169337		outer membrane protein assembly factor BamD
SSKA14_RS07115	SSKA14_3132	WP_008267489.1	1.16203	0.0055092		23S rRNA pseudouridine(1911/1915/1917) synthase RluD
SSKA14_RS07120	SSKA14_2220	WP_008266573.1	0.536286	0.256335		multi-copper polyphenol oxidoreductase
otsA	SSKA14_635	WP_040007228.1	2.40479	2.49052e-06	GT20	NP_638429.1
SSKA14_RS07145	SSKA14_4266	WP_040009428.1	2.41345	0.000435454	GH15	glycoside hydrolase family 15 protein
otsB	SSKA14_1147	WP_004154453.1	2.77319	1.46376e-06		WP_012481087.1
SSKA14_RS07155	SSKA14_1119	WP_008265489.1	1.6644	0.00470711		TonB-dependent receptor
SSKA14_RS07160	SSKA14_1191	WP_008265564.1	1.13962	0.00543735		DUF3574 domain-containing protein
SSKA14_RS07165	SSKA14_4054	WP_040009431.1	-0.20896	0.66249		hypothetical protein
SSKA14_RS07170	SSKA14_2079	WP_040007231.1	2.31589	0.00348865		WP_019338714.1
SSKA14_RS07175	SSKA14_3225	WP_008267572.1	-1.41077	0.000726808		hypothetical protein
SSKA14_RS07180	SSKA14_891	WP_008265275.1	2.93088	3.14982e-08		glutathione S-transferase
SSKA14_RS07185	SSKA14_2453	WP_008266821.1	0.808512	0.143851		DUF3014 domain-containing protein
SSKA14_RS07190	SSKA14_933	WP_008265314.1	0.956673	0.165419		hypothetical protein
SSKA14_RS07200	SSKA14_3522	WP_083797318.1	-1.17219	0.19507		TonB-dependent receptor
clpB	SSKA14_3737	WP_040007235.1	0.773511	0.332199		WP_006386822.1
SSKA14_RS07235	SSKA14_1160	WP_008265532.1	0.739342	0.0570804		NP_638415.1
SSKA14_RS07240	SSKA14_1721	WP_008266070.1	0.632416	0.312829		Kef family K(+) transporter
SSKA14_RS07245	SSKA14_1790	WP_008266146.1	1.79383	0.0143997		TonB-dependent receptor
SSKA14_RS07250	SSKA14_647	WP_008265043.1	-0.648441	0.0888448		ABC transporter ATP-binding protein
SSKA14_RS07260	SSKA14_1876	WP_008266222.1	1.73069	1.78238e-05		LysR family transcriptional regulator
SSKA14_RS07275	SSKA14_564	WP_008264963.1	-1.70959	0.00193281		membrane protein
SSKA14_RS07280	SSKA14_1499	WP_008265852.1	1.33844	0.0251172		hypothetical protein
SSKA14_RS07285	SSKA14_180	WP_008264610.1	1.48181	6.22515e-05		DUF3011 domain-containing protein
SSKA14_RS07290	SSKA14_3607	WP_008267953.1	-0.854031	0.17985		aspartate--tRNA ligase
SSKA14_RS07295	SSKA14_1643	WP_006438575.1	-0.167232	0.756245		hypothetical protein
SSKA14_RS07300	SSKA14_4357	WP_006438577.1	0.724443	0.136614		N-acetyltransferase
SSKA14_RS07305	SSKA14_1611	WP_040007243.1	1.84646	1.51016e-06		alpha/beta hydrolase
SSKA14_RS07310	SSKA14_3953	WP_008268284.1	1.36945	0.0477748		YebC/PmpR family DNA-binding transcriptional regulator
SSKA14_RS07315	SSKA14_3803	WP_008268142.1	0.743196	0.104942		crossover junction endodeoxyribonuclease RuvC
SSKA14_RS07320	SSKA14_1964	WP_005410756.1	1.96218	2.14799e-07		Holliday junction branch migration protein RuvA
SSKA14_RS07325	SSKA14_2925	WP_040007246.1	0.269835	0.554239		potassium transporter Kup
SSKA14_RS07330	SSKA14_179	WP_008264609.1	1.28129	0.0251172		Holliday junction branch migration DNA helicase RuvB
ybgC	SSKA14_4330	WP_040007248.1	1.92348	1.45421e-06		WP_014648160.1
tolQ	SSKA14_709	WP_006438802.1	1.20912	0.0164898		WP_005410752.1
tolA	SSKA14_1165	WP_008265537.1	-0.0769939	0.886578		WP_014648159.1
tolB	SSKA14_498	WP_008264903.1	1.07191	0.155756		WP_003478958.1
pal	SSKA14_2859	WP_005410748.1	0.671714	0.432469		NP_638364.1
ygbF	SSKA14_1912	WP_008266258.1	1.69024	0.0067873		WP_019660125.1
queC	SSKA14_940	WP_008265318.1	0.821631	0.072062		NP_638361.1
SSKA14_RS07405	SSKA14_2866	WP_040009434.1	-0.0618175	0.906959	CE1	alpha/beta hydrolase
SSKA14_RS07410	SSKA14_3292	WP_008267633.1	1.27237	0.00689821		response regulator
SSKA14_RS07420	SSKA14_2706	WP_008267085.1	1.67909	0.000420705		hypothetical protein
SSKA14_RS07430	SSKA14_4297	WP_008268630.1	1.06891	0.0142363		copper resistance protein B
SSKA14_RS07435	SSKA14_684	WP_040007251.1	1.75778	0.000121444		copper resistance system multicopper oxidase
SSKA14_RS07440	SSKA14_3212	WP_040007253.1	1.73984	0.000338433		hypothetical protein
recQ	SSKA14_2813	WP_008267198.1	-0.167744	0.701258		WP_005410733.1
SSKA14_RS07450	SSKA14_1253	WP_008265629.1	1.4188	0.0790938		DNA starvation/stationary phase protection protein
hrpA	SSKA14_989	WP_008265368.1	-1.16551	0.00488896		WP_008265368.1
SSKA14_RS07460	SSKA14_2005	WP_008266354.1	0.254689	0.726103		hypothetical protein
relA	SSKA14_1879	WP_008266225.1	0.838179	0.216221		relA
SSKA14_RS07470	SSKA14_3697	WP_008268042.1	1.52193	7.97878e-05		hypothetical protein
SSKA14_RS07475	SSKA14_150	WP_008264581.1	-0.963555	0.0106132	GT2	glycosyl transferase
mrcB	SSKA14_1436	WP_008265794.1	0.56376	0.271919	GT51	WP_012511881.1
SSKA14_RS07485	SSKA14_2073	WP_008266422.1	0.161976	0.778883		hypothetical protein
SSKA14_RS07490	SSKA14_285	WP_008264709.1	0.384092	0.358225		ATP-dependent DNA helicase
tsaB	SSKA14_2224	WP_008266578.1	0.670567	0.132613		WP_005418458.1
gshB	SSKA14_341	WP_008264760.1	0.262025	0.577866		WP_012511876.1
SSKA14_RS07510	SSKA14_714	WP_005418455.1	1.65404	3.15086e-05		response regulator
SSKA14_RS07525	SSKA14_2467	WP_008266837.1	-1.83222	4.24865e-06		methyl-accepting chemotaxis protein
SSKA14_RS07530	SSKA14_1836	WP_008266188.1	-0.733898	0.208442		hybrid sensor histidine kinase/response regulator
SSKA14_RS07535	SSKA14_2315	WP_040007260.1	-2.30078	3.69503e-06		chemotaxis protein
SSKA14_RS07545	SSKA14_794	WP_008265180.1	0.406364	0.333519		16S rRNA (uracil(1498)-N(3))-methyltransferase
SSKA14_RS07550	SSKA14_1989	WP_083797320.1	0.370258	0.375353		adenosylmethionine--8-amino-7-oxononanoate transaminase
SSKA14_RS07555	SSKA14_3281	WP_008267624.1	1.137	0.0217848		ADP compounds hydrolase NudE
SSKA14_RS07580	SSKA14_3776	WP_008268117.1	-0.16058	0.84271		SPFH/Band 7/PHB domain protein
SSKA14_RS07585	SSKA14_658	WP_008265054.1	-0.230133	0.661547		NfeD family protein
gcvT	SSKA14_3916	WP_008268250.1	-0.83542	0.200737		WP_008268250.1
gcvH	SSKA14_2491	WP_006464497.1	-0.110973	0.884169		NP_638224.1
SSKA14_RS07600	SSKA14_89	WP_008264525.1	2.51495	0.00112218		hypothetical protein
SSKA14_RS07605	SSKA14_1528	WP_006464418.1	0.681527	0.357648		serine hydrolase
SSKA14_RS07610	SSKA14_880	WP_008265264.1	-1.30538	0.0814544		MFS transporter
fadE	SSKA14_2366	WP_008266728.1	1.46886	0.0634935		fadE
SSKA14_RS07635	SSKA14_1441	WP_008265798.1	1.77693	0.000124269		alpha/beta hydrolase
SSKA14_RS07640	SSKA14_2098	WP_006464233.1	2.43656	3.55151e-09		TetR/AcrR family transcriptional regulator
SSKA14_RS07645	SSKA14_167	WP_008264596.1	0.652294	0.439268		TonB-dependent receptor
SSKA14_RS07650	SSKA14_2244	WP_006464105.1	1.48799	0.0148172		hypothetical protein
SSKA14_RS07655	SSKA14_2919	WP_008267303.1	0.85159	0.0268461		heat-shock protein Hsp33
SSKA14_RS07660	SSKA14_1701	WP_006464101.1	0.629524	0.155669	GT51	monofunctional biosynthetic peptidoglycan transglycosylase
SSKA14_RS07665	SSKA14_2981	WP_008267361.1	0.822416	0.040022	GT2	glycosyltransferase
SSKA14_RS07670	SSKA14_4432	WP_008268768.1	1.0754	0.0809826		CBS domain-containing protein
SSKA14_RS07675	SSKA14_3820	WP_008268158.1	2.72292	1.44473e-05		AsmA family protein
SSKA14_RS07680	SSKA14_3402	WP_005418403.1	0.724633	0.0811152		hemolysin D
SSKA14_RS07685	SSKA14_834	WP_008265218.1	-0.257689	0.565983		peptide chain release factor 3
SSKA14_RS07695	SSKA14_266	WP_008264689.1	3.4332	1.45859e-12		WP_010482747.1
metB	SSKA14_3709	WP_008268055.1	3.28502	7.68527e-10		WP_014038152.1
SSKA14_RS07705	SSKA14_421	WP_008264831.1	1.79103	2.09519e-05		homoserine dehydrogenase
SSKA14_RS07710	SSKA14_1225	WP_008265601.1	0.929368	0.0678808		alpha/beta hydrolase
SSKA14_RS07715	SSKA14_2044	WP_006464040.1	0.526921	0.465621		L-serine ammonia-lyase
SSKA14_RS07725	SSKA14_4067	WP_008268387.1	1.54579	0.00287388		polyisoprenoid-binding protein
SSKA14_RS07730	SSKA14_1142	WP_005410672.1	0.956249	0.0230873		cytochrome b
SSKA14_RS07735	SSKA14_2319	WP_008266676.1	0.620693	0.21888		polyisoprenoid-binding protein
SSKA14_RS07740	SSKA14_3484	WP_040007269.1	-1.44061	0.00188857		histidine kinase
SSKA14_RS07745	SSKA14_1215	WP_040007271.1	-1.74897	0.000281674		histidine kinase
SSKA14_RS07750	SSKA14_3532	WP_040007277.1	1.99735	1.42968e-05		MFS transporter
SSKA14_RS07755	SSKA14_3920	WP_008268253.1	1.86974	2.09933e-05		uroporphyrinogen decarboxylase
SSKA14_RS07765	SSKA14_1159	WP_008265530.1	0.730063	0.0935755		3-dehydroquinate synthase
aroK	SSKA14_4169	WP_008268495.1	2.15524	1.26102e-08		aroK
SSKA14_RS07780	SSKA14_3509	WP_040007279.1	1.10969	0.0227081		kinase
pdxH	SSKA14_2716	WP_008267097.1	0.0148813	0.977239		WP_010482766.1
SSKA14_RS07795	SSKA14_1133	WP_040007281.1	-1.89511	0.000112318		propionate catabolism operon regulatory protein PrpR
SSKA14_RS07800	SSKA14_4242	WP_040009439.1	-2.51415	3.37295e-06		methylisocitrate lyase
SSKA14_RS07805	SSKA14_961	WP_008265338.1	-1.0858	0.18167		2-methylcitrate synthase
acnD	SSKA14_3584	WP_008267933.1	-1.21679	0.0669835		WP_019398248.1
prpF	SSKA14_3946	WP_008268277.1	-1.26853	0.00162999		WP_019338675.1
SSKA14_RS07825	SSKA14_1834	WP_008266186.1	1.11895	0.0717175		alpha-2-macroglobulin family protein
pbpC	SSKA14_1902	WP_050413353.1	-0.963841	0.0491601	GT51	WP_014038126.1
SSKA14_RS07835	SSKA14_373	WP_008264790.1	2.85614	0.000179109		bacterioferritin
SSKA14_RS07840	SSKA14_3215	WP_008267565.1	1.51966	0.0077284		peroxiredoxin
SSKA14_RS07845	SSKA14_841	WP_008265225.1	1.12507	0.0138243		cytochrome c biogenesis protein
SSKA14_RS07850	SSKA14_350	WP_005410644.1	1.47972	0.000331596		response regulator
SSKA14_RS07855	SSKA14_2533	WP_008266902.1	0.104306	0.826394		quinone oxidoreductase
hflK	SSKA14_728	WP_006463285.1	0.106565	0.881291		WP_014038121.1
SSKA14_RS07865	SSKA14_2603	WP_006463283.1	-0.516817	0.451389		protease modulator HflC
SSKA14_RS07875	SSKA14_2420	WP_040007290.1	-1.10676	0.0557382		adenylosuccinate synthase
SSKA14_RS07890	SSKA14_2668	WP_008267045.1	2.35755	4.4552e-07		M23 family peptidase
SSKA14_RS07895	SSKA14_1310	WP_008265683.1	1.42225	0.0526151		murein L%2CD-transpeptidase
SSKA14_RS07900	SSKA14_1365	WP_040007292.1	-2.44472	2.73183e-09		methyl-accepting chemotaxis protein
SSKA14_RS07915	SSKA14_964	WP_008265341.1	3.07373	2.78779e-09		hypothetical protein
SSKA14_RS07920	SSKA14_3508	WP_008267851.1	1.4615	0.000130127		AraC family transcriptional regulator
SSKA14_RS07925	SSKA14_2404	WP_008266768.1	-0.185832	0.660882		amino acid permease
SSKA14_RS07930	SSKA14_1163	WP_040007294.1	1.67235	0.0320436		VOC family protein
gcvP	SSKA14_2843	WP_008267226.1	-2.16848	0.000539158		WP_019338660.1
SSKA14_RS07955	SSKA14_1362	WP_008265730.1	-1.56392	0.00686544		peptidase M2 family protein
SSKA14_RS07960	SSKA14_2816	WP_008267201.1	0.782486	0.090369		phosphoethanolamine transferase
SSKA14_RS07965	SSKA14_3335	WP_040007296.1	2.32286	6.56669e-09		phosphatase PAP2 family protein
SSKA14_RS07970	SSKA14_3044	WP_008267416.1	-0.0870825	0.877717	GT83	membrane protein
SSKA14_RS07975	SSKA14_3627	WP_008267972.1	2.05393	2.54262e-07		DNA-binding response regulator
SSKA14_RS07980	SSKA14_203	WP_008264631.1	0.82754	0.0712793		sensor histidine kinase
SSKA14_RS07985	SSKA14_4083	WP_008268405.1	1.97899	6.15589e-07		VOC family protein
SSKA14_RS07990	SSKA14_1676	WP_040007302.1	-1.57235	0.000470025		DUF819 domain-containing protein
SSKA14_RS07995		WP_083797322.1	0.600564	0.285726		DUF3103 domain-containing protein
SSKA14_RS08000	SSKA14_1378	WP_005410613.1	1.92428	7.46245e-06		putative selenoprotein
SSKA14_RS08005	SSKA14_457	WP_006462520.1	1.16914	0.111205		carbon starvation protein A
SSKA14_RS08010	SSKA14_2770	WP_008267151.1	2.17311	0.00126997		pirin family protein
SSKA14_RS08020	SSKA14_3744	WP_006462519.1	1.02882	0.0545071		aquaporin Z
SSKA14_RS08025	SSKA14_3617	WP_008267962.1	1.78738	0.0125853		pirin family protein
SSKA14_RS08030	SSKA14_4459	WP_008268800.1	-0.374827	0.620078		3-hydroxyacyl-CoA dehydrogenase
rpoE	SSKA14_107	WP_010482816.1	2.25512	5.39882e-08		NP_636641.1
SSKA14_RS08040	SSKA14_992	WP_008265371.1	0.375195	0.40663		anti-sigma factor
SSKA14_RS08045	SSKA14_3561	WP_008267907.1	-0.772941	0.249284		PDZ domain-containing protein
SSKA14_RS08050	SSKA14_3127	WP_006462476.1	0.0225879	0.974426		elongation factor 4
lepB	SSKA14_3046	WP_006462474.1	-0.4144	0.475868		WP_006382890.1
SSKA14_RS08060	SSKA14_2417	WP_006462472.1	0.215643	0.692617		DUF4845 domain-containing protein
SSKA14_RS08065	SSKA14_3419	WP_008267764.1	-0.225883	0.66249		ribonuclease III
SSKA14_RS08070	SSKA14_3158	WP_005410599.1	1.32336	0.00803027		GTPase Era
SSKA14_RS08080	SSKA14_1076	WP_040009454.1	0.438673	0.370962		response regulator
SSKA14_RS08085	SSKA14_2497	WP_008266866.1	-0.631128	0.144072		23S rRNA (uracil(1939)-C(5))-methyltransferase RlmD
SSKA14_RS08100	SSKA14_57	WP_008264495.1	0.760622	0.147724	GH3	beta-hexosaminidase
SSKA14_RS08105	SSKA14_1038	WP_006461210.1	0.756924	0.0975611		hypoxanthine-guanine phosphoribosyltransferase
SSKA14_RS08110	SSKA14_2001	WP_008266351.1	0.717159	0.0811549		WP_017917415.1
SSKA14_RS08115	SSKA14_4014	WP_005410590.1	0.850223	0.285726		cold-shock protein
SSKA14_RS08120	SSKA14_3855	WP_008268192.1	0.280187	0.536976		FAD-dependent monooxygenase
SSKA14_RS08125		WP_040009460.1	1.54537	0.00458407		hypothetical protein
SSKA14_RS08135	SSKA14_2877	WP_008267260.1	0.209061	0.709243		DNA ligase-associated DEXH box helicase
SSKA14_RS08140	SSKA14_628	WP_008265024.1	2.44215	4.5272e-08		ATP-dependent DNA ligase
SSKA14_RS08145	SSKA14_1747	WP_008266101.1	2.57864	6.85594e-09		DNA ligase-associated DEXH box helicase
SSKA14_RS08150	SSKA14_29	WP_008264466.1	1.97878	0.00310708		acyl-CoA dehydrogenase
SSKA14_RS08155	SSKA14_3462	WP_006461120.1	0.929148	0.265132		hypothetical protein
SSKA14_RS08160	SSKA14_1413	WP_004153024.1	0.36967	0.683824		hypothetical protein
SSKA14_RS08165	SSKA14_1131	WP_008265500.1	0.84389	0.215999		NP_636671.1
SSKA14_RS08170	SSKA14_4181	WP_008268507.1	-0.348858	0.425162		autotransporter domain-containing protein
SSKA14_RS08175	SSKA14_119	WP_008264553.1	0.491867	0.248697		Glu/Leu/Phe/Val dehydrogenase
SSKA14_RS08185	SSKA14_253	WP_008264677.1	0.739313	0.0921901		phospholipase D family protein
SSKA14_RS08190	SSKA14_892	WP_008265276.1	0.451986	0.339696		RNA-binding protein
SSKA14_RS08195	SSKA14_3328	WP_008267667.1	1.18382	0.00368086		M48 family peptidase
SSKA14_RS08200	SSKA14_1961	WP_008266309.1	0.890244	0.0742785		DUF2058 domain-containing protein
SSKA14_RS08205	SSKA14_4053	WP_006460850.1	2.39633	2.35421e-09		DksA/TraR family C4-type zinc finger protein
SSKA14_RS08225	SSKA14_301	WP_008264722.1	1.86953	7.74703e-05		hypothetical protein
SSKA14_RS08230	SSKA14_2629	WP_040007306.1	1.49843	0.022703		hypothetical protein
SSKA14_RS08250	SSKA14_1534	WP_008265884.1	1.0909	0.0180376		phosphonoacetate hydrolase
SSKA14_RS08255	SSKA14_1488	WP_040007308.1	-0.36198	0.408593		UDP-N-acetylglucosamine--peptide N-acetylglucosaminyltransferase SEC
SSKA14_RS08275	SSKA14_1712	WP_008266062.1	1.91569	0.00439075		virulence factor family protein
SSKA14_RS08280	SSKA14_35	WP_008264473.1	-0.106111	0.848121		bifunctional lysylphosphatidylglycerol flippase/synthetase MprF
SSKA14_RS08285	SSKA14_567	WP_008264965.1	1.37866	0.0793267		RidA family protein
SSKA14_RS08300	SSKA14_2049	WP_008266399.1	-0.576236	0.364023		methionine--tRNA ligase
SSKA14_RS08305	SSKA14_3695	WP_008268041.1	2.4672	0.000738675		DUF2147 domain-containing protein
SSKA14_RS08320	SSKA14_755	WP_008265142.1	0.0348698	0.959134		DUF885 domain-containing protein
SSKA14_RS08330	SSKA14_2146	WP_008266500.1	0.757387	0.10055		DUF502 domain-containing protein
SSKA14_RS08340	SSKA14_3317	WP_008267656.1	1.91861	1.31265e-05		DUF4442 domain-containing protein
SSKA14_RS08345	SSKA14_1595	WP_008265943.1	-1.8098	0.00498377		CHASE2 domain-containing protein
SSKA14_RS08350	SSKA14_1323	WP_040007315.1	-1.06042	0.0233745		LysM peptidoglycan-binding domain-containing protein
trxA	SSKA14_2504	WP_008266873.1	-0.192204	0.736942		WP_005418123.1
SSKA14_RS08370	SSKA14_4031	WP_008268353.1	-1.32765	0.0529711		leucine--tRNA ligase
SSKA14_RS08375	SSKA14_470	WP_008264874.1	1.25839	0.0309655		hypothetical protein
SSKA14_RS08380	SSKA14_2233	WP_008266587.1	1.08802	0.0119156		DNA polymerase III subunit delta
rsfS	SSKA14_1592	WP_008265938.1	1.81807	0.000713143		WP_012480929.1
SSKA14_RS08410	SSKA14_3520	WP_008267863.1	0.192005	0.739362		amino acid permease
SSKA14_RS08415	SSKA14_3181	WP_008267533.1	0.280464	0.756661		TonB-dependent receptor
SSKA14_RS08420	SSKA14_4040	WP_008268361.1	-0.567719	0.514249		energy transducer TonB
SSKA14_RS08425	SSKA14_3196	WP_006460407.1	0.589527	0.485418		SIMPL domain-containing protein
SSKA14_RS08430	SSKA14_1951	WP_040007320.1	1.01327	0.0212877		septum formation inhibitor Maf
SSKA14_RS08435	SSKA14_50	WP_008264487.1	1.19482	0.046213		NP_637957.1
SSKA14_RS08440	SSKA14_3359	WP_008267698.1	-1.17022	0.00264299		TIGR02099 family protein
SSKA14_RS08445	SSKA14_1703	WP_008266054.1	0.0573013	0.90587		metalloprotease TldD
SSKA14_RS08450	SSKA14_3431	WP_008267776.1	1.33365	0.00218148		DUF615 domain-containing protein
SSKA14_RS08455	SSKA14_3895	WP_008268230.1	-0.395273	0.392363		metalloprotease PmbA
SSKA14_RS08460	SSKA14_2662	WP_040007321.1	1.19202	0.0108738		DUF4870 domain-containing protein
SSKA14_RS08465	SSKA14_327	WP_008264747.1	0.572855	0.220624		(2E%2C6E)-farnesyl diphosphate synthase
SSKA14_RS08470	SSKA14_3333	WP_005410522.1	1.72168	0.000189672		exodeoxyribonuclease 7 small subunit
tilS	SSKA14_1150	WP_008265518.1	0.247194	0.657867		WP_005418067.1
SSKA14_RS08485	SSKA14_1184	WP_008265557.1	0.34027	0.627654		alkaline phosphatase
SSKA14_RS08490	SSKA14_2585	WP_008266950.1	1.15371	0.00302318		dicarboxylate/amino acid:cation symporter
SSKA14_RS08495	SSKA14_1984	WP_008266333.1	0.358163	0.464504		peptidoglycan endopeptidase
SSKA14_RS08500	SSKA14_1981	WP_040009468.1	0.394939	0.426115		peptidoglycan endopeptidase
SSKA14_RS08505	SSKA14_2561	WP_008266927.1	-0.71918	0.257484		peptidylprolyl isomerase
SSKA14_RS08510	SSKA14_2548	WP_040007325.1	-0.478478	0.531053		DUF418 domain-containing protein
SSKA14_RS08520	SSKA14_1121	WP_008265491.1	2.5675	0.000141312		glutathione-disulfide reductase
SSKA14_RS08535	SSKA14_3150	WP_008267505.1	0.266171	0.611889		DUF1751 domain-containing protein
SSKA14_RS08540	SSKA14_4320	WP_008268654.1	0.58668	0.127906		NAD(P)/FAD-dependent oxidoreductase
SSKA14_RS08545	SSKA14_3643	WP_008267987.1	1.47982	0.0235443		VOC family protein
SSKA14_RS08550	SSKA14_123	WP_008264557.1	0.183309	0.835659		M13 family peptidase
SSKA14_RS08555	SSKA14_3760	WP_008268103.1	-1.1824	0.136159		peptidase
SSKA14_RS08560	SSKA14_3256	WP_008267603.1	-0.126089	0.893112		TonB-dependent receptor
SSKA14_RS08565	SSKA14_313	WP_008264735.1	-1.50556	0.00641136		S9 family peptidase
SSKA14_RS08570	SSKA14_3103	WP_040007327.1	-2.19025	0.000607232		TonB-dependent receptor
SSKA14_RS08575	SSKA14_3190	WP_040007328.1	-2.74511	0.000580029		TonB-dependent receptor
SSKA14_RS08580	SSKA14_3790	WP_006459367.1	0.329389	0.448062		iron-sulfur cluster carrier protein ApbC
SSKA14_RS08585	SSKA14_1693	WP_008266044.1	-0.00192725	0.997274		deoxycytidine triphosphate deaminase
SSKA14_RS08595	SSKA14_3559	WP_006459301.1	0.702588	0.207309		HIT domain-containing protein
SSKA14_RS08600	SSKA14_2960	WP_008267342.1	0.700286	0.251026		dienelactone hydrolase family protein
SSKA14_RS08610	SSKA14_3206	WP_050413354.1	-3.4283	8.26786e-07		hypothetical protein
SSKA14_RS08670	SSKA14_3652	WP_083797325.1	1.92046	2.59333e-06		XRE family transcriptional regulator
SSKA14_RS08825	SSKA14_2606	WP_008266975.1	-2.0065	0.00680491		hypothetical protein
SSKA14_RS08835	SSKA14_1301	WP_008265674.1	0.467413	0.463671		DUF4043 domain-containing protein
SSKA14_RS08870	SSKA14_3271	WP_040007357.1	-0.98692	0.312547		hypothetical protein
SSKA14_RS08885	SSKA14_3288	WP_008267629.1	-1.00599	0.333458		hypothetical protein
SSKA14_RS08895	SSKA14_793	WP_008265179.1	-0.845411	0.135533		hypothetical protein
SSKA14_RS08900	SSKA14_1170	WP_008265542.1	-0.137766	0.790734		hypothetical protein
SSKA14_RS08905	SSKA14_2862	WP_008267244.1	0.560687	0.432469		PLxRFG domain-containing protein
SSKA14_RS08915	SSKA14_3077	WP_040007361.1	-1.11716	0.0070626		recombinase family protein
SSKA14_RS08920	SSKA14_460	WP_040007362.1	-0.0289791	0.961588		30S ribosomal protein S12 methylthiotransferase RimO
SSKA14_RS08935	SSKA14_845	WP_008265229.1	0.783843	0.272521		DUF853 domain-containing protein
SSKA14_RS08940	SSKA14_4025	WP_008268347.1	-0.523536	0.429247	GH23	lytic transglycosylase
SSKA14_RS08945	SSKA14_3253	WP_008267600.1	-0.437362	0.406467		ribonuclease E inhibitor RraB
psd		WP_040007363.1	0.21767	0.651478		WP_006381472.1
SSKA14_RS08955	SSKA14_3216	WP_006459101.1	0.685024	0.0942389		SCO family protein
SSKA14_RS08960	SSKA14_74	WP_008264512.1	1.66437	0.000997234		50S ribosomal protein L3 N(5)-glutamine methyltransferase
SSKA14_RS08965	SSKA14_163	WP_008264593.1	-0.0397911	0.939459		chorismate synthase
SSKA14_RS08975	SSKA14_2979	WP_008267360.1	-1.46159	0.00262503		aspartate-semialdehyde dehydrogenase
SSKA14_RS08980	SSKA14_3439	WP_008267783.1	0.0605254	0.928438		FimV protein
SSKA14_RS08990	SSKA14_356	WP_008264775.1	1.35559	0.00198895		tRNA pseudouridine(38-40) synthase TruA
SSKA14_RS08995	SSKA14_1584	WP_006458876.1	1.1828	0.0186543		N-(5'-phosphoribosyl)anthranilate isomerase
trpB	SSKA14_2907	WP_008267291.1	1.18544	0.0968171		WP_012511719.1
SSKA14_RS09010	SSKA14_1037	WP_008265412.1	0.492432	0.3132		hypothetical protein
SSKA14_RS09015	SSKA14_4359	WP_008268690.1	0.305501	0.535743		tryptophan synthase subunit alpha
SSKA14_RS09020	SSKA14_815	WP_005410473.1	0.273761	0.625986		acetyl-CoA carboxylase carboxyl transferase subunit beta
SSKA14_RS09025	SSKA14_3340	WP_008267679.1	-0.404816	0.405059		phosphoglucosamine mutase
SSKA14_RS09030	SSKA14_1373	WP_008265738.1	0.959434	0.151618		hypothetical protein
SSKA14_RS09035	SSKA14_1839	WP_040007366.1	0.658928	0.259948		efflux RND transporter periplasmic adaptor subunit
SSKA14_RS09040	SSKA14_3100	WP_008267463.1	-1.95103	0.00038256		WP_008267463.1
SSKA14_RS09045	SSKA14_4392	WP_008268727.1	-2.08036	0.000293419		nodulation protein
SSKA14_RS09055	SSKA14_1200	WP_008265576.1	0.326832	0.514372	CE4	Shf protein
SSKA14_RS09070	SSKA14_1692	WP_008266043.1	0.620449	0.4292		isopenicillin N synthase family oxygenase
SSKA14_RS09075	SSKA14_4000	WP_008268328.1	0.561594	0.201594		triose-phosphate isomerase
SSKA14_RS09080	SSKA14_3875	WP_006458798.1	0.440233	0.39179		preprotein translocase subunit SecG
SSKA14_RS09095	SSKA14_3260	WP_005410463.1	0.280159	0.593551		NADH-quinone oxidoreductase subunit B
SSKA14_RS09100	SSKA14_4327	WP_005410462.1	-0.114538	0.835659		NADH-quinone oxidoreductase subunit C
SSKA14_RS09105	SSKA14_27	WP_008264464.1	-0.742598	0.22584		WP_002810223.1
SSKA14_RS09110	SSKA14_4144	WP_006381132.1	-0.751668	0.143086		NADH-quinone oxidoreductase subunit NuoE
SSKA14_RS09115	SSKA14_1537	WP_006458704.1	-1.59494	0.0160669		WP_005410459.1
SSKA14_RS09120	SSKA14_3955	WP_008268286.1	-1.96959	0.00816321		NADH-quinone oxidoreductase subunit G
SSKA14_RS09125	SSKA14_3450	WP_008267793.1	-1.82756	0.0019199		NADH-quinone oxidoreductase subunit NuoH
SSKA14_RS09130	SSKA14_3988	WP_005417924.1	-1.36742	0.0930805		NADH-quinone oxidoreductase subunit NuoI
SSKA14_RS09135	SSKA14_239	WP_008264663.1	-1.69696	0.000711599		NADH-quinone oxidoreductase subunit J
SSKA14_RS09140	SSKA14_1543	WP_005410454.1	-1.0243	0.0659935		NADH-quinone oxidoreductase subunit K
SSKA14_RS09145	SSKA14_2045	WP_008266395.1	-1.57376	0.0161252		NADH-quinone oxidoreductase subunit L
SSKA14_RS09150	SSKA14_3963	WP_008268294.1	-1.97857	0.00162999		NADH-quinone oxidoreductase subunit M
SSKA14_RS09155	SSKA14_2496	WP_040007367.1	-2.26077	0.000119327		NADH-quinone oxidoreductase subunit NuoN
SSKA14_RS09170	SSKA14_586	WP_006458581.1	1.66614	0.00267126		ribosome maturation factor RimP
nusA	SSKA14_905	WP_006458580.1	-0.12546	0.885493		nusA
SSKA14_RS09180	SSKA14_1319	WP_008265689.1	-0.774492	0.355497		translation initiation factor IF-2
SSKA14_RS09185	SSKA14_535	WP_005410447.1	0.441766	0.370317		ribosome-binding factor A
SSKA14_RS09195	SSKA14_2931	WP_005417886.1	0.650372	0.285726		30S ribosomal protein S15
pnp	SSKA14_698	WP_006458359.1	-1.8018	0.023362		NP_637857.1
SSKA14_RS09205	SSKA14_3060	WP_008267428.1	-0.348989	0.442122		tetratricopeptide repeat domain protein
SSKA14_RS09240	SSKA14_4312	WP_008268643.1	-1.15063	0.00335489		TonB-dependent siderophore receptor
SSKA14_RS09245	SSKA14_2025	WP_008266374.1	-0.0422653	0.959134		threonine--tRNA ligase
SSKA14_RS09250	SSKA14_4021	WP_080357233.1	1.29713	0.0981742		translation initiation factor IF-3
SSKA14_RS23330	SSKA14_1025	WP_005410436.1	0.867102	0.260242		50S ribosomal protein L35
SSKA14_RS09255	SSKA14_3347	WP_005410435.1	-0.0390105	0.967329		50S ribosomal protein L20
SSKA14_RS09260	SSKA14_4028	WP_005417865.1	-0.619834	0.155759		phenylalanine--tRNA ligase subunit alpha
SSKA14_RS09265	SSKA14_2992	WP_040009519.1	-1.82501	0.00138031		phenylalanine--tRNA ligase subunit beta
SSKA14_RS09270	SSKA14_2106	WP_005410432.1	2.51906	1.98027e-05		integration host factor subunit alpha
SSKA14_RS09275	SSKA14_340	WP_005410431.1	1.75905	0.00265113		MerR family transcriptional regulator
SSKA14_RS09300	SSKA14_1636	WP_008265990.1	0.646847	0.269832		aspartate/glutamate racemase family protein
SSKA14_RS23335	SSKA14_2063	WP_006380555.1	3.55592	2.04392e-09		DUF1328 domain-containing protein
SSKA14_RS09315	SSKA14_1685	WP_006457753.1	2.67923	6.50275e-10		multidrug transporter
SSKA14_RS09325	SSKA14_548	WP_008264949.1	0.784414	0.147377		DUF1653 domain-containing protein
SSKA14_RS09330	SSKA14_493	WP_008264898.1	0.762306	0.419802		hypothetical protein
SSKA14_RS09385	SSKA14_3880	WP_040007377.1	-1.86049	0.000529013		DUF3011 domain-containing protein
SSKA14_RS09395	SSKA14_2532	WP_008266901.1	0.465393	0.541955		1-deoxy-D-xylulose-5-phosphate synthase
SSKA14_RS09400	SSKA14_2331	WP_040007378.1	2.19565	1.29222e-08		HNH endonuclease
SSKA14_RS09405	SSKA14_2856	WP_008267239.1	0.123628	0.884169		acyl-CoA dehydrogenase
SSKA14_RS09410	SSKA14_3816	WP_008268154.1	2.07736	0.000373812		hypothetical protein
SSKA14_RS09470		WP_008266312.1	-3.12571	2.40494e-05		DNA methyltransferase
SSKA14_RS09480		WP_040007379.1	0.847859	0.0713402		hypothetical protein
SSKA14_RS09505		WP_040009536.1	2.45161	7.35572e-07		hypothetical protein
SSKA14_RS23340		WP_083797333.1	2.59404	5.00591e-08		hypothetical protein
SSKA14_RS23345		WP_083797335.1	2.95822	7.85608e-11		hypothetical protein
SSKA14_RS23350		WP_083797337.1	3.50909	1.7018e-17		hypothetical protein
SSKA14_RS23355		WP_083797339.1	3.79903	5.56872e-20		hypothetical protein
SSKA14_RS09510		WP_040007381.1	1.07012	0.00943209		hypothetical protein
SSKA14_RS09520		WP_008264868.1	1.27395	0.018263		DUF4102 domain-containing protein
SSKA14_RS09535	SSKA14_2393	WP_008266757.1	-0.723056	0.211896		TonB-dependent receptor
SSKA14_RS09540	SSKA14_3056	WP_008267424.1	-2.02553	3.35582e-06		DUF4034 domain-containing protein
rnd	SSKA14_1885	WP_008266230.1	-0.230428	0.643773		WP_005417789.1
SSKA14_RS09550	SSKA14_214	WP_008264642.1	-0.551298	0.208758		formylglycine-generating enzyme family protein
SSKA14_RS09555	SSKA14_4354	WP_008268686.1	-0.241307	0.685255		M48 family peptidase
SSKA14_RS09560	SSKA14_212	WP_008264640.1	0.692253	0.0888541		exodeoxyribonuclease VII large subunit
queG	SSKA14_3822	WP_040007382.1	0.332631	0.534785		WP_012511661.1
SSKA14_RS09570	SSKA14_4380	WP_008268713.1	0.324486	0.428985		bifunctional ADP-dependent NAD(P)H-hydrate dehydratase/NAD(P)H-hydrate epimerase
SSKA14_RS09580	SSKA14_2576	WP_008266942.1	1.07039	0.0714463		N-acetylmuramoyl-L-alanine amidase
SSKA14_RS09585	SSKA14_3308	WP_008267647.1	0.927695	0.106866		DNA mismatch repair endonuclease MutL
SSKA14_RS09595	SSKA14_260	WP_008264684.1	-1.18425	0.0192835		TraB/GumN family protein
phaR	SSKA14_2538	WP_040009542.1	1.25342	0.0731543		WP_005410391.1
SSKA14_RS09605	SSKA14_4376	WP_008268709.1	0.264697	0.581472		WP_014090372.1
SSKA14_RS09615	SSKA14_2105	WP_008266459.1	-0.666853	0.377364		protease HtpX
SSKA14_RS09620	SSKA14_311	WP_008264733.1	0.841531	0.0793267		inositol monophosphatase
SSKA14_RS09625	SSKA14_1766	WP_005414025.1	0.563338	0.173589		RNA methyltransferase
SSKA14_RS09635	SSKA14_2640	WP_040007386.1	-1.49182	0.00359904		sensor domain-containing phosphodiesterase
efp	SSKA14_3696	WP_006457340.1	1.0229	0.16187		NP_637627.1
SSKA14_RS09650	SSKA14_1418	WP_006457248.1	0.697239	0.088292		WP_017159956.1
SSKA14_RS09655	SSKA14_3893	WP_008268227.1	0.088382	0.872045		bifunctional 2-polyprenyl-6-hydroxyphenol methylase/3-demethylubiquinol 3-O-methyltransferase UbiG
SSKA14_RS09670	SSKA14_2938	WP_087944929.1	0.698934	0.0968171		M23 family peptidase
SSKA14_RS09675	SSKA14_2357	WP_006457238.1	1.79612	0.0152819		NP_637612.1
dksA	SSKA14_4070	WP_008268391.1	0.73119	0.26253		WP_019336819.1
SSKA14_RS09700	SSKA14_2285	WP_008266640.1	-0.146048	0.771884		cysteine--tRNA ligase
SSKA14_RS09705	SSKA14_1758	WP_040007390.1	0.938476	0.061396		hypothetical protein
SSKA14_RS09710	SSKA14_2218	WP_008266571.1	-1.308	0.0563524		NP_637604.1
SSKA14_RS09715	SSKA14_600	WP_040007391.1	-2.33795	0.0015123		argininosuccinate synthase
SSKA14_RS09720	SSKA14_3461	WP_008267807.1	-1.73267	0.000894659		WP_017356625.1
SSKA14_RS09725	SSKA14_3583	WP_008267932.1	-0.985202	0.0244925		acetylglutamate kinase
argH	SSKA14_269	WP_008264692.1	-1.53881	0.000333002		WP_010343568.1
SSKA14_RS09795	SSKA14_3981	WP_008268311.1	-2.42478	1.61346e-06		cytochrome bd-I oxidase subunit CydX
cydB	SSKA14_1511	WP_006457007.1	-3.12408	3.45294e-06		NP_637589.1
SSKA14_RS09805	SSKA14_1993	WP_006457005.1	-2.1016	0.00300214		WP_005410352.1
cydD	SSKA14_3984	WP_008268314.1	-0.94882	0.0966908		WP_005413996.1
cydC	SSKA14_4048	WP_008268368.1	-1.96976	0.000424473		WP_008268368.1
SSKA14_RS09825	SSKA14_478	WP_008264885.1	1.93433	0.00236967		homoserine O-acetyltransferase
SSKA14_RS09840	SSKA14_1477	WP_040007393.1	0.328023	0.549989		DsbE family thiol:disulfide interchange protein
SSKA14_RS09845	SSKA14_2622	WP_008266998.1	-1.09032	0.0632201		heme lyase CcmF/NrfE family subunit
SSKA14_RS09860	SSKA14_1278	WP_008265653.1	0.850685	0.045822		heme ABC transporter permease
SSKA14_RS09875	SSKA14_4237	WP_008268564.1	0.584211	0.312235		pyridoxal phosphate-dependent aminotransferase
SSKA14_RS09880	SSKA14_54	WP_008264492.1	0.349372	0.498447		amidohydrolase
SSKA14_RS09895	SSKA14_4179	WP_008268505.1	-1.39049	0.0168679		rRNA pseudouridine synthase
SSKA14_RS09905	SSKA14_2975	WP_006456456.1	1.40534	0.000271468		segregation/condensation protein A
SSKA14_RS09925	SSKA14_1064	WP_006456453.1	1.26112	0.000911733		LacI family transcriptional regulator
SSKA14_RS09930	SSKA14_2949	WP_008267333.1	-0.623022	0.410484		membrane protein
SSKA14_RS09935	SSKA14_3553	WP_008267901.1	0.685083	0.250646	GH144	hypothetical protein
SSKA14_RS09940	SSKA14_3630	WP_008267975.1	0.472448	0.247798		ABC transporter substrate-binding protein
SSKA14_RS09955	SSKA14_238	WP_008264662.1	0.275894	0.544587	CBM32	hypothetical protein
SSKA14_RS09965	SSKA14_275	WP_040007400.1	0.0246939	0.977239		ribonuclease E/G
SSKA14_RS09980	SSKA14_422	WP_008264832.1	0.953472	0.170946		energy transducer TonB
SSKA14_RS09985	SSKA14_1232	WP_005410315.1	2.32782	3.11973e-05		4a-hydroxytetrahydrobiopterin dehydratase
SSKA14_RS09990	SSKA14_3743	WP_006456023.1	2.04894	1.04822e-05		Fe-S biogenesis protein NfuA
SSKA14_RS09995	SSKA14_4220	WP_008268545.1	-0.221643	0.64707		hypothetical protein
SSKA14_RS10000	SSKA14_2291	WP_008266647.1	1.14322	0.0115545		hypothetical protein
SSKA14_RS10010	SSKA14_3085	WP_005410310.1	0.632483	0.458953		NP_637633.1
SSKA14_RS10020	SSKA14_4251	WP_008268581.1	2.19442	3.18346e-07		endonuclease/exonuclease/phosphatase family protein
SSKA14_RS10025	SSKA14_3515	WP_008267858.1	-0.771144	0.0754928		MFS transporter
SSKA14_RS10030	SSKA14_3877	WP_008268213.1	0.324061	0.511987		rhomboid family intramembrane serine protease
SSKA14_RS10040	SSKA14_524	WP_006377679.1	2.46878	1.85148e-09		N-acetyltransferase
SSKA14_RS10045	SSKA14_4299	WP_040007404.1	1.18126	0.0149259		DUF3298 domain-containing protein
SSKA14_RS10050	SSKA14_783	WP_008265169.1	0.896191	0.0222128		cyclopropane-fatty-acyl-phospholipid synthase
SSKA14_RS10055	SSKA14_3688	WP_040007406.1	-2.166	0.00499477		M3 family peptidase
SSKA14_RS10060	SSKA14_2249	WP_008266602.1	1.71353	3.0614e-05		glutathione peroxidase
SSKA14_RS10065	SSKA14_323	WP_008264745.1	0.706133	0.117716		ferredoxin--NADP reductase
SSKA14_RS10070	SSKA14_2191	WP_040009545.1	2.23075	1.66271e-06		ABC transporter ATP-binding protein
SSKA14_RS10085	SSKA14_4465	WP_008268808.1	-0.0930809	0.909944		WP_003481071.1
SSKA14_RS10095	SSKA14_2149	WP_008266502.1	0.824388	0.0493315		glutathione S-transferase family protein
SSKA14_RS10105	SSKA14_2962	WP_040007407.1	0.575335	0.224475		phospholipase
SSKA14_RS10115	SSKA14_1688	WP_008266039.1	1.56754	0.0401375		cold-shock protein
SSKA14_RS10120	SSKA14_201	WP_008264629.1	1.84235	0.0216897		glycine zipper 2TM domain-containing protein
SSKA14_RS10125	SSKA14_3663	WP_040007410.1	1.18039	0.056594		hypothetical protein
SSKA14_RS10130	SSKA14_437	WP_006455263.1	0.623862	0.152733		tRNA threonylcarbamoyladenosine dehydratase
SSKA14_RS10140		WP_040007412.1	0.828362	0.127906		hypothetical protein
SSKA14_RS10145	SSKA14_2443	WP_040009548.1	-0.853867	0.314945		glycine zipper 2TM domain-containing protein
SSKA14_RS10150	SSKA14_1806	WP_008266160.1	-0.307254	0.555361		N-acetyltransferase
SSKA14_RS10155	SSKA14_3502	WP_040009551.1	1.22445	0.0254733		glutathione S-transferase family protein
SSKA14_RS10160	SSKA14_3411	WP_008267754.1	1.75741	0.00175163		MFS transporter
asnB	SSKA14_519	WP_040007413.1	0.556146	0.184867		WP_005410280.1
SSKA14_RS10170	SSKA14_95	WP_008264531.1	1.59896	0.0342093		NADPH-dependent oxidoreductase
SSKA14_RS10175	SSKA14_1179	WP_005410278.1	1.0131	0.0436393		replicative DNA helicase
SSKA14_RS10180	SSKA14_618	WP_008265014.1	-2.34363	0.00167208		TonB-dependent receptor
lpdA	SSKA14_197	WP_008264626.1	-2.45314	0.0014233		NP_636857.1
sucB	SSKA14_887	WP_008265271.1	-2.0144	0.0077284		NP_636858.1
SSKA14_RS10210	SSKA14_1211	WP_006453251.1	-1.08056	0.169337		2-oxoglutarate dehydrogenase E1 component
SSKA14_RS10215	SSKA14_3543	WP_008267892.1	-0.0901937	0.86141		N-acetyltransferase
SSKA14_RS10220	SSKA14_170	WP_008264599.1	0.198354	0.760945		cupin domain-containing protein
SSKA14_RS10225	SSKA14_1549	WP_008265897.1	-0.662471	0.255401		adenylosuccinate lyase
aspA	SSKA14_2865	WP_006453168.1	1.58988	0.0283868		aspA
SSKA14_RS10235	SSKA14_4038	WP_008268359.1	1.243	0.00504059		hypothetical protein
SSKA14_RS10240	SSKA14_1358	WP_008265726.1	0.0657079	0.90587		hypothetical protein
SSKA14_RS10245	SSKA14_2664	WP_008267040.1	0.216009	0.671608		hypothetical protein
SSKA14_RS10250	SSKA14_2412	WP_008266780.1	0.0229508	0.966391		membrane protein
SSKA14_RS10255	SSKA14_1575	WP_006453096.1	0.767406	0.11916		ABC transporter ATP-binding protein
SSKA14_RS10260	SSKA14_3298	WP_006453095.1	1.63441	0.000591407		GntR family transcriptional regulator
SSKA14_RS23380		WP_049458769.1	0.854395	0.0778999		hypothetical protein
SSKA14_RS10275	SSKA14_889	WP_006453093.1	0.396654	0.591818		FKBP-type peptidyl-prolyl cis-trans isomerase
SSKA14_RS10280	SSKA14_1728	WP_008266079.1	0.0811886	0.892683		UDP-glucose/GDP-mannose dehydrogenase family protein
SSKA14_RS10295	SSKA14_1545	WP_008265894.1	-2.33808	4.1013e-05		acyltransferase
SSKA14_RS10305	SSKA14_73	WP_008264511.1	1.27949	0.0039983		methionine synthase
SSKA14_RS10310	SSKA14_1705	WP_008266056.1	2.36738	1.25721e-07		5-methyltetrahydrofolate--homocysteine methyltransferase
SSKA14_RS10315	SSKA14_2167	WP_006453029.1	2.03881	8.14074e-05		methyltransferase domain-containing protein
SSKA14_RS10320	SSKA14_1491	WP_008265845.1	1.05909	0.0558173		acyl-CoA dehydrogenase
SSKA14_RS10330	SSKA14_2940	WP_008267324.1	-0.965422	0.152489		multidrug efflux RND transporter permease subunit
SSKA14_RS10335	SSKA14_3586	WP_040007418.1	-0.0233589	0.967675		efflux RND transporter periplasmic adaptor subunit
SSKA14_RS10345	SSKA14_1610	WP_008265960.1	-0.56898	0.51463		glutamate dehydrogenase
SSKA14_RS10350	SSKA14_3665	WP_008268011.1	0.663737	0.106347		NAD kinase
SSKA14_RS10355	SSKA14_2863	WP_005410242.1	-0.0314459	0.956272		5'-nucleotidase
SSKA14_RS10375	SSKA14_3805	WP_008268144.1	0.505928	0.200986		exodeoxyribonuclease I
SSKA14_RS10380	SSKA14_2755	WP_040007419.1	0.371749	0.372817		FAD-dependent monooxygenase
kynU	SSKA14_2711	WP_008267092.1	0.0449109	0.946525		WP_012480764.1
SSKA14_RS10395	SSKA14_1035	WP_008265410.1	0.260389	0.599317		carbonate dehydratase
SSKA14_RS10415	SSKA14_3873	WP_008268210.1	0.11824	0.881685		asparagine--tRNA ligase
SSKA14_RS10420	SSKA14_1111	WP_006452998.1	1.76167	0.001187		iron-sulfur cluster assembly accessory protein
SSKA14_RS10425	SSKA14_4400	WP_006452997.1	-0.108846	0.902575		30S ribosomal protein S6
rpsR	SSKA14_3223	WP_002804494.1	-0.964405	0.160531		WP_002804494.1
SSKA14_RS10435	SSKA14_1115	WP_006452981.1	-1.81136	0.0195315		50S ribosomal protein L9
smc	SSKA14_2356	WP_008266717.1	1.65576	0.0155945		WP_006451583.1
SSKA14_RS10445	SSKA14_2173	WP_008266521.1	0.811119	0.273509		cell division protein ZipA
SSKA14_RS10450	SSKA14_3854	WP_008268191.1	-0.742013	0.149577		aminotransferase
SSKA14_RS10455	SSKA14_2212	WP_008266565.1	0.749213	0.153411		NAD-dependent DNA ligase LigA
SSKA14_RS10460	SSKA14_1498	WP_040007425.1	0.87382	0.0679427		N-acetyltransferase
SSKA14_RS10470	SSKA14_3325	WP_040007427.1	1.94417	0.00430171		DUF3011 domain-containing protein
mtnA	SSKA14_1213	WP_008265587.1	0.8892	0.152733		WP_003473801.1
SSKA14_RS10480	SSKA14_629	WP_008265025.1	-0.545445	0.490415		DNA gyrase subunit A
SSKA14_RS10485	SSKA14_3081	WP_040007429.1	1.623	0.00027663		membrane-bound PQQ-dependent dehydrogenase%2C glucose/quinate/shikimate family
SSKA14_RS10505	SSKA14_1450	WP_008265805.1	0.663414	0.156881		serine hydrolase
SSKA14_RS10515	SSKA14_1962	WP_008266310.1	1.05444	0.0129674		hypothetical protein
SSKA14_RS10520	SSKA14_66	WP_008264504.1	0.976867	0.165525		hypothetical protein
SSKA14_RS10525	SSKA14_4248	WP_008268578.1	-1.80295	0.00139213		S9 family peptidase
SSKA14_RS10535	SSKA14_4219	WP_040007432.1	0.911108	0.0687413		hypothetical protein
SSKA14_RS10550		WP_040007436.1	0.598249	0.285726		capsular biosynthesis protein
SSKA14_RS10580	SSKA14_99	WP_008264533.1	-1.86814	0.000950818		TonB-dependent receptor
SSKA14_RS10585	SSKA14_3243	WP_008267590.1	-0.992937	0.0345837		serine hydrolase
SSKA14_RS10590	SSKA14_2762	WP_008267143.1	-1.18084	0.0525324		urocanate hydratase
hutG	SSKA14_2341	WP_008266698.1	-0.462975	0.330327		WP_019337290.1
hutH	SSKA14_1154	WP_008265523.1	-1.33844	0.0256088		NP_636950.1
SSKA14_RS10605	SSKA14_757	WP_008265144.1	-0.461113	0.333884		imidazolonepropionase
SSKA14_RS10610	SSKA14_4379	WP_008268712.1	-0.356089	0.470942		formimidoylglutamate deiminase
SSKA14_RS10620	SSKA14_106	WP_008264540.1	0.298122	0.516925		membrane protein
SSKA14_RS10625	SSKA14_987	WP_008265365.1	1.70945	0.024724		poly(hydroxyalcanoate) granule associated protein
SSKA14_RS10640	SSKA14_2108	WP_008266461.1	0.372023	0.421226		3-phosphoserine/phosphohydroxythreonine transaminase
pheA	SSKA14_771	WP_008265157.1	0.197074	0.749598		WP_005417297.1
aroA	SSKA14_152	WP_008264583.1	-0.824896	0.0655896		WP_010480557.1
SSKA14_RS10655	SSKA14_281	WP_008264705.1	1.02649	0.197438		energy transducer TonB
SSKA14_RS10660	SSKA14_3909	WP_040009559.1	1.05887	0.0340066		energy transducer TonB
SSKA14_RS10665	SSKA14_3144	WP_008267501.1	0.316015	0.655914		serine--tRNA ligase
SSKA14_RS10680	SSKA14_694	WP_005410175.1	0.491538	0.399232		LysR family transcriptional regulator
SSKA14_RS10695	SSKA14_1560	WP_040007445.1	0.160557	0.739637		helicase IV
SSKA14_RS10700	SSKA14_1541	WP_008265890.1	0.374822	0.415817		oxidoreductase
SSKA14_RS23035	SSKA14_4192	WP_050413365.1	1.52801	0.101844		PAAR domain-containing protein
SSKA14_RS10720	SSKA14_3596	WP_050413366.1	1.09137	0.0150458		hypothetical protein
SSKA14_RS10775	SSKA14_3957	WP_008268288.1	-2.32157	3.89495e-07		TonB-dependent siderophore receptor
SSKA14_RS10795	SSKA14_3899	WP_008268235.1	2.98339	3.47587e-09		hypothetical protein
SSKA14_RS10820	SSKA14_2358	WP_008266719.1	-0.467459	0.415752		MFS transporter
SSKA14_RS10845	SSKA14_1922	WP_008266268.1	1.9204	9.80011e-07		acetyltransferase
SSKA14_RS10860	SSKA14_580	WP_008264975.1	2.7056	5.98044e-10		tRNA adenosine(34) deaminase TadA
SSKA14_RS10865	SSKA14_4154	WP_008268480.1	2.26106	3.74009e-06		oligoribonuclease
SSKA14_RS10870	SSKA14_2324	WP_008266681.1	-0.00832667	0.988106		EcsC family protein
SSKA14_RS10875	SSKA14_1355	WP_008265723.1	-0.348366	0.43898		alkene reductase
SSKA14_RS10880	SSKA14_3459	WP_008267805.1	1.81245	0.0176342		membrane protein
SSKA14_RS10885	SSKA14_3066	WP_008267432.1	-0.161659	0.866371		NP_637522.1
SSKA14_RS10890	SSKA14_3603	WP_008267950.1	-0.47971	0.328064		NP_637521.1
SSKA14_RS10895	SSKA14_858	WP_040007465.1	2.13449	0.000335538		DUF1249 domain-containing protein
SSKA14_RS10905	SSKA14_4407	WP_008268742.1	0.598209	0.19507		DUF2239 domain-containing protein
SSKA14_RS10920	SSKA14_1401	WP_006452013.1	1.10301	0.0138451		phosphatidylcholine/phosphatidylserine synthase
SSKA14_RS10925	SSKA14_1321	WP_008265690.1	0.950541	0.0246585		class III poly(R)-hydroxyalkanoic acid synthase subunit PhaE
SSKA14_RS10930	SSKA14_1081	WP_008265454.1	1.46546	0.000209235		class III poly(R)-hydroxyalkanoic acid synthase subunit PhaC
SSKA14_RS10940	SSKA14_2273	WP_006374017.1	2.06618	0.00145266		PspC domain-containing protein
SSKA14_RS10945	SSKA14_1446	WP_040007472.1	1.75299	0.00023566		hypothetical protein
SSKA14_RS10950	SSKA14_3924	WP_006452005.1	0.950266	0.229574		hypothetical protein
SSKA14_RS10955	SSKA14_1784	WP_008266139.1	-0.667726	0.355859		RNA-binding transcriptional accessory protein
SSKA14_RS10960	SSKA14_1540	WP_008265889.1	1.18366	0.0063969		PAS domain S-box protein
SSKA14_RS10975	SSKA14_1508	WP_040007476.1	-1.0393	0.05005		AcrB/AcrD/AcrF family protein
SSKA14_RS10990	SSKA14_3036	WP_008267410.1	2.80758	2.18644e-09		hypothetical protein
SSKA14_RS11040	SSKA14_3035	WP_008267409.1	2.3374	2.43726e-08		N-acetyltransferase
SSKA14_RS11085	SSKA14_1823	WP_040007482.1	-0.19	0.701543		thiol:disulfide interchange protein
SSKA14_RS11090	SSKA14_3572	WP_008267920.1	-0.492519	0.356612		thiol:disulfide interchange protein DsbG
SSKA14_RS11095	SSKA14_4086	WP_008268408.1	-0.147562	0.742335		Porin subfamily protein
SSKA14_RS11100	SSKA14_1406	WP_006461445.1	-1.81791	0.000222555		arginine/agmatine antiporter
SSKA14_RS11105	SSKA14_3905	WP_008268240.1	-2.90786	8.01974e-05		lysine decarboxylase
SSKA14_RS11110	SSKA14_1054	WP_008265428.1	-3.59631	1.36991e-15		cation transporter
SSKA14_RS11125	SSKA14_4416	WP_008268751.1	-1.99673	0.00398679		TonB-dependent receptor
SSKA14_RS11150	SSKA14_3826	WP_008268164.1	1.10917	0.00832224		YggS family pyridoxal phosphate-dependent enzyme
SSKA14_RS11155	SSKA14_2498	WP_008266867.1	1.87666	7.71093e-07		transcriptional regulator PtsJ
SSKA14_RS11160	SSKA14_4461	WP_008268804.1	2.1536	3.16221e-07		hypothetical protein
dnaE2	SSKA14_2485	WP_008266854.1	-2.03689	0.000806186		dnaE2
SSKA14_RS11210		WP_008266200.1	-0.939945	0.0171259	GH3	glycosyl hydrolase
SSKA14_RS11230	SSKA14_2388	WP_008266754.1	1.42163	0.0463321		glutaryl-7-ACA acylase
SSKA14_RS11240	SSKA14_4395	WP_040007489.1	1.92666	0.0136387		NAD(P)-dependent oxidoreductase
SSKA14_RS11245	SSKA14_1212	WP_008265586.1	2.4273	3.55151e-09		MgtC/SapB family protein
SSKA14_RS11250	SSKA14_2085	WP_008266436.1	-0.701669	0.161612		L-lactate permease
SSKA14_RS11255	SSKA14_129	WP_008264563.1	-0.414401	0.386129		transcriptional regulator LldR
lldD	SSKA14_116	WP_008264550.1	0.150347	0.748581		lldD
SSKA14_RS11265	SSKA14_1946	WP_008266294.1	-0.83102	0.0463321		D-lactate dehydrogenase
SSKA14_RS11270	SSKA14_1704	WP_008266055.1	-0.0331474	0.966391		hypothetical protein
SSKA14_RS11275	SSKA14_3403	WP_040009575.1	1.47243	0.00980914		hypothetical protein
SSKA14_RS11285		WP_040007495.1	0.548948	0.177867		hypothetical protein
SSKA14_RS11290	SSKA14_237	WP_008264661.1	-0.207155	0.621691		type VI secretion system tip protein VgrG
SSKA14_RS11295	SSKA14_965	WP_040007497.1	0.969422	0.0224473		type VI secretion system protein ImpK
SSKA14_RS11300	SSKA14_779	WP_008265165.1	2.21451	1.88781e-06		type VI secretion system baseplate subunit TssK
SSKA14_RS11305	SSKA14_1926	WP_087944930.1	1.83654	0.000444892		type VI secretion system lipoprotein TssJ
SSKA14_RS11310	SSKA14_261	WP_087944931.1	1.22443	0.115348		hypothetical protein
SSKA14_RS11315	SSKA14_2607	WP_006465402.1	1.32695	0.0744393		type VI secretion system contractile sheath small subunit
SSKA14_RS11320	SSKA14_4166	WP_040007501.1	2.15453	0.00392026		type VI secretion system contractile sheath large subunit
SSKA14_RS11325	SSKA14_3152	WP_006465355.1	2.20703	0.00568473		type VI secretion system tube protein Hcp
SSKA14_RS11330	SSKA14_2991	WP_006465264.1	1.9016	2.16126e-05		type VI secretion system baseplate subunit TssE
vasA	SSKA14_4316	WP_008268648.1	0.110362	0.859624		WP_002812662.1
clpV	SSKA14_2507	WP_008266876.1	-0.172633	0.713369		WP_009241811.1
SSKA14_RS11350	SSKA14_4022	WP_008268344.1	0.462582	0.399318		hypothetical protein
SSKA14_RS11355	SSKA14_210	WP_008264638.1	-1.21753	0.00456042		type VI secretion system tip protein VgrG
SSKA14_RS11365	SSKA14_4314	WP_008268645.1	0.108747	0.83774		hypothetical protein
SSKA14_RS11375		WP_040007508.1	1.23064	0.0251223		hypothetical protein
SSKA14_RS23040	SSKA14_1591	WP_050413367.1	0.167277	0.755043		hypothetical protein
SSKA14_RS11395	SSKA14_3167	WP_050413368.1	1.09033	0.00418967		hypothetical protein
SSKA14_RS11400		WP_008268684.1	0.886608	0.042856		hypothetical protein
SSKA14_RS11420	SSKA14_3331	WP_080375929.1	-0.626925	0.162167		type VI secretion system membrane subunit TssM
SSKA14_RS11435	SSKA14_3388	WP_008267731.1	1.53237	0.00663875		type VI secretion system protein TssA
SSKA14_RS11440	SSKA14_276	WP_008264699.1	1.38453	0.00551111		type VI secretion system tip protein VgrG
SSKA14_RS11465		WP_008264907.1	0.336679	0.425504		DUF2235 domain-containing protein
SSKA14_RS11490	SSKA14_2327	WP_008266684.1	-1.26422	0.0293345		TonB-dependent receptor
SSKA14_RS11495	SSKA14_412	WP_008264825.1	1.62953	0.000295877		hypothetical protein
SSKA14_RS11520	SSKA14_2330	WP_040007527.1	-1.46596	0.00915385		amidohydrolase
SSKA14_RS11530	SSKA14_556	WP_040007529.1	-1.68321	0.000834902		histidine kinase
SSKA14_RS11565	SSKA14_4162	WP_008268486.1	0.813997	0.107678		MFS transporter
SSKA14_RS11580	SSKA14_117	WP_040007538.1	0.229642	0.68971		DUF2968 domain-containing protein
SSKA14_RS11585	SSKA14_318	WP_008264740.1	-0.701444	0.333794		hypothetical protein
SSKA14_RS11610	SSKA14_682	WP_008265078.1	1.20731	0.0784978		CpaF family protein
SSKA14_RS11620	SSKA14_2566	WP_040007541.1	1.27044	0.169406		membrane protein
SSKA14_RS11635	SSKA14_255	WP_040007543.1	2.53711	1.80378e-10		peptidase
SSKA14_RS11640	SSKA14_1339	WP_008265706.1	4.14704	2.13949e-16		Flp family type IVb pilin
SSKA14_RS11645	SSKA14_3476	WP_008267818.1	1.61055	0.00162285		AraC family transcriptional regulator
SSKA14_RS11650	SSKA14_2493	WP_050413370.1	-1.88576	6.95105e-05		hemagglutinin
SSKA14_RS11680	SSKA14_2765	WP_040007546.1	-0.652651	0.230977		chloride channel protein
SSKA14_RS11685	SSKA14_2116	WP_040007548.1	-2.40655	7.74691e-08		TonB-dependent siderophore receptor
SSKA14_RS11690	SSKA14_459	WP_008264863.1	0.43709	0.375053		DUF2817 domain-containing protein
SSKA14_RS11710	SSKA14_1796	WP_008266152.1	-2.08942	0.000160727		TonB-dependent receptor
SSKA14_RS11725	SSKA14_3058	WP_008267426.1	0.590234	0.285726		VOC family protein
SSKA14_RS11730	SSKA14_516	WP_006450256.1	-0.824577	0.0556404		high-affinity choline transporter BetT
SSKA14_RS11745	SSKA14_3371	WP_008267711.1	-1.27226	0.000737218		ribonucleoside-diphosphate reductase subunit alpha
SSKA14_RS11750	SSKA14_2734	WP_008267116.1	-0.576303	0.238723		ribonucleotide-diphosphate reductase subunit beta
SSKA14_RS11765	SSKA14_674	WP_040007555.1	-1.96444	0.0001385		divalent metal cation transporter
SSKA14_RS11770	SSKA14_2567	WP_005413716.1	2.17502	6.74755e-08		transcriptional regulator MntR
SSKA14_RS11780	SSKA14_1619	WP_008265970.1	-2.98327	3.40763e-12		TonB-dependent receptor
SSKA14_RS11785	SSKA14_2845	WP_008267228.1	1.50917	0.000279533		HTH-type transcriptional repressor FabR
SSKA14_RS11790	SSKA14_4072	WP_040007561.1	2.20223	0.000593028		ferredoxin reductase
SSKA14_RS11795	SSKA14_2127	WP_008266479.1	1.84083	0.0061666		acyl-CoA desaturase
SSKA14_RS11810	SSKA14_1087	WP_040007565.1	1.64276	9.23834e-05		WP_014647427.1
SSKA14_RS11815	SSKA14_1555	WP_008265903.1	0.599103	0.248825		thioredoxin family protein
SSKA14_RS11825	SSKA14_2753	WP_008267134.1	2.06641	3.14982e-08		TIGR03571 family LLM class oxidoreductase
SSKA14_RS11860	SSKA14_2720	WP_008267102.1	-2.95292	1.68209e-08		enterobactin synthase subunit F
SSKA14_RS11875	SSKA14_3303	WP_008267643.1	-1.13676	0.0119156		hypothetical protein
SSKA14_RS11895	SSKA14_431	WP_008264840.1	-2.06196	8.2329e-05		DUF802 domain-containing protein
SSKA14_RS11935	SSKA14_882	WP_008265266.1	2.69685	8.88454e-08		GTP 3'%2C8-cyclase MoaA
SSKA14_RS11940	SSKA14_396	WP_040007581.1	1.85059	3.73176e-05		bifunctional molybdenum cofactor biosynthesis protein MoaC/MoaB
SSKA14_RS11945	SSKA14_1908	WP_008266253.1	1.17785	0.00151967		molybdopterin molybdenumtransferase MoeA
SSKA14_RS11955	SSKA14_765	WP_008265152.1	1.64506	0.000209736		molybdopterin converting factor subunit 2 protein
SSKA14_RS11970	SSKA14_2634	WP_008267010.1	-2.76429	1.54414e-10		WP_012480472.1
SSKA14_RS11975	SSKA14_2392	WP_008266756.1	-2.99662	4.86785e-06		nitrate reductase subunit alpha
narH	SSKA14_3767	WP_008268109.1	-3.15623	5.70439e-10		WP_008268109.1
narI	SSKA14_225	WP_008264651.1	-2.97164	1.73795e-09		WP_012480468.1
SSKA14_RS12000	SSKA14_4278	WP_008268613.1	-3.10712	7.82681e-08		NarK/NasA family nitrate transporter
modA	SSKA14_479	WP_040007591.1	0.00528564	0.991522		WP_005416831.1
SSKA14_RS12055	SSKA14_2820	WP_008267205.1	-1.39471	0.000765459		TonB-dependent receptor
SSKA14_RS12060	SSKA14_3498	WP_008267841.1	1.19427	0.00351299		ModE family transcriptional regulator
SSKA14_RS12155	SSKA14_4023	WP_008268345.1	-1.092	0.0467033		filamentous hemagglutinin N-terminal domain-containing protein
SSKA14_RS12215	SSKA14_4233	WP_008268560.1	0.777312	0.118235		OsmC family peroxiredoxin
SSKA14_RS12245	SSKA14_2111	WP_008266464.1	-1.48496	0.0121012		TonB-dependent receptor
SSKA14_RS12260	SSKA14_2276	WP_040007618.1	2.67788	7.46245e-06		response regulator
SSKA14_RS12265	SSKA14_1045	WP_008265419.1	2.35635	5.13145e-07		PAS domain S-box protein
SSKA14_RS12270	SSKA14_3528	WP_008267874.1	1.79261	0.00131422		type II toxin-antitoxin system Phd/YefM family antitoxin
SSKA14_RS12275	SSKA14_159	WP_008264590.1	0.826715	0.102763		hypothetical protein
SSKA14_RS12280	SSKA14_2109	WP_008266462.1	-1.13731	0.0184573		proline/glycine betaine transporter ProP
SSKA14_RS12285	SSKA14_2986	WP_008267365.1	2.68109	0.000538761		host attachment protein
SSKA14_RS12290	SSKA14_4033	WP_008268354.1	2.48485	0.0001251		thioredoxin
SSKA14_RS12305	SSKA14_4420	WP_008268756.1	-0.544184	0.193364		autotransporter outer membrane beta-barrel domain-containing protein
SSKA14_RS12310	SSKA14_1256	WP_008265632.1	-1.62852	0.00300845	GH92	glycoside hydrolase family 92 protein
SSKA14_RS12335	SSKA14_3418	WP_008267762.1	-1.18958	0.0602282		CusA/CzcA family heavy metal efflux RND transporter
SSKA14_RS12340	SSKA14_2114	WP_008266467.1	1.2293	0.00120273		LysR family transcriptional regulator
SSKA14_RS12400	SSKA14_2121	WP_008266474.1	1.51814	0.000424744		AraC family transcriptional regulator
SSKA14_RS12410	SSKA14_4149	WP_040007628.1	1.49727	0.00354626		sulfurtransferase FdhD
SSKA14_RS12415	SSKA14_919	WP_008265301.1	1.1744	0.0150387		oxidoreductase alpha (molybdopterin) subunit
SSKA14_RS12430	SSKA14_3618	WP_008267963.1	-2.07429	0.0001021		TonB-dependent receptor
mgtA	SSKA14_4091	WP_008268413.1	-2.43292	0.000967851		WP_014037330.1
SSKA14_RS12500	SSKA14_2465	WP_008266835.1	1.4781	0.0133185		hypothetical protein
SSKA14_RS12510	SSKA14_2362	WP_008266724.1	-1.81002	0.0065598		acriflavine resistance protein B
pip	SSKA14_2703	WP_008267082.1	0.258148	0.697466		WP_008267082.1
SSKA14_RS12535	SSKA14_1463	WP_008265818.1	-3.39502	1.27803e-05		two-component sensor histidine kinase
SSKA14_RS12540		WP_008267349.1	-0.976696	0.0142478		two-component sensor histidine kinase
SSKA14_RS12580		WP_040007647.1	1.15395	0.0604866		hypothetical protein
SSKA14_RS12585		WP_050413374.1	1.62725	0.00346236		molecular chaperone
SSKA14_RS23410	SSKA14_2627	WP_083797346.1	1.48652	0.00240741		hypothetical protein
SSKA14_RS12615	SSKA14_3819	WP_008268157.1	0.838502	0.129069		winged helix-turn-helix domain-containing protein
SSKA14_RS12690	SSKA14_2779	WP_008267159.1	1.83628	1.44473e-05		TetR/AcrR family transcriptional regulator
SSKA14_RS12710	SSKA14_796	WP_040007660.1	-0.749768	0.117637		membrane protein
SSKA14_RS12715	SSKA14_469	WP_008264873.1	-0.761612	0.182442		virion core protein (lumpy skin disease virus)
SSKA14_RS12730		WP_040007664.1	1.70268	0.00078333		hypothetical protein
SSKA14_RS12735	SSKA14_4328	WP_008268661.1	0.848452	0.0701983		hypothetical protein
SSKA14_RS12755	SSKA14_1519	WP_005416651.1	3.50699	3.11175e-16		glycerol-3-phosphate dehydrogenase subunit C
SSKA14_RS12765	SSKA14_9	WP_005416649.1	2.42188	5.41433e-08		glycerol-3-phosphate dehydrogenase subunit C
SSKA14_RS12835	SSKA14_2788	WP_008267172.1	-0.539875	0.328494		HAD family phosphatase
SSKA14_RS12860	SSKA14_2325	WP_008266682.1	-0.870965	0.0802222		acyl esterase
SSKA14_RS23660		WP_087944944.1	-1.41692	0.0073316		hypothetical protein
SSKA14_RS12885	SSKA14_1533	WP_008265883.1	-1.79125	0.00172983		hypothetical protein
SSKA14_RS12895	SSKA14_1793	WP_008266149.1	0.670926	0.124843		alpha/beta hydrolase
SSKA14_RS12900	SSKA14_1569	WP_040007691.1	-0.798451	0.125002		TonB-dependent receptor
SSKA14_RS12935	SSKA14_1607	WP_008265957.1	-0.725529	0.122036		LysR family transcriptional regulator
SSKA14_RS12945	SSKA14_2817	WP_008267202.1	-0.622306	0.267317		serine hydrolase
SSKA14_RS12950	SSKA14_2229	WP_008266582.1	1.64764	0.00102652		hypothetical protein
SSKA14_RS12955	SSKA14_4034	WP_008268355.1	2.01256	4.01757e-07		hypothetical protein
SSKA14_RS12965	SSKA14_246	WP_008264670.1	0.609172	0.161289		ArsR family transcriptional regulator
SSKA14_RS12980	SSKA14_2771	WP_008267152.1	-1.53651	0.0156153		TonB-dependent receptor
SSKA14_RS13000	SSKA14_2543	WP_040007706.1	-2.48064	0.000192625		TonB-dependent siderophore receptor
SSKA14_RS13010	SSKA14_86	WP_008264522.1	2.00236	6.48385e-05		excinuclease ABC subunit UvrA
SSKA14_RS13020	SSKA14_3170	WP_008267522.1	2.08159	1.96732e-07		TetR family transcriptional regulator
SSKA14_RS13030	SSKA14_3122	WP_008267483.1	2.38517	0.00170843		hypothetical protein
SSKA14_RS13055	SSKA14_4482	WP_083797356.1	0.538065	0.588798		hypothetical protein
SSKA14_RS13060	SSKA14_4451	WP_008268790.1	2.25136	5.30003e-05		hypothetical protein
SSKA14_RS23665		WP_087944934.1	2.05424	8.16877e-08		hypothetical protein
SSKA14_RS13080	SSKA14_3886	WP_008268220.1	-1.63217	8.62647e-05		TonB-dependent siderophore receptor
SSKA14_RS13095	SSKA14_1333	WP_008265701.1	-0.308682	0.593551		PepSY domain-containing protein
SSKA14_RS13105		WP_040007715.1	2.57366	7.78498e-11		F420H(2):quinone oxidoreductase
SSKA14_RS13110	SSKA14_3015	WP_008267390.1	1.05245	0.0201577		diguanylate cyclase
SSKA14_RS13120		WP_040007717.1	3.54551	2.82269e-19		blue light sensor protein
SSKA14_RS23440	SSKA14_981	WP_008265360.1	-0.315302	0.58859		wall-associated protein
SSKA14_RS23445	SSKA14_1461	WP_008265817.1	2.26695	4.43365e-08		caspase domain protein
SSKA14_RS13155		WP_040007724.1	2.21228	3.34483e-06		hypothetical protein
SSKA14_RS13160	SSKA14_2769	WP_040007726.1	1.64524	2.1266e-05		integrase
SSKA14_RS13165		WP_040007728.1	1.66592	0.000114519		cointegrate resolution protein T
SSKA14_RS13220	SSKA14_1392	WP_008265755.1	0.447494	0.30585		hypothetical protein
SSKA14_RS13245	SSKA14_1013	WP_040007740.1	2.51006	3.74022e-06		hypothetical protein
SSKA14_RS13250	SSKA14_1656	WP_040007742.1	2.58531	3.43191e-11		tryptophan-rich sensory protein
SSKA14_RS13255	SSKA14_359	WP_008264777.1	3.14652	4.45076e-11		hypothetical protein
SSKA14_RS13260	SSKA14_2517	WP_040007744.1	1.70974	0.00035894		ATPase
SSKA14_RS13265	SSKA14_1632	WP_008265985.1	1.28575	0.00612008		response regulator
SSKA14_RS13270	SSKA14_4042	WP_008268363.1	0.783534	0.0470891		hybrid sensor histidine kinase/response regulator
SSKA14_RS13280	SSKA14_3534	WP_008267879.1	3.18036	3.28626e-16		transcriptional regulator
SSKA14_RS13285	SSKA14_3931	WP_008268264.1	2.92658	1.6005e-14		RNA polymerase sigma factor RpoE
SSKA14_RS13290	SSKA14_2785	WP_008267167.1	2.15407	4.18246e-06		hypothetical protein
SSKA14_RS13295	SSKA14_1348	WP_040007749.1	3.57115	5.46954e-14		acyl-CoA desaturase
SSKA14_RS13300	SSKA14_3094	WP_008267458.1	3.79521	5.01292e-14		FAD-dependent oxidoreductase
SSKA14_RS13305	SSKA14_1449	WP_008265804.1	3.53101	3.38442e-15		DUF1365 domain-containing protein
SSKA14_RS13310	SSKA14_1368	WP_040007751.1	2.74346	1.24539e-10		class I SAM-dependent methyltransferase
SSKA14_RS13325	SSKA14_3227	WP_008267574.1	1.44678	0.00871757		class I SAM-dependent methyltransferase
SSKA14_RS23465		WP_083797366.1	3.04455	2.18987e-15		response regulator
SSKA14_RS13335	SSKA14_3740	WP_008268083.1	0.139155	0.766549		hypothetical protein
SSKA14_RS13350	SSKA14_732	WP_083797429.1	-1.06931	0.133698		transcriptional regulator
SSKA14_RS13355		WP_040007760.1	0.377774	0.496336		peptidase
fusA	SSKA14_986	WP_008265364.1	2.95602	0.000192625		WP_005409615.1
SSKA14_RS13410	SSKA14_2899	WP_040009679.1	1.12223	0.0136245		replication-associated recombination protein A
SSKA14_RS13415	SSKA14_2519	WP_008266887.1	-0.0403781	0.959134		outer membrane lipoprotein carrier protein LolA
SSKA14_RS13420	SSKA14_94	WP_008264530.1	-0.216529	0.69664		DUF3857 domain-containing protein
SSKA14_RS13425	SSKA14_3031	WP_008267405.1	0.383925	0.60913		DNA translocase FtsK
trxB	SSKA14_718	WP_008265109.1	0.653664	0.372358		WP_014647087.1
SSKA14_RS13440	SSKA14_3282	WP_008267625.1	0.749672	0.0869796		N-acetylmuramoyl-L-alanine amidase
SSKA14_RS13445	SSKA14_385	WP_008264800.1	1.02445	0.0224508		N-acetyltransferase
SSKA14_RS13450	SSKA14_4318	WP_008268651.1	0.943247	0.0160496		hypothetical protein
SSKA14_RS13460	SSKA14_1852	WP_005409596.1	2.39601	2.87019e-07		translation initiation factor IF-1
clpA	SSKA14_1069	WP_008265440.1	1.33231	0.104281		NP_637332.1
SSKA14_RS13485	SSKA14_2255	WP_040007777.1	0.518113	0.337504		hypothetical protein
SSKA14_RS13500	SSKA14_3354	WP_008267693.1	0.666022	0.190326		lysogenization regulator HflD
SSKA14_RS13505	SSKA14_4343	WP_008268676.1	-2.00133	6.87038e-05		chemotaxis protein
SSKA14_RS13515	SSKA14_2120	WP_008266473.1	-2.83465	1.92316e-06		phosphodiesterase
SSKA14_RS13520	SSKA14_395	WP_040007778.1	-0.838102	0.0924621		PAS domain S-box protein
SSKA14_RS13525	SSKA14_1597	WP_008265945.1	-1.33255	0.00237275		c-di-GMP phosphodiesterase A
SSKA14_RS13530	SSKA14_2482	WP_040007779.1	0.641058	0.180978		two-component sensor histidine kinase
SSKA14_RS13535	SSKA14_3789	WP_006366325.1	-0.0486108	0.963292		flagellar protein FlgN
flgM	SSKA14_2751	WP_008267132.1	0.626549	0.358126		WP_006366323.1
flgD	SSKA14_1354	WP_008265722.1	-0.0182924	0.97445		flgD
SSKA14_RS13570	SSKA14_3390	WP_008267733.1	-1.98782	0.000160082		flagellar hook protein FlgE
SSKA14_RS13590	SSKA14_1805	WP_006443848.1	-0.437783	0.365051		flagellar basal body P-ring protein FlgI
SSKA14_RS13600	SSKA14_3290	WP_008267631.1	-2.37921	6.33993e-08		flagellar hook-associated protein FlgK
flgL	SSKA14_1729	WP_008266080.1	-1.84178	9.36362e-05		WP_005409566.1
SSKA14_RS13610	SSKA14_1727	WP_008266078.1	-2.87798	2.0272e-07		flagellin
SSKA14_RS13615	SSKA14_2123	WP_008266476.1	-3.09078	4.62486e-05		flagellin
SSKA14_RS13620	SSKA14_3364	WP_008267703.1	-1.4416	0.00526308		flagellar hook protein FliD
fliS	SSKA14_4110	WP_006443675.1	-1.56972	0.00506139		WP_019336597.1
SSKA14_RS13635	SSKA14_3814	WP_008268152.1	1.84889	0.000667628		PilZ domain-containing protein
SSKA14_RS13640	SSKA14_2306	WP_005413261.1	1.04224	0.0317248		DNA-binding response regulator
rpoN	SSKA14_2715	WP_008267096.1	1.35238	0.0675108		WP_005416444.1
SSKA14_RS13650	SSKA14_708	WP_010485922.1	2.57014	3.01259e-07		DNA-binding response regulator
SSKA14_RS13655	SSKA14_2571	WP_008266937.1	1.54886	0.0135787		sigma-54-dependent Fis family transcriptional regulator
SSKA14_RS13670	SSKA14_1882	WP_008266228.1	-1.42747	0.00817719		flagellar M-ring protein FliF
SSKA14_RS13735	SSKA14_4077	WP_008268399.1	1.16337	0.00722567		bifunctional diguanylate cyclase/phosphodiesterase
flhA	SSKA14_570	WP_008264968.1	-2.43924	4.35952e-05		NP_637274.1
flhF	SSKA14_1832	WP_008266184.1	-2.14704	2.49052e-06		WP_008266184.1
SSKA14_RS13755	SSKA14_3200	WP_008267550.1	-1.7715	0.00065027		MinD/ParA family protein
motC	SSKA14_1820	WP_006442919.1	-2.03655	6.83737e-05		motC
SSKA14_RS13795	SSKA14_1214	WP_008265588.1	-1.2973	0.0093155		chemotaxis protein CheW
SSKA14_RS13810	SSKA14_2455	WP_008266824.1	-2.19969	2.97865e-07		chemotaxis protein CheA
SSKA14_RS13815	SSKA14_157	WP_008264588.1	-2.34724	2.83568e-05		HAMP domain-containing protein
SSKA14_RS13830	SSKA14_3149	WP_006442858.1	-1.30463	0.0168189		hypothetical protein
SSKA14_RS13835	SSKA14_3683	WP_008268031.1	-2.5652	7.79927e-06		HAMP domain-containing protein
SSKA14_RS13850	SSKA14_176	WP_008264606.1	-1.42614	0.0132077		methyl-accepting chemotaxis protein
acnB	SSKA14_3762	WP_008268105.1	-2.45287	0.00141514		WP_017908727.1
acnA	SSKA14_1139	WP_008265509.1	1.00055	0.220517		WP_008265509.1
SSKA14_RS13910	SSKA14_258	WP_008264682.1	-1.51092	0.00210834		betaine-aldehyde dehydrogenase
betA	SSKA14_4417	WP_008268752.1	-2.3573	0.000246907	AA3	WP_010482497.1
SSKA14_RS13920	SSKA14_873	WP_008265257.1	0.547147	0.514372		WP_008265257.1
SSKA14_RS13925	SSKA14_1347	WP_008265715.1	0.75619	0.12788		enoyl-CoA hydratase
SSKA14_RS13930		WP_083797370.1	0.650468	0.112964		hybrid sensor histidine kinase/response regulator
SSKA14_RS13935	SSKA14_2968	WP_008267350.1	2.27415	0.000151741		HD domain-containing protein
lysS	SSKA14_3430	WP_040007817.1	0.862947	0.219932		WP_014037068.1
SSKA14_RS13945	SSKA14_2671	WP_008267048.1	2.63165	0.000221385		acetolactate synthase large subunit
SSKA14_RS13950	SSKA14_4239	WP_008268567.1	-0.128787	0.805471		NAD-dependent succinate-semialdehyde dehydrogenase
SSKA14_RS13965	SSKA14_4351	WP_008268683.1	-2.67968	1.35952e-07		peptidase
SSKA14_RS13985	SSKA14_1255	WP_087944945.1	-1.01057	0.0316753		DUF2135 domain-containing protein
SSKA14_RS14000	SSKA14_4076	WP_008268398.1	-0.803274	0.0816799		type IV secretion protein Rhs
SSKA14_RS14010	SSKA14_1650	WP_008266003.1	0.73605	0.0665544		type VI secretion system tip protein VgrG
recJ	SSKA14_2207	WP_040007827.1	-0.0862592	0.851527		WP_010482517.1
SSKA14_RS14030	SSKA14_1357	WP_005416377.1	-2.0815	0.000158418		transcription elongation factor GreA
carB	SSKA14_3485	WP_040007830.1	-1.85949	0.0108792		carB
SSKA14_RS14040	SSKA14_1071	WP_008265442.1	0.433609	0.425513		carbamoyl-phosphate synthase small subunit
SSKA14_RS14045	SSKA14_3910	WP_083797371.1	0.556056	0.26436		4-hydroxy-tetrahydrodipicolinate reductase
SSKA14_RS14070	SSKA14_1080	WP_008265453.1	-1.14014	0.00488896		ferrous iron transporter B
SSKA14_RS14080	SSKA14_2480	WP_008266848.1	1.25322	0.00254265		WP_012510920.1
SSKA14_RS14090	SSKA14_4353	WP_008268685.1	0.915994	0.03398		hydroxymethylglutaryl-CoA lyase
SSKA14_RS14095	SSKA14_2673	WP_008267050.1	0.106996	0.857141		KR domain-containing protein
yeiP	SSKA14_4250	WP_005409468.1	-0.265967	0.652237		WP_009603592.1
SSKA14_RS14105	SSKA14_1249	WP_040007839.1	0.630884	0.448244		hypothetical protein
SSKA14_RS14115	SSKA14_4106	WP_040007842.1	-1.79555	4.97917e-05		multidrug efflux RND transporter permease subunit
SSKA14_RS14125	SSKA14_2905	WP_050413381.1	1.47378	0.000724931		DNA-binding response regulator
SSKA14_RS14145	SSKA14_1483	WP_008265837.1	-0.846832	0.109225	AA7	FAD-binding oxidoreductase
SSKA14_RS14150	SSKA14_2436	WP_008266804.1	0.961072	0.0975707		phosphoglycerate dehydrogenase
SSKA14_RS14160	SSKA14_4238	WP_040007848.1	-1.60751	0.00131081		amino acid permease
SSKA14_RS14165	SSKA14_3787	WP_008268127.1	-2.00436	2.12629e-05		amino acid permease
SSKA14_RS14170	SSKA14_3639	WP_008267983.1	0.864701	0.0497291		methylthioribulose 1-phosphate dehydratase
SSKA14_RS14175	SSKA14_485	WP_008264891.1	1.43	0.00363416		acireductone dioxygenase
mtnC	SSKA14_3680	WP_008268027.1	0.928145	0.061381		WP_008268027.1
SSKA14_RS14185	SSKA14_158	WP_008264589.1	-1.99867	2.4158e-06	GH2	beta-mannosidase
SSKA14_RS14190	SSKA14_826	WP_008265210.1	-0.975695	0.0311462		AGE family epimerase/isomerase
fucP	SSKA14_738	WP_008265126.1	-0.248081	0.600202		WP_005409446.1
SSKA14_RS14205	SSKA14_980	WP_008265359.1	0.195729	0.705523		LacI family DNA-binding transcriptional regulator
SSKA14_RS14210	SSKA14_1430	WP_040007852.1	-2.40526	3.49047e-05	GH92	glycoside hydrolase family 92 protein
SSKA14_RS14215	SSKA14_445	WP_008264850.1	-3.05132	1.48927e-08		TonB-dependent receptor
SSKA14_RS14225	SSKA14_2050	WP_008266400.1	-2.27142	0.00139213		TonB-dependent receptor
SSKA14_RS14230	SSKA14_2844	WP_008267227.1	2.1695	0.000816562		copper chaperone
cueR	SSKA14_2302	WP_008266658.1	1.36454	0.0015123		WP_010482574.1
SSKA14_RS14240	SSKA14_2077	WP_008266426.1	0.907163	0.0983169		cadmium-translocating P-type ATPase
SSKA14_RS14245	SSKA14_1433	WP_008265791.1	-1.83955	2.59333e-06		membrane protein
SSKA14_RS14255	SSKA14_1553	WP_008265901.1	-1.18307	0.0138451		N(4)-(beta-N-acetylglucosaminyl)-L-asparaginase
SSKA14_RS14260	SSKA14_2203	WP_008266555.1	-0.0710196	0.90894		glucokinase
SSKA14_RS14270	SSKA14_3013	WP_040007860.1	-0.114008	0.810316		calcineurin phosphoesterase
SSKA14_RS14295	SSKA14_3245	WP_008267592.1	2.68509	6.12887e-12		NP_637176.1
SSKA14_RS14300	SSKA14_4206	WP_008268534.1	2.05407	3.17105e-08		histidinol-phosphate transaminase
hisD	SSKA14_3300	WP_040007866.1	2.18952	6.61872e-05		NP_637174.1
SSKA14_RS14310	SSKA14_2368	WP_008266730.1	1.63964	0.0216917		ATP phosphoribosyltransferase
SSKA14_RS14315	SSKA14_2669	WP_008267046.1	2.42757	0.00010662		TrpR
SSKA14_RS14325	SSKA14_959	WP_008265336.1	-0.0651892	0.914481		histidine--tRNA ligase
SSKA14_RS14330	SSKA14_3197	WP_006436589.1	1.26582	0.00367505		Crp/Fnr family transcriptional regulator
SSKA14_RS14335	SSKA14_912	WP_008265294.1	2.45179	2.47781e-09		threonine synthase
SSKA14_RS14340	SSKA14_1001	WP_040007875.1	3.10892	3.84164e-14		homoserine kinase
SSKA14_RS14345	SSKA14_3011	WP_008267386.1	2.53794	0.000185401		bifunctional aspartate kinase/homoserine dehydrogenase I
SSKA14_RS14355	SSKA14_217	WP_008264644.1	0.810851	0.0937583		AraC family transcriptional regulator
SSKA14_RS14360	SSKA14_2626	WP_040007878.1	-0.150752	0.855353		hypothetical protein
SSKA14_RS14365	SSKA14_1235	WP_008265611.1	1.7808	0.016198		linear amide C-N hydrolase
SSKA14_RS14405	SSKA14_145	WP_040007887.1	-1.37082	0.000970329		histidine kinase
SSKA14_RS14410	SSKA14_900	WP_008265284.1	0.636472	0.228203		PAS domain-containing sensor histidine kinase
SSKA14_RS14420	SSKA14_1230	WP_008265606.1	-0.896928	0.0980411		hypothetical protein
SSKA14_RS14425	SSKA14_3097	WP_008267461.1	-0.557106	0.369053		DUF11 domain-containing protein
SSKA14_RS14435		WP_040007893.1	0.677505	0.222528		universal stress protein
SSKA14_RS14485	SSKA14_4321	WP_008268655.1	-0.35402	0.660657		aldehyde dehydrogenase family protein
SSKA14_RS14495	SSKA14_1698	WP_006435840.1	0.384444	0.701258		DUF4190 domain-containing protein
SSKA14_RS14500	SSKA14_4399	WP_008268733.1	1.01523	0.0145681		class I SAM-dependent methyltransferase
SSKA14_RS14505	SSKA14_2314	WP_008266670.1	0.989401	0.00998846		quinone-dependent dihydroorotate dehydrogenase
SSKA14_RS14510	SSKA14_2659	WP_008267034.1	0.176393	0.731051		UDP-N-acetylmuramate dehydrogenase
SSKA14_RS14520	SSKA14_4135	WP_008268462.1	2.1304	9.3211e-07		aminoglycoside phosphotransferase family protein
SSKA14_RS14535	SSKA14_3234	WP_008267581.1	0.670856	0.173707		APH(3')-II family aminoglycoside O-phosphotransferase
SSKA14_RS14545	SSKA14_3938	WP_008268270.1	0.409733	0.375282		EAL domain-containing protein
SSKA14_RS14570	SSKA14_4300	WP_040007906.1	0.785899	0.11663		oxidoreductase
SSKA14_RS14580	SSKA14_4140	WP_008268466.1	-2.98677	3.89075e-07	CBM32	hypothetical protein
SSKA14_RS14630	SSKA14_2941	WP_008267325.1	-2.06878	0.0040255		TonB-dependent receptor
SSKA14_RS14640	SSKA14_551	WP_083797381.1	0.0144507	0.977239		PAS domain S-box protein
SSKA14_RS14665	SSKA14_3065	WP_008267431.1	0.15662	0.845795		oleate hydratase
SSKA14_RS14670	SSKA14_3619	WP_008267964.1	0.0054013	0.992815		SRPBCC domain-containing protein
SSKA14_RS14680	SSKA14_3471	WP_040007913.1	-0.242566	0.664161		polyketide cyclase
SSKA14_RS14690	SSKA14_662	WP_008265058.1	1.67826	0.00134369		membrane protein
SSKA14_RS14695	SSKA14_1642	WP_008265996.1	1.68094	2.20872e-05		3-hydroxybutyrate dehydrogenase
SSKA14_RS14725	SSKA14_649	WP_040009722.1	1.31279	0.00231295		chromosome segregation protein SMC
SSKA14_RS14730	SSKA14_1941	WP_008266286.1	1.05781	0.0518029		type II restriction endonuclease
SSKA14_RS14735	SSKA14_3426	WP_008267771.1	-0.41548	0.327192		helicase SNF2
SSKA14_RS14740	SSKA14_4052	WP_008268372.1	0.514878	0.429303		DUF1998 domain-containing protein
SSKA14_RS14745	SSKA14_903	WP_008265287.1	-1.02302	0.084214		glutamine-hydrolyzing GMP synthase
SSKA14_RS14750	SSKA14_4487	WP_005409308.1	0.322545	0.692617		IMP dehydrogenase
SSKA14_RS14755	SSKA14_3174	WP_008267526.1	-0.133574	0.790297		bifunctional methylenetetrahydrofolate dehydrogenase/methenyltetrahydrofolate cyclohydrolase FolD
SSKA14_RS14760	SSKA14_4255	WP_008268587.1	1.51727	0.000620679		potassium transporter
SSKA14_RS14770	SSKA14_2540	WP_040007919.1	0.326904	0.523897		WP_005413114.1
der	SSKA14_585	WP_008264979.1	-0.400083	0.411209		NP_637352.1
bamB	SSKA14_613	WP_040007922.1	-0.234191	0.745708		WP_019661311.1
SSKA14_RS14785	SSKA14_2679	WP_008267058.1	1.4854	0.00391908		membrane protein
SSKA14_RS14790	SSKA14_1061	WP_040007924.1	1.64951	0.00237275		DUF4115 domain-containing protein
SSKA14_RS14795	SSKA14_4013	WP_008268338.1	0.863764	0.0536612		type IV pilus biogenesis/stability protein PilW
rlmN	SSKA14_3499	WP_005409296.1	1.25535	0.0401048		WP_012510797.1
SSKA14_RS14805	SSKA14_1009	WP_008265389.1	0.942804	0.143398		nucleoside-diphosphate kinase
SSKA14_RS14810	SSKA14_1888	WP_006431024.1	2.17668	0.000765557		TetR/AcrR family transcriptional regulator
SSKA14_RS14815	SSKA14_3043	WP_008267415.1	-0.559278	0.520495		3-hydroxyacyl-CoA dehydrogenase
SSKA14_RS14820	SSKA14_2932	WP_006431022.1	-0.954353	0.224238		NP_637343.1
galU	SSKA14_2670	WP_040007935.1	1.60051	0.00780857		WP_017157591.1
SSKA14_RS14830	SSKA14_862	WP_087944946.1	2.05103	0.000265691		polysaccharide biosynthesis protein
SSKA14_RS14835	SSKA14_1781	WP_008266137.1	2.51179	2.79538e-08		LPS biosynthesis protein
SSKA14_RS14840	SSKA14_1369	WP_006430997.1	1.20595	0.0526526		lipopolysaccharide assembly protein LapB
SSKA14_RS14845	SSKA14_4160	WP_006430981.1	1.26281	0.16515		DUF1049 domain-containing protein
SSKA14_RS14850	SSKA14_2551	WP_005409286.1	1.42177	0.00662655		integration host factor subunit beta
SSKA14_RS14855	SSKA14_3646	WP_005416230.1	-0.187985	0.848597		30S ribosomal protein S1
SSKA14_RS14860	SSKA14_1277	WP_008265652.1	1.39467	0.0153617		(d)CMP kinase
SSKA14_RS14865	SSKA14_2258	WP_005409283.1	0.621833	0.470942		50S ribosomal protein L36
SSKA14_RS14870	SSKA14_500	WP_006430960.1	-0.878121	0.121276		hypothetical protein
SSKA14_RS14875	SSKA14_1759	WP_008266114.1	-0.694569	0.190194		agmatine deiminase family protein
SSKA14_RS14880	SSKA14_3478	WP_008267821.1	0.0567951	0.932974		apolipoprotein acyltransferase
SSKA14_RS14895	SSKA14_789	WP_008265175.1	-1.42587	0.0187976		AcrB/AcrD/AcrF family protein
SSKA14_RS14900	SSKA14_3556	WP_087944947.1	-3.18549	7.35572e-07		AcrB/AcrD/AcrF family protein
SSKA14_RS14910		WP_040007950.1	2.42614	2.82663e-10		cytochrome c
SSKA14_RS14920	SSKA14_1341	WP_008265708.1	-0.0169297	0.973717		WP_005413032.1
SSKA14_RS14935	SSKA14_2211	WP_008266564.1	1.37423	0.00504059		ATP-dependent RNA helicase DbpA
SSKA14_RS14945	SSKA14_1228	WP_008265604.1	0.609552	0.176468		YdiU family protein
SSKA14_RS14950	SSKA14_4118	WP_008268440.1	1.68085	0.00161454		glutathione S-transferase
SSKA14_RS14955	SSKA14_3917	WP_004153307.1	1.15508	0.160254		cold-shock protein
SSKA14_RS14970	SSKA14_2007	WP_008266357.1	0.80208	0.108776		hypothetical protein
SSKA14_RS14980	SSKA14_727	WP_040009725.1	-0.771199	0.138281		PAS domain S-box protein
SSKA14_RS14985	SSKA14_1246	WP_008265622.1	-0.917615	0.0849724		WP_019661262.1
secF	SSKA14_2505	WP_008266874.1	-1.1785	0.0280141		WP_012479930.1
secD	SSKA14_4483	WP_008268828.1	-0.489463	0.460455		WP_005917104.1
SSKA14_RS15000	SSKA14_1678	WP_006434333.1	0.834457	0.0977551		preprotein translocase subunit YajC
SSKA14_RS15005	SSKA14_3467	WP_006434331.1	-0.490943	0.293275		tRNA guanosine(34) transglycosylase Tgt
SSKA14_RS15015	SSKA14_1017	WP_008265393.1	0.355677	0.690756		lysine 6-aminotransferase
SSKA14_RS15020	SSKA14_2963	WP_006434211.1	-0.105233	0.866642		TIGR00730 family Rossman fold protein
SSKA14_RS15025	SSKA14_2184	WP_040007958.1	-0.249815	0.547735		GGDEF domain-containing protein
SSKA14_RS15050	SSKA14_1658	WP_005416191.1	1.0707	0.167176		hypothetical protein
SSKA14_RS15060	SSKA14_1265	WP_008265640.1	1.59316	1.55867e-05		pyridoxal kinase
dnaJ	SSKA14_3129	WP_008267487.1	-1.04061	0.0217573		NP_636847.1
SSKA14_RS15080	SSKA14_1444	WP_006434175.1	-2.00466	0.0079484		molecular chaperone DnaK
SSKA14_RS15095	SSKA14_1337	WP_008265704.1	0.777342	0.0616592		DNA repair protein RecN
SSKA14_RS15110	SSKA14_1934	WP_005409235.1	0.795224	0.18167		ferric iron uptake transcriptional regulator
SSKA14_RS15115	SSKA14_3539	WP_008267885.1	1.03534	0.0553012		outer membrane protein assembly factor BamE
SSKA14_RS15130		WP_040007975.1	1.10532	0.0345837		SsrA-binding protein SmpB
SSKA14_RS15135	SSKA14_1929	WP_008266275.1	1.98465	3.32337e-07		hypothetical protein
SSKA14_RS15140	SSKA14_2908	WP_004153232.1	1.74692	1.09483e-05		phage-related integrase
SSKA14_RS15145	SSKA14_2153	WP_004153231.1	0.179202	0.717173		DEAD/DEAH box helicase
SSKA14_RS15170		WP_049441679.1	2.61632	2.85365e-11		XRE family transcriptional regulator
SSKA14_RS15175		WP_040007985.1	2.6211	6.87966e-10		hypothetical protein
SSKA14_RS23505	SSKA14_3830	WP_008268167.1	0.823863	0.127461		MobA/MobL family protein
SSKA14_RS23515	SSKA14_3053	WP_004153226.1	0.525792	0.614185		large tegument protein
SSKA14_RS15195	SSKA14_3030	WP_008267404.1	0.763182	0.126974		hypothetical protein
SSKA14_RS15205	SSKA14_3464	WP_040007992.1	-0.618818	0.127884		hypothetical protein
SSKA14_RS15210	SSKA14_194	WP_008264623.1	2.35989	0.000885314		protein deglycase HchA
SSKA14_RS15215	SSKA14_948	WP_040007996.1	2.37693	1.96656e-10		LuxR family transcriptional regulator
SSKA14_RS15220		WP_006433851.1	1.29705	0.0166423		hypothetical protein
SSKA14_RS15235	SSKA14_1977	WP_040008000.1	-0.329312	0.546125		endonuclease
SSKA14_RS15255	SSKA14_63	WP_008264501.1	-2.26852	3.32961e-05		multidrug efflux RND transporter permease subunit
SSKA14_RS15275	SSKA14_3755	WP_005416157.1	1.938	3.34483e-06		LysR family transcriptional regulator
SSKA14_RS15290	SSKA14_3601	WP_008267948.1	0.463622	0.582653		OmpA family lipoprotein
SSKA14_RS15295	SSKA14_1864	WP_040009733.1	1.23772	0.00336644		deoxyribodipyrimidine photo-lyase
SSKA14_RS15320	SSKA14_2677	WP_008267054.1	0.889508	0.0511355		uracil phosphoribosyltransferase
SSKA14_RS15325	SSKA14_697	WP_008265093.1	1.74097	6.87038e-05		activator of HSP90 ATPase
SSKA14_RS15335	SSKA14_1457	WP_040008011.1	1.55532	0.000670842		starvation-inducible protein
SSKA14_RS15340	SSKA14_46	WP_008264484.1	1.49281	0.000795826		MBL fold hydrolase
ggt	SSKA14_4094	WP_008268417.1	0.228878	0.758216		WP_005409094.1
SSKA14_RS15350	SSKA14_2707	WP_004153175.1	0.938739	0.0718987		ferredoxin
SSKA14_RS15355	SSKA14_2957	WP_008267340.1	0.996216	0.202206		hypothetical protein
SSKA14_RS15360	SSKA14_2661	WP_008267036.1	1.35259	0.00458407		phosphopantetheine adenylyltransferase
SSKA14_RS15370	SSKA14_3355	WP_008267695.1	-2.43778	9.94436e-06		molecular chaperone HtpG
SSKA14_RS15380	SSKA14_3018	WP_008267392.1	1.11592	0.0432119		signal recognition particle-docking protein FtsY
mutY	SSKA14_3270	WP_008267615.1	0.790418	0.054195		WP_010484363.1
SSKA14_RS15395	SSKA14_1078	WP_008265452.1	1.90684	0.00663875		hypothetical protein
lolD	SSKA14_3589	WP_006433035.1	1.00109	0.0156588		WP_014036806.1
SSKA14_RS15405	SSKA14_3106	WP_006433034.1	1.12608	0.045989		lipoprotein-releasing system transmembrane subunit LolC
SSKA14_RS15420	SSKA14_1197	WP_005409079.1	-0.565858	0.43645		succinate dehydrogenase iron-sulfur subunit
SSKA14_RS15425	SSKA14_3856	WP_008268193.1	-0.806125	0.326749		succinate dehydrogenase flavoprotein subunit
sdhD	SSKA14_296	WP_006432981.1	-0.0911485	0.889391		WP_019338330.1
sdhC	SSKA14_3965	WP_005409076.1	0.971375	0.0535021		WP_005416132.1
SSKA14_RS23520		WP_005409075.1	1.6711	0.00425125		DUF1674 domain-containing protein
ugpC	SSKA14_2735	WP_008267117.1	0.63262	0.107809		ugpC
zwf	SSKA14_546	WP_008264947.1	0.590112	0.370031		WP_010484333.1
SSKA14_RS15455	SSKA14_3936	WP_008268268.1	-0.22891	0.643274		glucokinase
pgl	SSKA14_4099	WP_008268421.1	0.0895737	0.869332		WP_012479767.1
SSKA14_RS15465	SSKA14_893	WP_008265277.1	-0.616002	0.220418		phosphogluconate dehydratase
sirA	SSKA14_RS15475	WP_008268352.1	1.37893	0.00106465		sirA
SSKA14_RS15485	SSKA14_4036	WP_040008026.1	0.94192	0.124506		flavodoxin-dependent (E)-4-hydroxy-3-methylbut-2-enyl-diphosphate synthase
SSKA14_RS15490	SSKA14_3548	WP_040008029.1	0.490222	0.384584		sensor histidine kinase
SSKA14_RS15495	SSKA14_1631	WP_008265983.1	0.463943	0.339924		DNA-binding response regulator
SSKA14_RS15500	SSKA14_3703	WP_008268048.1	0.225696	0.614185		type 2 lantipeptide synthetase LanM
SSKA14_RS15505	SSKA14_3975	WP_008268305.1	0.792602	0.327719		hypothetical protein
SSKA14_RS15510	SSKA14_3224	WP_008267571.1	0.273935	0.633247		glucose-6-phosphate isomerase
SSKA14_RS15515	SSKA14_3841	WP_008268179.1	1.18272	0.0106863		aspartate 1-decarboxylase
panB	SSKA14_264	WP_008264688.1	0.199416	0.703068		WP_017916971.1
SSKA14_RS15540	SSKA14_3186	WP_040009736.1	1.13342	0.0191499		polynucleotide adenylyltransferase PcnB
SSKA14_RS15550	SSKA14_2008	WP_008266358.1	-0.477935	0.293275		MFS transporter
SSKA14_RS15560	SSKA14_3503	WP_008267845.1	-0.537693	0.383492		hypothetical protein
SSKA14_RS15565	SSKA14_3396	WP_008267741.1	0.57366	0.238507		4-hydroxy-tetrahydrodipicolinate synthase
SSKA14_RS15570	SSKA14_297	WP_005409051.1	1.23841	0.00889275		glycine cleavage system regulatory protein
SSKA14_RS15575	SSKA14_1479	WP_008265833.1	2.27455	0.000309387		peroxiredoxin
SSKA14_RS15580	SSKA14_4011	WP_006432428.1	1.26587	0.0701983		PhoH family protein
SSKA14_RS15585	SSKA14_270	WP_008264693.1	0.902989	0.0405417		hypothetical protein
thiD	SSKA14_533	WP_008264936.1	0.55357	0.213633		WP_012510692.1
SSKA14_RS15635	SSKA14_1816	WP_040008044.1	-0.0205713	0.972736		alpha/beta hydrolase
SSKA14_RS15650	SSKA14_3545	WP_040008046.1	-1.89381	0.000202288		alcohol dehydrogenase
SSKA14_RS15660	SSKA14_1145	WP_040009738.1	-0.733808	0.0814544		OmpA family protein
SSKA14_RS15665	SSKA14_4164	WP_008268490.1	-2.15251	0.00148138		TonB-dependent receptor
SSKA14_RS15670	SSKA14_1612	WP_008265962.1	0.243883	0.559227		phospholipase C%2C phosphocholine-specific
SSKA14_RS15675	SSKA14_1126	WP_008265496.1	0.0383289	0.959134		alkaline phosphatase
SSKA14_RS15680	SSKA14_2406	WP_008266774.1	0.205665	0.827913		TonB-dependent receptor
aceE	SSKA14_64	WP_008264502.1	-2.12186	0.000209423		WP_005409029.1
SSKA14_RS15720	SSKA14_2681	WP_008267060.1	-1.41677	0.00879658		TonB-dependent siderophore receptor
SSKA14_RS15725	SSKA14_1060	WP_008265433.1	1.00169	0.00871757		DUF4880 domain-containing protein
csrA	SSKA14_2094	WP_004152909.1	2.11727	7.1936e-06		WP_004152909.1
SSKA14_RS15745	SSKA14_3194	WP_008267546.1	-0.200091	0.806939		alanine--tRNA ligase
SSKA14_RS15750	SSKA14_915	WP_008265297.1	3.29789	1.35952e-07		recombination regulator RecX
recA	SSKA14_3136	WP_040008061.1	2.74209	0.000534322		WP_005412937.1
SSKA14_RS15760	SSKA14_3412	WP_008267755.1	3.73823	1.98453e-09		transcriptional repressor LexA
ubiB	SSKA14_1201	WP_040009740.1	1.72139	0.00317567		WP_005416044.1
SSKA14_RS15775	SSKA14_4430	WP_008268766.1	0.893195	0.0765717		GTPase HflX
SSKA14_RS15780	SSKA14_4175	WP_004152891.1	2.19707	3.30448e-05		RNA-binding protein Hfq
folP	SSKA14_3764	WP_008268106.1	0.198627	0.675601		WP_008268106.1
hflB	SSKA14_RS15800	WP_087944218.1	0.214602	0.814449		hflB
SSKA14_RS15805	SSKA14_1279	WP_008265654.1	1.83993	0.000663024		ribosomal RNA large subunit methyltransferase E
SSKA14_RS15810	SSKA14_1484	WP_004152868.1	1.43343	0.00255778		NP_637081.1
SSKA14_RS15825	SSKA14_530	WP_040008068.1	1.16342	0.1055		LysM peptidoglycan-binding domain-containing protein
SSKA14_RS15830	SSKA14_4198	WP_008268526.1	1.67556	9.9976e-06		DedA family protein
SSKA14_RS15840	SSKA14_2113	WP_008266466.1	0.869324	0.0653062		5'-nucleotidase SurE
SSKA14_RS15870	SSKA14_2206	WP_008266559.1	-0.966658	0.144144		phosphopyruvate hydratase
SSKA14_RS15885	SSKA14_3454	WP_008267797.1	0.00662284	0.991389		2-dehydro-3-deoxyphosphooctonate aldolase
pyrG	SSKA14_4101	WP_040008072.1	0.295635	0.663305		pyrG
SSKA14_RS15895	SSKA14_2536	WP_006431442.1	-0.0250976	0.977239		hypothetical protein
parE	SSKA14_3487	WP_006431439.1	-1.08398	0.0513423		WP_019237730.1
SSKA14_RS15910	SSKA14_1053	WP_008265427.1	-2.7337	6.69933e-07		peptidase S10
SSKA14_RS15915	SSKA14_1298	WP_006431323.1	0.0637043	0.894433		inorganic phosphate transporter
SSKA14_RS15920	SSKA14_3017	WP_004152833.1	0.577035	0.219097		DUF47 domain-containing protein
SSKA14_RS15925	SSKA14_2588	WP_008266954.1	-0.292019	0.560304		HlyC/CorC family transporter
SSKA14_RS15935	SSKA14_1026	WP_008265401.1	2.89126	2.4221e-05		general stress protein
SSKA14_RS15940	SSKA14_2171	WP_040008077.1	0.140595	0.827115		LLM class flavin-dependent oxidoreductase
SSKA14_RS15945	SSKA14_1552	WP_008265900.1	0.478159	0.299433		sulfurtransferase
SSKA14_RS15965	SSKA14_3799	WP_008268138.1	1.31255	0.00253785		GNAT family N-acetyltransferase
SSKA14_RS15970	SSKA14_98	WP_006430627.1	0.820707	0.238058		FMN-binding glutamate synthase family protein
SSKA14_RS15975	SSKA14_547	WP_008264948.1	1.25146	0.00246415		nucleotide sugar dehydrogenase
SSKA14_RS15980	SSKA14_2852	WP_008267235.1	1.40946	0.00798325		F420H(2):quinone oxidoreductase
hemN	SSKA14_4073	WP_008268395.1	-2.39566	5.42614e-08		WP_004152795.1
SSKA14_RS16015	SSKA14_3626	WP_008267971.1	0.959045	0.27224		hypothetical protein
SSKA14_RS16020		WP_040008084.1	1.86105	5.13953e-06		XRE family transcriptional regulator
SSKA14_RS16030	SSKA14_3377	WP_040008086.1	-0.313705	0.537274		AraC family transcriptional regulator
SSKA14_RS16045	SSKA14_2375	WP_008266739.1	0.888169	0.0357279		thioesterase family protein
SSKA14_RS16050	SSKA14_3391	WP_008267735.1	2.52192	1.00634e-08		hypothetical protein
SSKA14_RS16085		WP_003098996.1	2.84149	0.000197496		DUF305 domain-containing protein
SSKA14_RS16145	SSKA14_4133	WP_003098972.1	1.61032	6.60574e-05		cation transporter
cadR		WP_003098965.1	3.09	4.86785e-06		WP_015913615.1
SSKA14_RS16160	SSKA14_484	WP_005408895.1	0.167556	0.756661		copper-translocating P-type ATPase
SSKA14_RS16245	SSKA14_4049	WP_008268369.1	-1.19903	0.0758853		DEAD/DEAH box helicase
SSKA14_RS16285	SSKA14_97	WP_003116812.1	0.0234095	0.966667		ATPase
SSKA14_RS16290	SSKA14_38	WP_003050273.1	1.05833	0.0194316		hypothetical protein
SSKA14_RS16295	SSKA14_3570	WP_003105624.1	1.6921	0.000121111		nucleotidyltransferase
SSKA14_RS16300		WP_003090159.1	1.92264	8.37646e-06		hypothetical protein
SSKA14_RS16305		WP_003105626.1	1.88107	6.87038e-05		hypothetical protein
SSKA14_RS16310		WP_003105629.1	1.99213	1.03354e-07		cell division protein
SSKA14_RS16315		WP_003109777.1	2.65523	3.75423e-12		PIN domain-containing protein
SSKA14_RS16320	SSKA14_2422	WP_003050245.1	2.85925	1.25446e-06		helix-turn-helix domain-containing protein
SSKA14_RS16365	SSKA14_1083	WP_003105079.1	-3.21648	1.0033e-06		conjugative transfer ATPase
SSKA14_RS16405	SSKA14_3694	WP_003090216.1	1.19465	0.0101825		DUF3742 domain-containing protein
SSKA14_RS16410	SSKA14_1100	WP_003090219.1	2.30593	3.60046e-09		hypothetical protein
SSKA14_RS16415	SSKA14_3255	WP_003109769.1	1.65487	0.00889341		hypothetical protein
SSKA14_RS16480		WP_003097498.1	1.74136	1.4203e-05		two-component sensor histidine kinase
SSKA14_RS16485		WP_003097513.1	2.96696	1.87085e-13		WP_012202383.1
SSKA14_RS16490	SSKA14_4309	WP_023657320.1	2.98727	1.01906e-07		copper resistance system multicopper oxidase
SSKA14_RS16495	SSKA14_3323	WP_003090302.1	2.24258	5.39286e-08		copper resistance protein B
SSKA14_RS16500	SSKA14_3664	WP_006226241.1	2.52066	5.00591e-08		metal-binding protein
SSKA14_RS16505		WP_008063316.1	2.69392	3.05445e-09		DUF2933 domain-containing protein
SSKA14_RS16515	SSKA14_1046	WP_023657319.1	2.43607	5.72386e-06		copper-translocating P-type ATPase
SSKA14_RS16520	SSKA14_2763	WP_003090319.1	3.08571	9.61131e-12		copper resistance protein C
SSKA14_RS16525	SSKA14_2823	WP_003097522.1	2.15319	2.98375e-07		copper resistance protein CopD
SSKA14_RS16530	SSKA14_1366	WP_003090336.1	2.69199	2.35421e-09		hypothetical protein
SSKA14_RS16535		WP_003097524.1	1.46218	0.00745496		LysR family transcriptional regulator
SSKA14_RS23550		WP_003097526.1	2.29875	2.54554e-09		XRE family transcriptional regulator
SSKA14_RS16555		WP_031675295.1	-0.0683569	0.886958		TolC family protein
SSKA14_RS16560	SSKA14_1073	WP_003109689.1	-1.62847	9.24328e-05		efflux RND transporter periplasmic adaptor subunit
SSKA14_RS16565	SSKA14_4326	WP_003109688.1	-0.706832	0.107522		CusA/CzcA family heavy metal efflux RND transporter
SSKA14_RS16570	SSKA14_458	WP_008264862.1	0.0680576	0.933424		DUF4102 domain-containing protein
SSKA14_RS16605	SSKA14_2316	WP_040008177.1	0.851965	0.0405947		transporter
pgsA	SSKA14_4434	WP_040008180.1	1.00988	0.0211803		WP_019399376.1
SSKA14_RS16625	SSKA14_3531	WP_008267876.1	1.26899	0.00126217		hypothetical protein
msbA	SSKA14_1509	WP_008265862.1	-0.8051	0.0450038		WP_019658997.1
SSKA14_RS16655	SSKA14_1329	WP_006429918.1	0.807927	0.0583149		MotA/TolQ/ExbB proton channel family protein
SSKA14_RS16710	SSKA14_2559	WP_008266925.1	2.72809	0.00024209		excinuclease ABC subunit UvrB
SSKA14_RS16730	SSKA14_2797	WP_008267181.1	0.0257662	0.968952		Tfp pilus adhesin
SSKA14_RS16740	SSKA14_1949	WP_008266297.1	0.551046	0.176658		pilus assembly protein PilW
pilV	SSKA14_3452	WP_008267795.1	0.819742	0.104504		WP_008267795.1
SSKA14_RS16750	SSKA14_917	WP_008265299.1	0.782944	0.090369		prepilin-type N-terminal cleavage/methylation domain-containing protein
SSKA14_RS16755	SSKA14_3274	WP_006429576.1	-0.00304007	0.99641		LOG family protein
SSKA14_RS16760		WP_083797389.1	2.20912	1.5808e-07		hypothetical protein
SSKA14_RS16765	SSKA14_1405	WP_040008205.1	-0.73428	0.395232		Oar protein
SSKA14_RS16770	SSKA14_2972	WP_008267354.1	0.904666	0.0315321		KR domain-containing protein
grxD	SSKA14_3530	WP_006429513.1	1.27175	0.0171728		WP_004152129.1
SSKA14_RS16785	SSKA14_3785	WP_008268125.1	1.68415	0.00313527		carboxymuconolactone decarboxylase family protein
SSKA14_RS16790	SSKA14_3002	WP_008267377.1	0.639215	0.107558		5-(carboxyamino)imidazole ribonucleotide synthase
purE	SSKA14_2389	WP_005412808.1	0.967846	0.0381067		NP_637853.1
SSKA14_RS16800	SSKA14_26	WP_005408847.1	1.08795	0.0300744		hypothetical protein
nadC	SSKA14_1923	WP_008266269.1	0.0549685	0.917226		WP_010486110.1
SSKA14_RS16810	SSKA14_2144	WP_008266497.1	2.26509	8.68282e-05		DUF2272 domain-containing protein
SSKA14_RS16820	SSKA14_455	WP_008264860.1	1.79958	0.000663024		ClpXP protease specificity-enhancing factor
SSKA14_RS16825	SSKA14_3407	WP_005415948.1	0.811759	0.222109		stringent starvation protein A
SSKA14_RS16830	SSKA14_2090	WP_040008211.1	0.856984	0.0375942		ubiquinol cytochrome C oxidoreductase
SSKA14_RS16835	SSKA14_1665	WP_008266017.1	1.28867	0.00246023		cytochrome b
petA	SSKA14_164	WP_004151998.1	2.56827	1.93737e-05		WP_010486121.1
SSKA14_RS16855	SSKA14_380	WP_008264796.1	0.984902	0.0116889		glutathione S-transferase family protein
SSKA14_RS16860	SSKA14_4394	WP_040008215.1	-0.0394197	0.933424		tRNA (N6-isopentenyl adenosine(37)-C2)-methylthiotransferase MiaB
SSKA14_RS16875	SSKA14_4195	WP_008268523.1	2.17473	1.33487e-07		hemolysin secretion protein D
SSKA14_RS16880		WP_040008219.1	2.71549	7.60694e-08		hypothetical protein
SSKA14_RS16885	SSKA14_403	WP_008264816.1	1.32984	0.00817719		phospholipase D2
SSKA14_RS16890		WP_083797390.1	-1.14314	0.0244647		type VI secretion system tip protein VgrG
SSKA14_RS16895	SSKA14_1074	WP_006429312.1	1.24791	0.0048582		PhoH family protein
SSKA14_RS16900	SSKA14_620	WP_040008224.1	0.787238	0.0779113		rRNA maturation RNase YbeY
SSKA14_RS16915	SSKA14_2996	WP_005408827.1	1.9482	3.47131e-06		CBS domain-containing protein
SSKA14_RS16925	SSKA14_3365	WP_008267704.1	2.58273	1.4486e-08		magnesium and cobalt transport protein CorA
SSKA14_RS16930	SSKA14_1520	WP_008265870.1	2.14121	0.00514082		WP_017357075.1
potG	SSKA14_2933	WP_008267317.1	0.949963	0.0122451		potG
SSKA14_RS16950	SSKA14_1900	WP_008266245.1	1.61012	0.0136245		polyamine ABC transporter substrate-binding protein
SSKA14_RS16955	SSKA14_3835	WP_008268172.1	2.69828	7.68456e-05		glutamine synthetase
SSKA14_RS16960	SSKA14_1818	WP_008266171.1	0.888297	0.0529711		gamma-glutamyl-gamma-aminobutyrate hydrolase
SSKA14_RS16965	SSKA14_494	WP_008264899.1	1.94238	7.05064e-07		FAD-binding oxidoreductase
SSKA14_RS16970	SSKA14_3843	WP_040009769.1	1.26757	0.00115582		membrane protein
SSKA14_RS16975	SSKA14_3848	WP_040008234.1	1.06373	0.00601197		membrane protein
SSKA14_RS16990	SSKA14_41	WP_040008236.1	0.756959	0.0981277		MFS transporter
SSKA14_RS17000	SSKA14_3310	WP_008267649.1	1.87549	0.00759678		aldehyde dehydrogenase
SSKA14_RS17005	SSKA14_1905	WP_040008241.1	0.528409	0.410484		WP_019659061.1
SSKA14_RS17010	SSKA14_3437	WP_008267781.1	0.373562	0.426581		hypothetical protein
SSKA14_RS17015	SSKA14_2923	WP_008267307.1	2.11174	4.84718e-07		DUF445 domain-containing protein
SSKA14_RS17020	SSKA14_2179	WP_008266527.1	-0.832163	0.0497291		TonB-dependent siderophore receptor
SSKA14_RS17040	SSKA14_3188	WP_008267540.1	0.560927	0.156239		bifunctional 23S rRNA (guanine(2069)-N(7))-methyltransferase RlmK/23S rRNA (guanine(2445)-N(2))-methyltransferase RlmL
SSKA14_RS17055	SSKA14_2799	WP_008267183.1	0.0475721	0.932831		sulfurtransferase
SSKA14_RS17060	SSKA14_3642	WP_040008251.1	1.57443	0.000129405		CoA pyrophosphatase
SSKA14_RS17065	SSKA14_3926	WP_005408797.1	0.299963	0.737781		FKBP-type peptidyl-prolyl cis-trans isomerase
pstS	SSKA14_589	WP_040008259.1	-2.77082	2.53524e-08		NP_636898.1
SSKA14_RS17120	SSKA14_3690	WP_008268037.1	3.15045	7.33008e-05		hypothetical protein
SSKA14_RS17125	SSKA14_3	WP_040008265.1	3.25448	2.82663e-10		DUF692 domain-containing protein
rnt	SSKA14_3195	WP_008267547.1	1.5834	5.1985e-05		WP_005408782.1
SSKA14_RS17145	SSKA14_2795	WP_040008267.1	-1.60749	0.00159435		histidine kinase
SSKA14_RS17150	SSKA14_2806	WP_006427864.1	-0.0395317	0.93886		two-component sensor histidine kinase
SSKA14_RS17155	SSKA14_3636	WP_006427862.1	1.68334	0.00254699		DNA-binding response regulator
SSKA14_RS17160	SSKA14_4207	WP_008268535.1	0.551252	0.169832		efflux RND transporter periplasmic adaptor subunit
SSKA14_RS17165	SSKA14_3579	WP_008267928.1	-0.154919	0.757448		WP_005412764.1
SSKA14_RS17170	SSKA14_1856	WP_008266207.1	-0.404126	0.450755		TolC family protein
SSKA14_RS17175	SSKA14_888	WP_008265272.1	0.739963	0.0822363		23S rRNA (guanosine(2251)-2'-O)-methyltransferase RlmB
rnr	SSKA14_4291	WP_008268626.1	1.21615	0.0974256		WP_019336962.1
SSKA14_RS17205	SSKA14_2522	WP_040008273.1	1.21275	0.00372282		LysR family transcriptional regulator
emrB	SSKA14_3976	WP_006427717.1	-0.979085	0.078981		emrB
SSKA14_RS17220	SSKA14_4032	WP_006427716.1	0.0816714	0.871272		multidrug transporter
SSKA14_RS17225	SSKA14_1423	WP_008265781.1	0.709752	0.0961701		multidrug RND transporter
SSKA14_RS17235	SSKA14_2910	WP_040008278.1	-0.690694	0.148544		AraC family transcriptional regulator
parC	SSKA14_1464	WP_006427619.1	-0.919233	0.180867		NP_636769.1
bfr	SSKA14_4301	WP_004151115.1	3.67127	2.97865e-07		WP_012479622.1
SSKA14_RS17250	SSKA14_846	WP_040008282.1	-1.05967	0.0150461		penicillin acylase family protein
asnB	SSKA14_4445	WP_008268785.1	0.728691	0.386129		asnB
dapE	SSKA14_1003	WP_008265383.1	1.00155	0.0542772		WP_012479618.1
SSKA14_RS17270	SSKA14_2518	WP_040009773.1	1.33062	0.0136177		arsenate reductase
dapD	SSKA14_4471	WP_008268818.1	-0.917758	0.0513423		WP_019659110.1
glnD	SSKA14_85	WP_008264521.1	-0.650347	0.0959736		WP_005408755.1
map	SSKA14_1982	WP_008266331.1	1.15838	0.0682147		WP_014036515.1
SSKA14_RS17295	SSKA14_2286	WP_040008288.1	0.603781	0.446979		sigma-fimbriae tip adhesin
SSKA14_RS17300	SSKA14_2004	WP_008266353.1	0.197905	0.684364		molecular chaperone
[truncated: 710 more rows]
