# Supplementary material for: Resource partitioning of phytoplankton metabolites that support bacterial heterotrophy
Source: ISME J. 2020 Oct 23;15(3):762–73. doi: 10.1038/s41396-020-00811-y (PMC8027193; doi:10.1038/s41396-020-00811-y)
Supplement: Supplementary file 4 — Supplemental Material Table S3 [file 41396_2020_811_MOESM4_ESM.xlsx]

## Sheet: DSS3 DESeq
Table S5. RNA-seq data for R. pomeroyi DSS-3. Log2 fold-differences that are negative are enriched in the co-culture, differences that are positive are enriched in the glucose control.
Original Locus Tag	New Locus Tag	Protein Tag	log2 Fold-difference	padj	Gene ID	Description
SPO0001			0.482471	0.424695	gidA	glucose inhibited division protein A
SPO0002	SPO_RS22355	WP_011045774.1	0.582897	0.464779	gidB	glucose-inhibited division protein B
SPO0003	SPO_RS00015	WP_011045775.1	0.695104	0.158961	parA	chromosome partitioning protein ParA
SPO0004	SPO_RS00020	WP_011045776.1	0.611092	0.238189	parB	chromosome partitioning protein parB
SPO0005	SPO_RS00025	WP_011045777.1	0.183389	0.829079	SPO0005	hypothetical protein
SPO0006	SPO_RS00030	WP_011045778.1	0.301363	0.767106	SPO0006	oxygen-independent coproporphyrinogen III oxidase, putative
SPO0007	SPO_RS00035	WP_011045779.1	0.754034	0.249962	SPO0007	non-canonical purine NTP pyrophosphatase, rdgB/HAM1 family
SPO0008	SPO_RS00040	WP_011045780.1	1.38086	0.00244689	rph	ribonuclease PH
SPO0009			-0.0430781	0.959005	hrcA	heat-inducible transcription repressor HrcA
SPO0010	SPO_RS00050	WP_011045782.1	0.836445	0.102833	grpE	co-chaperone GrpE
SPO0011	SPO_RS00055	WP_044027713.1	0.517249	0.404785	mutS	DNA mismatch repair protein MutS
SPO0012	SPO_RS00060	WP_011045784.1	0.682377	0.205989	maeB	NADP-dependent malic enzyme
SPO0013	SPO_RS00065	WP_011045785.1	0.132231	0.886993	rbsK	ribokinase
SPO0014	SPO_RS00070	WP_011045786.1	0.0826209	0.915815	msrA-1	methionine-S-sulfoxide reductase
SPO0015	SPO_RS00075	WP_044027714.1	0.690725	0.192668	SPO0015	hypothetical protein
SPO0016	SPO_RS00080	WP_011045788.1	-0.357217	0.586269	SPO0016	sterol carrier family protein
SPO0017	SPO_RS00085	WP_051420411.1	-0.673909	0.350733	SPO0017	hypothetical protein
SPO0018	SPO_RS00090	WP_011045790.1	1.07011	0.0414243	argG	argininosuccinate synthase
SPO0019	SPO_RS00095	WP_011045791.1	0.827577	0.0938356	SPO0019	hypothetical protein
SPO0020	SPO_RS00100	WP_011045792.1	1.49379	0.000308465	ilvA	threonine dehydratase
SPO0021	SPO_RS00105	WP_044027719.1	2.8378	4.9e-07	SPO0021	Hpt domain protein
SPO0022	SPO_RS00110	WP_011045794.1	3.41053	3.84e-11	SPO0022	response regulator
SPO0023	SPO_RS00115	WP_011045795.1	0.578637	0.38648	SPO0023	hydrolase, NUDIX family
SPO0024	SPO_RS00120	WP_011045796.1	1.02477	0.0351569	hslO	chaperonin, 33 kDa
SPO0025	SPO_RS00125	WP_011045797.1	-0.315618	0.694148	SPO0025	hydrolase, NUDIX family
SPO0026	SPO_RS00130	WP_011045798.1	0.0573912	0.953517	SPO0026	polyA polymerase family protein
SPO0027	SPO_RS00135	WP_011045799.1	-1.05784	0.0184919	SPO0027	ABC transporter, transmembrane ATP-binding protein
SPO0028	SPO_RS00140	WP_011045800.1	-0.972687	0.06285	SPO0028	ABC transporter, transmembrane ATP-binding protein
SPO0029	SPO_RS00145	WP_044027721.1	-0.223204	0.779644	rumA	23S rRNA (Uracil-5-)-methyltransferase rumA
SPO0030	SPO_RS00150	WP_011045802.1	0.183937	0.797633	SPO0030	voltage-gated sodium channel
SPO0031	SPO_RS00155	WP_030003157.1	-0.252338	0.748741	SPO0031	ErfK/YbiS/YcfS/YnhG family protein
SPO0033	SPO_RS00165	WP_011045805.1	0.371434	0.621722	SPO0033	transcriptional regulator, LysR family
SPO0034	SPO_RS00170	WP_011045806.1	1.48496	0.000852123	SPO0034	hypothetical protein
SPO0035	SPO_RS00175	WP_044027728.1	1.2652	0.00994594	SPO0035	core-2/I-branching enzyme family protein
SPO0036	SPO_RS00180	WP_044027729.1	1.10047	0.0413006	SPO0036	hypothetical protein
SPO0037	SPO_RS00185	WP_011045809.1	0.434157	0.570306	SPO0037	hypothetical protein
SPO0038	SPO_RS00190	WP_011045810.1	0.373949	0.552914	kdsB	3-deoxy-D-manno-octulosonate cytidylyltransferase
SPO0039	SPO_RS00195	WP_011045811.1	0.890132	0.0962284	cysQ	3'(2'),5'-bisphosphate nucleotidase
SPO0040	SPO_RS00200	WP_011045812.1	0.330124	0.635533	SPO0040	ABC transporter, permease protein
SPO0041	SPO_RS22085	WP_011045813.1	0.366865	0.611509	SPO0041	hypothetical protein
SPO0042	SPO_RS00210	WP_044027730.1	0.357449	0.636157	SPO0042	alkylated DNA repair protein, putative
SPO0043	SPO_RS00215	WP_011045815.1	0.538253	0.410475	dnaK	chaperone protein DnaK
SPO0044	SPO_RS00220	WP_011045816.1	-0.279548	0.742942	dnaJ	chaperone protein DnaJ
SPO0045	SPO_RS00225	WP_011045817.1	0.194854	0.828185	thiD	phosphomethylpyrimidine kinase
SPO0046	SPO_RS00230	WP_011045818.1	-0.412971	0.647736	SPO0046	thiamine biosynthesis oxidoreductase ThiO, putative
SPO0046a	SPO_RS00235	WP_011045819.1	-0.409221	0.819593	thiS	thiamine biosynthesis protein ThiS
SPO0047	SPO_RS00240	WP_011045820.1	-1.08527	0.214012	thiG	thiazole biosynthesis protein ThiG
SPO0048	SPO_RS00245	WP_011045821.1	-0.605128	0.635877	thiE	thiamine-phosphate pyrophosphorylase
SPO0049	SPO_RS00250	WP_084790932.1	-1.26923	0.172969	SPO0049	thiamine biosynthesis protein ThiF
SPO0050	SPO_RS00255	WP_044027732.1	0.859101	0.175521	SPO0050	ABC transporter, periplasmic substrate-binding protein
SPO0051	SPO_RS00260	WP_044027739.1	-0.347881	0.64891	SPO0051	TENA/THI-4 family protein
SPO0052	SPO_RS00265	WP_044027741.1	-0.418812	0.655026	SPO0052	ABC transporter, ATP-binding protein
SPO0053	SPO_RS00270	WP_011045826.1	-1.56302	0.0750406	SPO0053	ABC transporter, permease protein
SPO0054	SPO_RS00275	WP_044027744.1	2.1839	0.000199457	radC	DNA repair protein RadC
SPO0055	SPO_RS00280	WP_011045828.1	0.378216	0.531367	SPO0055	OmpA domain protein
SPO0056	SPO_RS00285	WP_030003158.1	0.38471	0.574803	SPO0056	hypothetical protein
SPO0057	SPO_RS00290	WP_011045830.1	0.88172	0.102833	secA	preprotein translocase, SecA subunit
SPO0058	SPO_RS00295	WP_044027745.1	0.493465	0.423277	SPO0058	PPIC-type PPIASE domain protein
SPO0059	SPO_RS00300	WP_011045832.1	0.147064	0.858973	argJ	glutamate N-acetyltransferase/amino-acid acetyltransferase
SPO0060	SPO_RS00305	WP_011045833.1	0.108115	0.883231	mutT	mutator mutT protein
SPO0061	SPO_RS00310	WP_011045834.1	0.5071	0.450301	infB	translation initiation factor IF-2
SPO0062	SPO_RS00315	WP_011045835.1	-0.37882	0.587585	SPO0062	hypothetical protein
SPO0063	SPO_RS00320	WP_011045836.1	1.00715	0.0592783	nusA	transcription termination factor NusA
SPO0064	SPO_RS00325	WP_011045837.1	1.24668	0.00947083	SPO0064	hypothetical protein
SPO0065	SPO_RS00330	WP_011045838.1	-0.203262	0.750844	SPO0065	peptide/opine/nickel uptake family ABC transporter, periplasmic substrate-binding protein
SPO0066	SPO_RS00335	WP_044027748.1	0.0906415	0.890995	pip	proline iminopeptidase
SPO0067	SPO_RS00340	WP_011045840.1	-0.130064	0.858374	ubiG	3-demethylubiquinone-9 3-methyltransferase
SPO0068	SPO_RS00345	WP_011045841.1	-0.568542	0.329134	SPO0068	transcriptional regulator, putative
SPO0069	SPO_RS00350	WP_011045842.1	0.524299	0.371352	SPO0069	hydrolase, carbon-nitrogen family
SPO0070	SPO_RS00355	WP_011045843.1	0.861401	0.149034	SPO0070	glutaredoxin
SPO0071	SPO_RS00360	WP_011045844.1	1.27057	0.0592482	SPO0071	competence protein F, putative
SPO0072	SPO_RS00365	WP_011045845.1	0.514871	0.478181	SPO0072	hypothetical protein
SPO0073	SPO_RS00370	WP_044027749.1	-0.083055	0.907286	hemH	ferrochelatase
SPO0074	SPO_RS00375	WP_011045847.1	0.327491	0.562712	SPO0074	hypothetical protein
SPO0075	SPO_RS00380	WP_044027751.1	0.130455	0.877154	SPO0075	ErfK/YbiS/YcfS/YnhG family protein/Tat domain protein
SPO0076	SPO_RS00385	WP_044027753.1	-0.279816	0.636375	SPO0076	lipoprotein, putative
SPO0077	SPO_RS00390	WP_011045850.1	0.354393	0.586269	ptsN	PTS IIA-like nitrogen-regulatory protein PtsN
SPO0078	SPO_RS00395	WP_011045851.1	0.159908	0.836402	SPO0078	ribosomal subunit interface protein, putative
SPO0079	SPO_RS00400	WP_011045852.1	0.709525	0.206078	SPO0079	ABC transporter, ATP-binding protein
SPO0080	SPO_RS00405	WP_011045853.1	0.232352	0.723851	SPO0080	hypothetical protein
SPO0081	SPO_RS00410	WP_011045854.1	0.297563	0.737232	SPO0081	hypothetical protein
SPO0082	SPO_RS00415	WP_011045855.1	0.610967	0.370473	kdsD	arabinose 5-phosphate isomerase
SPO0083	SPO_RS00420	WP_011045856.1	0.700364	0.212703	SPO0083	exonuclease, putative
SPO0084	SPO_RS00425	WP_011045857.1	0.900667	0.126805	betB	betaine aldehyde dehydrogenase
SPO0085	SPO_RS00430	WP_044027756.1	-0.304493	0.675284	SPO0085	hypothetical protein
SPO0086	SPO_RS00435	WP_011045859.1	0.0707683	0.934614	SPO0086	lipoprotein, putative
SPO0087	SPO_RS00440	WP_044028884.1	-0.553237	0.455443	SPO0087	hypothetical protein
SPO0088	SPO_RS00445	WP_011045861.1	-0.718243	0.274189	SPO0088	hypothetical protein
SPO0089	SPO_RS00450	WP_011045862.1	-0.541905	0.457677	SPO0089	hypothetical protein
SPO0090	SPO_RS00455	WP_011045863.1	-0.913015	0.25447	SPO0090	hypothetical protein
SPO0091	SPO_RS00460	WP_011045864.1	0.421576	0.536409	SPO0091	rhodanese-like domain protein
SPO0092	SPO_RS00465	WP_011045865.1	0.16198	0.862439	SPO0092	heat shock protein, Hsp70 family
SPO0093	SPO_RS00470	WP_011045866.1	-0.262715	0.708994	pncA	pyrazinamidase/nicotinamidase
SPO0094	SPO_RS00475	WP_011045867.1	3.10792	2.09e-08	SPO0094	sensory box sensor histidine kinase/response regulator
SPO0095	SPO_RS00480	WP_044027757.1	0.660383	0.200667	pncB	nicotinate phosphoribosyltransferase
SPO0096	SPO_RS00485	WP_011045869.1	0.410112	0.590762	SPO0096	hypothetical protein
SPO0097	SPO_RS00490	WP_011045870.1	0.463443	0.428706	SPO0097	aldehyde dehydrogenase family protein
SPO0098	SPO_RS00495	WP_011045871.1	0.190444	0.794078	SPO0098	peptide/opine/nickel uptake family ABC transporter, ATP-binding protein
SPO0099	SPO_RS00500	WP_011045872.1	0.260108	0.705274	SPO0099	peptide/opine/nickel uptake family ABC transporter, permease protein
SPO0100	SPO_RS00505	WP_011045873.1	0.201091	0.781164	SPO0100	peptide/opine/nickel uptake family ABC transporter, permease protein
SPO0101	SPO_RS00510	WP_011045874.1	0.23166	0.737232	SPO0101	peptide/opine/nickel uptake family ABC transporter, periplasmic substrate-binding protein
SPO0102	SPO_RS00515	WP_011045875.1	-0.177847	0.814766	panB	3-methyl-2-oxobutanoate hydroxymethyltransferase
SPO0103	SPO_RS00520	WP_011045876.1	-0.316168	0.602033	panC	pantoate--beta-alanine ligase
SPO0104	SPO_RS00525	WP_011045877.1	-0.442071	0.452407	glpK	glycerol kinase
SPO0105	SPO_RS00530	WP_011045878.1	0.0492378	0.953517	SPO0105	monooxygenase family protein
SPO0106	SPO_RS00535	WP_011045879.1	-0.355947	0.587746	SPO0106	hypothetical protein
SPO0107	SPO_RS00540	WP_011045880.1	0.252959	0.705274	recQ	ATP-dependent DNA helicase RecQ
SPO0108	SPO_RS22360	WP_084790933.1	0.041855	0.969418	SPO0108	transposase, truncation
SPO0109	SPO_RS00545	WP_011045882.1	-0.0878307	0.918233	SPO0109	hypothetical protein
SPO0110	SPO_RS00550	WP_011045883.1	-0.285895	0.695938	SPO0110	ABC transporter, ATP binding/permease protein
SPO0111	SPO_RS00555	WP_011045884.1	0.208866	0.78365	SPO0111	hypothetical protein
SPO0112	SPO_RS00560	WP_011045885.1	0.314656	0.650713	SPO0112	poly(3-hydroxyalkanoate) polymerase family protein
SPO0113	SPO_RS00565	WP_011045886.1	-0.366371	0.733526	fabI-1	enoyl-(acyl-carrier-protein) reductase
SPO0114	SPO_RS00570	WP_011045887.1	0.202327	0.869851	SPO0114	hypothetical protein
SPO0115	SPO_RS00575	WP_011045888.1	-0.0373222	0.973374	SPO0115	maoC family protein/phosphate acetyl/butaryl transferase
SPO0116	SPO_RS00580	WP_011045889.1	-0.0604849	0.946971	ackA	acetate kinase
SPO0118	SPO_RS00600	WP_044027760.1	0.67684	0.22577	SPO0118	hypothetical protein
SPO0119	SPO_RS00605	WP_011045891.1	0.971685	0.0559512	SPO0119	transcriptional regulator, AsnC family
SPO0120	SPO_RS00610	WP_011045892.1	-0.789741	0.376497	SPO0120	hypothetical protein
SPO0122	SPO_RS00625	WP_011045893.1	0.971904	0.0412414	SPO0122	YGGT family protein
SPO0123	SPO_RS00630	WP_011045894.1	0.14039	0.836402	SPO0123	hypothetical protein
SPO0124	SPO_RS00635	WP_044028894.1	0.447709	0.437327	mepA	murein endopeptidase
SPO0125	SPO_RS00640	WP_011045896.1	0.327052	0.672086	SPO0125	hypothetical protein
SPO0126	SPO_RS00645	WP_044027763.1	1.16895	0.0176066	SPO0126	hypothetical protein
SPO0127	SPO_RS00650	WP_011045898.1	-0.304093	0.640842	SPO0127	peptidyl-tRNA hydrolase domain protein
SPO0128			0.31787	0.596946	SPO0128	oxidoreductase, short chain dehydrogenase/reductase family
SPO0129	SPO_RS00660	WP_011045900.1	0.170324	0.810529	SPO0129	peptidase, T4 family
SPO0130	SPO_RS00665	WP_011045901.1	0.224384	0.78753	SPO0130	cytochrome c family protein
SPO0131	SPO_RS00670	WP_011045902.1	0.130635	0.859784	SPO0131	isopentyl-diphosphate delta-isomerase
SPO0132	SPO_RS00675	WP_011045903.1	4.28556	9.35e-13	SPO0132	sensor histidine kinase/response regulator
SPO0133	SPO_RS00680	WP_011045904.1	-0.424166	0.487442	SPO0133	PAN domain protein
SPO0134	SPO_RS00685	WP_011045905.1	-0.663686	0.227126	SPO0134	hypothetical protein
SPO0135	SPO_RS00690	WP_084791029.1	-0.393803	0.50802	pbpC	penicillin-binding protein 1C
SPO0136	SPO_RS00695	WP_011045907.1	-0.713839	0.148605	SPO0136	hypothetical protein
SPO0137	SPO_RS00700	WP_011045908.1	-0.664586	0.188057	SPO0137	hypothetical protein
SPO0138	SPO_RS00705	WP_011045909.1	-0.643664	0.213236	SPO0138	hypothetical protein
SPO0139	SPO_RS00710	WP_011045910.1	-0.568526	0.329571	SPO0139	ATPase, MoxR family
SPO0140	SPO_RS00715	WP_011045911.1	-0.908264	0.15367	SPO0140	hypothetical protein
SPO0141	SPO_RS00720	WP_011045912.1	0.228008	0.783395	SPO0141	DNA binding protein, putative
SPO0142	SPO_RS00730	WP_011045913.1	-1.66843	0.000720153	bktB	beta-ketothiolase
SPO0143	SPO_RS00735	WP_011045914.1	0.0428481	0.960629	SPO0143	iron-sulfur cluster-binding protein
SPO0144	SPO_RS00740	WP_011045915.1	0.343886	0.643615	ubiB	2-polyprenylphenol 6-hydroxylase
SPO0145	SPO_RS00745	WP_044027772.1	0.68106	0.199554	ubiE	ubiquinone/menaquinone biosynthesis methyltransferase UbiE
SPO0146	SPO_RS00750	WP_011045917.1	0.158182	0.833484	mutM	formamidopyrimidine-DNA glycosylase
SPO0147	SPO_RS00755	WP_011045918.1	0.430473	0.492923	SPO0147	enoyl-CoA hydratase
SPO0148	SPO_RS00760	WP_011045919.1	1.72552	0.00115454	rpsT	ribosomal protein S20
SPO0149	SPO_RS00765	WP_084791031.1	0.315235	0.651448	dnaA	chromosomal replication initiator protein DnaA
SPO0150	SPO_RS00770	WP_011045921.1	0.363418	0.536733	dnaN	DNA polymerase III, beta subunit
SPO0151	SPO_RS00775	WP_011045922.1	0.449738	0.592862	recF	DNA replication and repair protein RecF
SPO0152	SPO_RS00780	WP_011045923.1	0.591054	0.441537	SPO0152	transporter, LysE family
SPO0153	SPO_RS00785	WP_011045924.1	0.388643	0.572691	SPO0153	transcriptional regulator, TetR family
SPO0154	SPO_RS00790	WP_011045925.1	-0.233785	0.784427	SPO0154	NAD(P)H dehydrogenase, quinone family
SPO0155	SPO_RS00795	WP_011045926.1	0.707351	0.15644	gyrB	DNA gyrase, B subunit
SPO0156	SPO_RS00800	WP_011045927.1	0.490721	0.472614	rtcR	transcriptional regulator RtcR
SPO0157	SPO_RS00805	WP_044027777.1	-0.539958	0.352139	SPO0157	TROVE domain protein
SPO0160	SPO_RS00820	WP_011045929.1	-0.0163236	0.989801	SPO0160	hypothetical protein
SPO0161	SPO_RS00825	WP_011045930.1	0.644731	0.205828	SPO0161	DNA-binding response regulator, LuxR family
SPO0162	SPO_RS00830	WP_011045931.1	1.24881	0.012282	SPO0162	hypothetical protein
SPO0163	SPO_RS00835	WP_011045932.1	1.05864	0.0137319	SPO0163	sensory box histidine kinase/response regulator
SPO0164	SPO_RS00840	WP_011045933.1	-0.201914	0.797488	SPO0164	oxidoreductase, FMN-binding/pyridine nucleotide-disulfide oxidoreductase
SPO0165	SPO_RS00845	WP_011045934.1	-0.427865	0.594021	SPO0165	pyrroline-5-carboxylate reductase, putative
SPO0166	SPO_RS00850	WP_011045935.1	0.263253	0.705503	SPO0166	N-methylproline demethylase, putative
SPO0167	SPO_RS00855	WP_011045936.1	0.458261	0.439237	SPO0167	trimethylamine methyltransferase family protein
SPO0168	SPO_RS00860	WP_011045937.1	0.496999	0.510744	SPO0168	transcriptional regulator, TetR family
SPO0169	SPO_RS00865	WP_011045938.1	3.60327	3.34e-11	SPO0169	transglycosylase, Slt family
SPO0170	SPO_RS00870	WP_011045939.1	3.5202	4.27e-10	flhA	flagellar biosynthesis protein FlhA
SPO0171	SPO_RS00875	WP_011045940.1	2.51903	1.15e-05	fliR	flagellar biosynthetic protein FliR
SPO0172	SPO_RS00880	WP_011045941.1	2.97947	3.2e-08	flhB	flagellar biosynthetic protein FlhB
SPO0173	SPO_RS00885	WP_051420297.1	3.53491	1.88e-10	SPO0173	hypothetical protein
SPO0174	SPO_RS00890	WP_011045943.1	4.46717	1.47e-13	SPO0174	hypothetical protein
SPO0175	SPO_RS00895	WP_011045944.1	3.99853	1.72e-12	flgH	flagellar L-ring protein FlgH
SPO0176	SPO_RS00900	WP_011045945.1	4.05995	5.05e-11	flgA	flagellar basal-body P-ring formation protein FlgA
SPO0177	SPO_RS00905	WP_011045946.1	3.92196	2.16e-10	flgG	flagellar basal-body rod protein FlgG
SPO0178	SPO_RS00910		4.3947	9.43e-13	flgF	flagellar basal-body rod protein FlgF
SPO0179	SPO_RS00915	WP_011045948.1	4.86052	6.51e-14	fliQ	flagellar biosynthetic protein FliQ
SPO0180	SPO_RS00920	WP_011045949.1	4.45788	3.6e-13	SPO0180	flagellar hook-basal body complex protein FliE, putative
SPO0181			4.35749	2.17e-11	flgC	flagellar basal-body rod protein FlgC
SPO0182			4.16935	6.99e-11	flgB	flagellar basal-body rod protein%3B FlgB
SPO0183			3.07167	7.22e-09	fliI	H+-transporting two-sector ATPase, flagellum-specific
SPO0184	SPO_RS00940	WP_011045953.1	-1.57233	0.00120452	SPO0184	hypothetical protein
SPO0185			-2.36898	1.37e-08	SPO0185	hypothetical protein
SPO0186	SPO_RS00950	WP_044027786.1	-2.09878	2.55e-06	SPO0186	bordetella uptake gene family protein
SPO0187	SPO_RS00955	WP_011045956.1	-0.217336	0.744461	SPO0187	DNA-binding response regulator
SPO0188	SPO_RS00960	WP_011045957.1	-0.104135	0.884888	SPO0188	sensor histidine kinase
SPO0189	SPO_RS00965	WP_011045958.1	-0.0918357	0.900892	SPO0189	hypothetical protein
SPO0190	SPO_RS00970	WP_011045959.1	-1.43892	0.000377501	SPO0190	oxidoreductase, GMC family
SPO0191	SPO_RS00975	WP_044028904.1	1.38308	0.0148933	motB	chemotaxis protein MotB
SPO0192	SPO_RS00980	WP_044028906.1	4.88461	6.91e-16	SPO0192	flagellar hook protein FlgE, putative
SPO0193	SPO_RS00985	WP_011045962.1	4.72736	8.75e-16	SPO0193	flagellar hook-associated protein FlgK, putative
SPO0194	SPO_RS00990	WP_011045963.1	4.51152	1.83e-13	SPO0194	flagellar hook-associated protein FlgL family protein
SPO0195			4.2649	4.92e-14	flgI	flagellar P-ring protein FlgI
SPO0196	SPO_RS01000	WP_011045965.1	3.45613	1.43e-09	fliP	flagellar biosynthetic protein FliP
SPO0197	SPO_RS01005	WP_044027787.1	3.43987	2.26e-08	fliN	flagellar motor switch protein FliN
SPO0198	SPO_RS01010	WP_011045967.1	3.90542	2.75e-11	SPO0198	ABC transporter, ATP-binding protein, flagellar, putative
SPO0199	SPO_RS01015	WP_011045968.1	3.6899	2.48e-10	fliF	flagellar M-ring protein FliF
SPO0200	SPO_RS01020	WP_011045969.1	3.58528	1.56e-11	fliL	flagellar basal body-associated protein FliL
SPO0201	SPO_RS01025	WP_011045970.1	3.56168	1.54e-10	SPO0201	hypothetical protein
SPO0202	SPO_RS01030	WP_011045971.1	3.98021	4.44e-11	SPO0202	hypothetical protein
SPO0203	SPO_RS01035	WP_011045972.1	4.14497	3.25e-12	motA	chemotaxis protein MotA
SPO0204	SPO_RS01040	WP_011045973.1	3.70006	2.47e-10	SPO0204	hypothetical protein
SPO0205	SPO_RS01045	WP_011045974.1	-0.484816	0.508357	SPO0205	MmgE/PrpD family protein
SPO0206	SPO_RS01050	WP_011045975.1	0.0070399	0.99627	SPO0206	transcriptional regulator, LysR family
SPO0207	SPO_RS01055	WP_011045976.1	-0.362794	0.571636	SPO0207	aminomethyl transferase family protein
SPO0209	SPO_RS01065	WP_011045977.1	-0.214822	0.752109	SPO0209	Na/Pi-cotransporter family protein
SPO0210	SPO_RS01070	WP_011045978.1	0.605132	0.369199	leuB	3-isopropylmalate dehydrogenase
SPO0211	SPO_RS01075	WP_011045979.1	0.0333759	0.981343	SPO0211	transcriptional regulator, LysR family
SPO0212	SPO_RS01080	WP_011045980.1	-0.710527	0.280189	SPO0212	hypothetical protein
SPO0213	SPO_RS01085	WP_011045981.1	-0.0503085	0.952965	SPO0213	hypothetical protein
SPO0214	SPO_RS01090	WP_011045982.1	-0.196114	0.783395	SPO0214	hypothetical protein
SPO0215	SPO_RS01095	WP_011045983.1	0.601679	0.424174	leuD-1	3-isopropylmalate dehydratase, small subunit
SPO0216	SPO_RS01100	WP_011045984.1	1.1608	0.0282066	leuC-1	3-isopropylmalate dehydratase, large subunit
SPO0217			1.1395	0.0200864	SPO0217	hypothetical protein
SPO0218	SPO_RS01110	WP_011045986.1	-0.200859	0.781774	SPO0218	mechanosensitive ion channel family protein
SPO0219	SPO_RS01115	WP_044028912.1	0.683956	0.238189	SPO0219	iojap-related protein
SPO0220	SPO_RS01120	WP_011045988.1	0.90289	0.0861909	SPO0220	hypothetical protein
SPO0221	SPO_RS01125	WP_011045989.1	1.14172	0.0723825	SPO0221	hypothetical protein
SPO0222	SPO_RS01130	WP_011045990.1	-0.689443	0.420122	ald	alanine dehydrogenase
SPO0223	SPO_RS01135	WP_011045991.1	-0.100281	0.895402	SPO0223	transcriptional regulator, AsnC family
SPO0224	SPO_RS01140	WP_011045992.1	-0.339957	0.562789	SPO0224	polyphosphate kinase, putative
SPO0225	SPO_RS01145	WP_011045993.1	0.556665	0.424771	SPO0225	transcriptional regulator, putative
SPO0226	SPO_RS01150	WP_044027789.1	0.3841	0.596672	SPO0226	cytochrome P450 family protein
SPO0227			-0.380929	0.614206	SPO0227	PaxA, putative
SPO0228			-0.0576943	0.955855	SPO0228	hypothetical protein
SPO0229	SPO_RS01170	WP_008207378.1	1.32476	0.000744097	rpsU	ribosomal protein S21
SPO0230	SPO_RS01175	WP_011045997.1	0.33162	0.614023	SPO0230	hypothetical protein
SPO0231	SPO_RS01180	WP_011045998.1	0.439546	0.509596	SPO0231	alcohol dehydrogenase, zinc-containing
SPO0232	SPO_RS01185	WP_011045999.1	-0.299544	0.633014	SPO0232	quinone oxidoreductase, putative
SPO0233	SPO_RS01190	WP_011046000.1	0.170879	0.806769	SPO0233	transcriptional regulator, AsnC family
SPO0234	SPO_RS01195	WP_011046001.1	-0.401278	0.706018	lysdh	Lysine dehydrogenase
SPO0235	SPO_RS01200	WP_044028919.1	-0.881627	0.174969	aasadh	alpha-aminoadipic semialdehyde dehydrogenase
SPO0236	SPO_RS01205	WP_011046003.1	-0.828702	0.238761	SPO0236	glycerophosphoryl diester phosphodiesterase, putative
SPO0237	SPO_RS01210	WP_011046004.1	-0.540085	0.422971	upgC	SN-glycerol-3-phosphate ABC transporter, ATP-binding protein
SPO0238	SPO_RS01215	WP_011046005.1	-0.512968	0.445296	ugpE	SN-glycerol-3-phosphate ABC transporter, permease protein
SPO0239	SPO_RS01220	WP_044027790.1	-0.692677	0.19112	ugpA	SN-glycerol-3-phosphate ABC transporter, permease protein
SPO0240	SPO_RS01225	WP_044028921.1	-0.0559131	0.949149	ugpB	SN-glycerol-3-phosphate ABC transporter, periplasmic SN-glycerol-3-phosphate-binding protein
SPO0241	SPO_RS01230	WP_011046008.1	0.112996	0.88584	SPO0241	transcriptional regulator, LysR family
SPO0247	SPO_RS01260	WP_011046009.1	0.180909	0.784427	dxs	1-deoxy-D-xylulose-5-phosphate synthase
SPO0248	SPO_RS01265	WP_011046010.1	0.0298108	0.973374	ispA	farnesyl diphosphate synthase
SPO0249	SPO_RS01270	WP_044027791.1	0.373506	0.617562	xseB	exodeoxyribonuclease VII, small subunit
SPO0250	SPO_RS01275	WP_011046012.1	0.246426	0.770421	SPO0250	histone deacetylase family protein
SPO0251	SPO_RS01280	WP_011046013.1	0.431114	0.58038	petR	DNA-binding response regulator PetR
SPO0252	SPO_RS01285	WP_011046014.1	0.584888	0.258617	petP	transcriptional regulator PetP
SPO0253	SPO_RS01290	WP_011046015.1	0.79834	0.138755	ilvE	branched-chain amino acid aminotransferase
SPO0254	SPO_RS01295	WP_044027792.1	0.259951	0.700233	ohr	organic hydroperoxide resistance protein
SPO0255	SPO_RS01300	WP_011046017.1	0.395175	0.533392	SPO0255	transcriptional regulator, MarR family
SPO0256	SPO_RS01305	WP_011046018.1	-0.534548	0.541167	SPO0256	copper-binding protein, plastocyanin/azurin family
SPO0257	SPO_RS01310	WP_011046019.1	-0.143721	0.860171	SPO0257	hypothetical protein
SPO0258	SPO_RS01315	WP_011046020.1	-0.0649099	0.935699	SPO0258	transcriptional regulator, AraC family
SPO0259	SPO_RS01320	WP_044028922.1	0.236602	0.770479	SPO0259	hypothetical protein
SPO0260	SPO_RS01325	WP_011046022.1	-0.102084	0.894364	SPO0260	alkaline phosphatase, putative
SPO0261	SPO_RS01330	WP_011046023.1	0.51882	0.555341	SPO0261	hypothetical protein
SPO0262	SPO_RS01335	WP_011046024.1	0.509225	0.46334	cobO	cob(I)alamin adenosyltransferase
SPO0263	SPO_RS01340	WP_044027793.1	-0.0824766	0.921	SPO0263	membrane protein
SPO0264	SPO_RS01345	WP_011046026.1	-0.216976	0.740335	SPO0264	CaiB/BaiF family protein
SPO0265	SPO_RS01350	WP_011046027.1	0.0446997	0.968122	SPO0265	auxin efflux carrier family protein
SPO0266	SPO_RS01355	WP_011046028.1	0.348	0.740335	SPO0266	HD domain protein
SPO0267	SPO_RS01360	WP_011046029.1	0.772396	0.203051	aroC	chorismate synthase
SPO0268			-0.0527662	0.944803	ribH-1	riboflavin synthase, beta subunit
SPO0269	SPO_RS01370	WP_011046031.1	0.313106	0.625035	SPO0269	negative transcriptional regulator
SPO0270	SPO_RS01375	WP_011046032.1	-0.842561	0.0664733	SPO0270	glutathione S-transferase family protein
SPO0271	SPO_RS01380	WP_011046033.1	0.536344	0.317551	petA	ubiquinol-cytochrome c reductase, iron-sulfur subunit
SPO0272	SPO_RS01385	WP_011046034.1	0.321933	0.6324	petB	ubiquinol--cytochrome c reductase, cytochrome B
SPO0273	SPO_RS01390	WP_011046035.1	-0.0212086	0.985026	petC	ubiquinol--cytochrome c reductase, cytochrome c1
SPO0274			0.609678	0.579958	SPO0274	hypothetical protein
SPO0275	SPO_RS01400	WP_011046037.1	0.365108	0.633554	SPO0275	cytochrome b, putative
SPO0276	SPO_RS01405	WP_011046038.1	0.3401	0.673913	SPO0276	transcriptional regulator, LuxR family
SPO0277	SPO_RS01410	WP_011046039.1	0.427527	0.5755	SPO0277	MiaB-like tRNA modifying enzyme
SPO0278	SPO_RS01415	WP_044028925.1	0.25167	0.725273	dapF	diaminopimelate epimerase
SPO0280			1.21574	0.137123	SPO0280	transposase, truncation
SPO0281	SPO_RS01425	WP_011046042.1	-0.72346	0.159689	SPO0281	hypothetical protein
SPO0282	SPO_RS01430	WP_011046043.1	-0.222039	0.780834	SPO0282	hypothetical protein
SPO0283	SPO_RS01435	WP_011046044.1	-0.131795	0.858823	SPO0283	putative protein TIGR00023
SPO0284	SPO_RS01440	WP_011046045.1	0.301428	0.690278	SPO0284	dihydroorotase, multifunctional complex type
SPO0285	SPO_RS01445	WP_011046046.1	0.63827	0.477445	SPO0285	hypothetical protein
SPO0286	SPO_RS01450	WP_011046047.1	0.679392	0.425903	SPO0286	hypothetical protein
SPO0287	SPO_RS01455	WP_011046048.1	0.996626	0.0613974	pyrB	aspartate carbamoyltransferase
SPO0288	SPO_RS01465	WP_011046049.1	-0.291373	0.651448	udgA	uracil-DNA glycosylase
SPO0289	SPO_RS01470	WP_011046050.1	-0.222061	0.74254	SPO0289	Ser/Thr protein phosphatase family protein
SPO0290	SPO_RS01475	WP_011046051.1	-0.233322	0.7277	SPO0290	transmembrane amino acid efflux protein
SPO0291	SPO_RS01480	WP_011046052.1	-0.0663432	0.933025	SPO0291	molybdenum cofactor biosynthesis protein B
SPO0292	SPO_RS01485	WP_011046053.1	-0.741897	0.126577	SPO0292	efflux transporter, RND family, MFP subunit
SPO0293	SPO_RS01490	WP_011046054.1	-0.75934	0.111802	SPO0293	transporter, AcrB/AcrD/AcrF family
SPO0294	SPO_RS01495	WP_011046055.1	0.170977	0.814766	SPO0294	hydrolase, NUDIX family
SPO0295	SPO_RS01500	WP_084791032.1	-0.101093	0.882112	SPO0295	hypothetical protein
SPO0296	SPO_RS01505	WP_044028928.1	-0.215422	0.753718	SPO0296	hypothetical protein
SPO0297	SPO_RS01510	WP_011046058.1	0.450492	0.435759	SPO0297	Sua5/YciO/YrdC family protein
SPO0298	SPO_RS01515	WP_011046059.1	-1.87079	1.63e-06	SPO0298	acyl-CoA dehydrogenase family protein
SPO0299	SPO_RS01520	WP_044027799.1	-1.43538	0.00032167	SPO0299	metallo-beta-lactamase family protein
SPO0300	SPO_RS01525	WP_011046061.1	-0.994763	0.0223583	SPO0300	hypothetical protein
SPO0301	SPO_RS01530	WP_011046062.1	-0.231307	0.71786	SPO0301	glycerophosphoryl diester phosphodiesterase family protein
SPO0302	SPO_RS01535	WP_011046063.1	0.0672737	0.932293	SPO0302	hypothetical protein
SPO0303	SPO_RS01540	WP_011046064.1	0.817676	0.137123	SPO0303	cytochrome c oxidase, subunit IV domain protein
SPO0304	SPO_RS01545	WP_011046065.1	1.08634	0.0683849	SPO0304	lipoprotein, putative
SPO0305	SPO_RS01555	WP_011046066.1	0.517015	0.412933	SPO0305	AzlC family protein
SPO0306	SPO_RS01560	WP_044027802.1	0.115221	0.874091	fdhD	formate dehydrogenase accessory protein FdhD
SPO0307	SPO_RS01570	WP_011046068.1	0.434747	0.589175	mobA	molybdopterin-guanine dinucleotide biosynthesis protein A
SPO0308	SPO_RS01575	WP_011046069.1	0.505309	0.490593	mobB	molybdopterin-guanine dinucleotide biosynthesis protein B
SPO0309	SPO_RS01580	WP_011046070.1	0.539119	0.416424	SPO0309	hypothetical protein
SPO0310	SPO_RS01585	WP_011046071.1	0.18414	0.816112	moeA	molybdopterin biosynthesis protein MoeA
SPO0311	SPO_RS01590	WP_011046072.1	0.449543	0.437327	SPO0311	hypothetical protein
SPO0312	SPO_RS01595	WP_011046073.1	0.589866	0.322404	greA	transcription elongation factor GreA
SPO0313	SPO_RS01600	WP_011046074.1	0.29139	0.700822	SPO0313	glyoxalase family protein
SPO0314	SPO_RS01605	WP_011046075.1	0.14166	0.874689	soxR	redox-sensitive transcriptional activator SoxR
SPO0315	SPO_RS01610	WP_011046076.1	0.11896	0.874368	SPO0315	hypothetical protein
SPO0316	SPO_RS01615	WP_011046077.1	-1.40932	0.00163682	SPO0316	electrotransfer ubiquinone oxidoreductase family protein
SPO0317	SPO_RS01620	WP_084791034.1	-0.0406836	0.958751	SPO0317	TPR domain protein
SPO0318	SPO_RS01625	WP_011046079.1	-0.29629	0.653553	ispE	4-diphosphocytidyl-2C-methyl-D-erythritol kinase
SPO0319	SPO_RS01630	WP_011046080.1	0.673861	0.252402	ddsA	decaprenyl diphosphate synthase
SPO0320	SPO_RS01635	WP_011046081.1	0.377259	0.647736	SPO0320	hypothetical protein
SPO0321	SPO_RS01640	WP_011046082.1	0.0249598	0.980948	SPO0321	hypothetical protein
SPO0322	SPO_RS22380	WP_011046083.1	0.0791316	0.932293	SPO0322	hypothetical protein
SPO0323	SPO_RS01645	WP_011046084.1	-0.00267245	0.998545	SPO0323	hypothetical protein
SPO0324	SPO_RS01650	WP_011046085.1	0.546793	0.395588	SPO0324	transcriptional regulator, LysR family
SPO0325	SPO_RS01655	WP_011046086.1	-1.33682	0.0127351	phbB	acetoacetyl-CoA reductase
SPO0326	SPO_RS01660	WP_011046087.1	0.000970406	0.999164	phbA	acetyl-CoA acetyltransferase
SPO0327	SPO_RS01665	WP_011046088.1	4.71055	6.91e-16	SPO0327	EAL domain protein
SPO0328	SPO_RS01670	WP_011046089.1	-0.884739	0.0723753	SPO0328	hypothetical protein
SPO0329	SPO_RS01675	WP_011046090.1	-1.03206	0.0256972	SPO0329	hypothetical protein
SPO0330	SPO_RS01680	WP_011046091.1	-1.05086	0.0923657	ccpA	cytochrome c peroxidase
SPO0331	SPO_RS01685	WP_011046092.1	0.19111	0.78365	SPO0331	thiol:disulfide interchange protein, putative
SPO0332	SPO_RS01690	WP_011046093.1	0.723957	0.148004	argH	argininosuccinate lyase
SPO0333	SPO_RS01695	WP_011046094.1	-0.825793	0.13726	SPO0333	lipoprotein, putative
SPO0334	SPO_RS01700	WP_011046095.1	0.466855	0.517246	lysA	diaminopimelate decarboxylase
SPO0335	SPO_RS01705	WP_011046096.1	-0.92378	0.0575749	SPO0335	hypothetical protein
SPO0336	SPO_RS01710	WP_011046097.1	-0.0339086	0.973374	SPO0336	MJ0042 family finger-like domain protein
SPO0337	SPO_RS01715	WP_044027806.1	0.918374	0.0969191	ftsE	cell division ATP-binding protein FtsE
SPO0338	SPO_RS01720	WP_011046099.1	0.930302	0.111969	SPO0338	cell division permease protein FtsX, putative
SPO0339	SPO_RS01725	WP_011046100.1	0.600803	0.339696	SPO0339	acyltransferase family protein
SPO0340	SPO_RS01730	WP_011046101.1	0.551847	0.347012	lpdA	2-oxoglutarate dehydrogenase, E3 component, dihydrolipoamide dehydrogenase
SPO0342	SPO_RS01735	WP_011046103.1	0.571617	0.322307	SPO0342	hypothetical protein
SPO0343	SPO_RS01740	WP_030003161.1	0.231382	0.737408	sucB	2-oxoglutarate dehydrogenase, E2 component, dihydrolipoamide succinyltransferase
SPO0344	SPO_RS01745	WP_011046105.1	0.249798	0.709987	sucA	2-oxoglutarate dehydrogenase, E1 component
SPO0344a	SPO_RS01750	WP_044027807.1	0.091735	0.901774	SPO0344a	hypothetical protein
SPO0345	SPO_RS01755	WP_011046106.1	-0.325107	0.584039	SPO0345	hypothetical protein
SPO0346	SPO_RS01760	WP_011046107.1	-0.139083	0.856478	sucD	succinyl-CoA synthase, alpha subunit
SPO0346a			0.0612559	0.946214	SPO0346a	hypothetical protein
SPO0347	SPO_RS01765	WP_011046108.1	-0.0718252	0.936163	SPO0347	succinyl-CoA synthase, beta subunit
SPO0348	SPO_RS22090	WP_051420300.1	-0.239642	0.704608	SPO0348	hypothetical protein
SPO0349	SPO_RS01775	WP_011046110.1	1.05801	0.0575749	mdh	malate dehydrogenase, NAD-dependent
SPO0350	SPO_RS01780	WP_011046111.1	-0.110381	0.882088	SPO0350	hypothetical protein
SPO0351	SPO_RS01785	WP_011046112.1	4.2008	8.87e-13	SPO0351	hypothetical protein
SPO0352	SPO_RS01790	WP_011046113.1	-1.29629	0.010991	citE	citrate lyase, beta subunit
SPO0353	SPO_RS01795	WP_011046114.1	-0.516805	0.448451	SPO0353	NnrU family protein
SPO0354	SPO_RS01800	WP_011046115.1	-0.418516	0.536409	SPO0354	hypothetical protein
SPO0355	SPO_RS01805	WP_011046116.1	-0.486038	0.472893	SPO0355	hypothetical protein
SPO0356	SPO_RS01810	WP_011046117.1	0.684255	0.199225	SPO0356	hypothetical protein
SPO0357	SPO_RS01815	WP_011046118.1	-0.54313	0.361477	SPO0357	von Willebrand factor type A domain protein
SPO0358	SPO_RS01820	WP_011046119.1	0.165232	0.806808	sdhC	succinate dehydrogenase, cytochrome b556 subunit
SPO0359	SPO_RS01825	WP_011046120.1	0.313908	0.630107	sdhD	succinate dehydrogenase, hydrophobic membrane anchor protein
SPO0360	SPO_RS01830	WP_011046121.1	0.25386	0.706606	sdhA	succinate dehydrogenase, flavoprotein subunit
SPO0360a			0.000390557	0.999349	SPO0360a	hypothetical protein
SPO0361	SPO_RS01835	WP_011046122.1	-0.275676	0.651448	sdhB	succinate dehydrogenase, iron-sulfur protein
SPO0362	SPO_RS01840	WP_044027809.1	0.466248	0.40922	SPO0362	type I secretion target repeat protein
SPO0363			1.09663	0.0581238	SPO0363	hypothetical protein
SPO0364	SPO_RS01845	WP_051420301.1	0.0712478	0.927597	SPO0364	decarboxylase, pyridoxal-dependent
SPO0365	SPO_RS01850	WP_011046126.1	0.340399	0.573251	SPO0365	hypothetical protein
SPO0366	SPO_RS01855	WP_011046127.1	-0.821692	0.177809	deoD	purine nucleoside phosphorylase
SPO0367	SPO_RS01860	WP_011046128.1	-0.9951	0.0596329	SPO0367	DNA-binding protein, H-NS family
SPO0368	SPO_RS01865	WP_011046129.1	-2.59789	2.8e-08	SPO0368	methylmalonyl-CoA mutase
SPO0369	SPO_RS01870	WP_011046130.1	-0.972167	0.0438528	SPO0369	acyltransferase family protein
SPO0370	SPO_RS01875	WP_011046131.1	-4.02137	1.03e-16	ccrA	crotonyl-CoA reductase
SPO0371	SPO_RS01880	WP_011046132.1	1.86844	9.14e-05	luxR-1	autoinducer-binding transcriptional regulator LuxR
SPO0372	SPO_RS01885	WP_011046133.1	1.94438	3.22e-05	SPO0372	autoinducer synthesis protein
SPO0373	SPO_RS01890	WP_044027813.1	0.442355	0.438359	SPO0373	helicase, ATP-dependent, putative
SPO0374	SPO_RS01895	WP_044027814.1	0.487263	0.361477	SPO0374	hypothetical protein
SPO0375	SPO_RS01900	WP_044027815.1	0.427837	0.438137	SPO0375	membrane protein
SPO0376	SPO_RS01905	WP_044027816.1	-1.07907	0.0162265	SPO0376	sugar ABC transporter, permease protein
SPO0377	SPO_RS01910	WP_011046138.1	-0.844481	0.0874335	SPO0377	sugar ABC transporter, permease protein
SPO0378	SPO_RS01915	WP_011046139.1	-0.41367	0.552062	SPO0378	sugar ABC transporter, ATP-binding protein
SPO0379	SPO_RS01920	WP_011046140.1	-0.689107	0.211069	SPO0379	sugar ABC transporter, periplasmic sugar-binding protein
SPO0380	SPO_RS01925	WP_011046141.1	-0.0632593	0.961741	SPO0380	ribosomal-protein-alanine acetyltransferase, putative
SPO0381	SPO_RS01930	WP_011046142.1	-0.311137	0.66053	SPO0381	protease, putative
SPO0382	SPO_RS01935	WP_011046143.1	-0.62454	0.237815	SPO0382	nifU domain protein
SPO0383	SPO_RS01940	WP_011046144.1	-1.27971	0.0417502	SPO0383	acyl carrier protein phosphodiesterase, putative
SPO0384	SPO_RS22095	WP_011046145.1	0.609524	0.322307	SPO0384	hypothetical protein
SPO0385	SPO_RS01950	WP_011046146.1	0.242272	0.707045	SPO0385	2-hydroxychromene-2-carboxylate isomerase, putative
SPO0386	SPO_RS01955	WP_044027819.1	0.198682	0.783336	SPO0386	universal stress family protein
SPO0387	SPO_RS01960	WP_051420303.1	0.555575	0.397803	SPO0387	hypothetical protein
SPO0388	SPO_RS01965	WP_011046149.1	1.20132	0.00613854	SPO0388	aminotransferase, class IV
SPO0389	SPO_RS01970	WP_011046150.1	-0.0443251	0.977976	SPO0389	transcriptional regulator, AsnC family
SPO0390	SPO_RS01975	WP_011046151.1	-0.247482	0.778948	SPO0390	glutamate/leucine/phenylalanine/valine dehydrogenase family protein
SPO0391	SPO_RS01980	WP_011046152.1	-0.185902	0.823578	bphC3	biphenyl-2,3-diol 1,2-dioxygenase III
SPO0392	SPO_RS01985	WP_011046153.1	1.03363	0.0366429	trpS	tryptophanyl-tRNA synthetase
SPO0393	SPO_RS01990	WP_044027821.1	0.0524017	0.953517	SPO0393	rhomboid family protein
SPO0394	SPO_RS01995	WP_011046155.1	0.148128	0.877824	SPO0394	hypothetical protein
SPO0395	SPO_RS02000	WP_011046156.1	0.396634	0.593841	SPO0395	cyclic nucleotide-binding protein
SPO0396	SPO_RS02005	WP_011046157.1	-0.0961393	0.921584	mviN	integral membrane protein MviN
SPO0397	SPO_RS02010	WP_044027823.1	0.399182	0.552062	glnD	protein-P-II uridylyltransferase
SPO0398	SPO_RS02015	WP_011046159.1	0.010178	0.992954	SPO0398	hypothetical protein
SPO0399	SPO_RS02020	WP_011046160.1	0.442924	0.468991	SPO0399	tetrapyrrole methylase family protein
SPO0400	SPO_RS02025	WP_011046161.1	2.75473	6.76e-06	SPO0400	hypothetical protein
SPO0401	SPO_RS02030	WP_011046162.1	0.13266	0.858374	gshB	glutathione synthetase
SPO0402	SPO_RS02035	WP_011046163.1	1.5037	0.00561175	comM	competence protein ComM
SPO0403	SPO_RS02040	WP_030003165.1	-0.276448	0.774374	SPO0403	hypothetical protein
SPO0404	SPO_RS02045	WP_011046165.1	0.511676	0.517245	SPO0404	phosphoglycerate mutase family protein
SPO0405	SPO_RS02050	WP_011046166.1	0.999075	0.0370341	SPO0405	cobinamide kinase/cobinamide phosphate guanyltransferase
SPO0406	SPO_RS02055	WP_011046167.1	-0.855749	0.131788	rpoH-1	RNA polymerase sigma-32 factor
SPO0407	SPO_RS02060	WP_011046168.1	-0.600541	0.261635	SPO0407	hypothetical protein
SPO0408	SPO_RS02065	WP_011046169.1	0.252889	0.695522	coaBC	phosphopantothenoylcysteine decarboxylase/phosphopantothenate--cysteine ligase
SPO0409	SPO_RS02070	WP_011046170.1	0.110803	0.895804	dut	deoxyuridine 5'-triphosphate nucleotidohydrolase
SPO0410	SPO_RS02075	WP_011046171.1	0.155869	0.858563	SPO0410	molybdopterin biosynthesis protein MoeB, putative
SPO0411	SPO_RS02080	WP_044027825.1	0.351146	0.645861	SPO0411	hypothetical protein
SPO0412			0.317125	0.680091	SPO0412	hypothetical protein
SPO0413	SPO_RS02090	WP_011046174.1	0.286858	0.651448	SPO0413	Cys/Met metabolism PLP-dependent enzyme family protein
SPO0414	SPO_RS02095	WP_011046175.1	0.0347078	0.96755	SPO0414	peptidyl-dipeptidase, putative
SPO0415	SPO_RS02100	WP_030003166.1	0.331452	0.594465	SPO0415	D-isomer specific 2-hydroxyacid dehydrogenase family protein
SPO0416	SPO_RS02105	WP_011046177.1	0.00320609	0.998545	mreD	rod shape-determining protein MreD
SPO0417	SPO_RS02110	WP_011046178.1	-0.165638	0.798753	pbpA	penicillin-binding protein 2
SPO0418	SPO_RS02115	WP_011046179.1	0.390351	0.53367	SPO0418	hypothetical protein
SPO0419	SPO_RS02120	WP_044027828.1	-0.184038	0.779644	mreC	rod shape-determining protein MreC
SPO0420	SPO_RS02125	WP_011046181.1	0.700091	0.157188	mreB	rod shape-determining protein MreB
SPO0421	SPO_RS02130	WP_011046182.1	0.260043	0.712154	SPO0421	hypothetical protein
SPO0422	SPO_RS02135	WP_011046183.1	1.18547	0.0118191	leuA	2-isopropylmalate synthase
SPO0423	SPO_RS02140	WP_011046184.1	-0.264264	0.792476	SPO0423	DNA-binding protein, putative
SPO0424	SPO_RS02145	WP_011046185.1	-0.60029	0.464736	SPO0424	membrane protein
SPO0425	SPO_RS02150	WP_011046186.1	0.128273	0.864177	SPO0425	MORN repeat protein
SPO0426	SPO_RS02155	WP_011046187.1	0.838411	0.109124	nadE	glutamine-dependent NAD(+) synthetase
SPO0427	SPO_RS02160	WP_044027829.1	1.04103	0.0148952	SPO0427	hypothetical protein
SPO0428	SPO_RS02165	WP_011046189.1	-0.131545	0.853235	SPO0428	amino acid deaminase, putative
SPO0429	SPO_RS02170	WP_011046190.1	-1.33747	0.00185856	SPO0429	metallo-beta-lactamase family protein
SPO0430	SPO_RS02175	WP_044028940.1	0.508196	0.42088	gltX-1	glutamyl-tRNA synthetase
SPO0431	SPO_RS02180	WP_011046192.1	0.745576	0.200011	SPO0431	hypothetical protein
SPO0432	SPO_RS02185	WP_011046193.1	-0.160129	0.860962	SPO0432	rrf2 family protein
SPO0433	SPO_RS02190	WP_011046194.1	-0.807494	0.112388	SPO0433	ABC transporter, permease protein
SPO0434	SPO_RS02195	WP_011046195.1	-0.888732	0.0702923	SPO0434	ABC transporter, ATP-binding protein
SPO0435	SPO_RS02200	WP_011046196.1	-0.993681	0.0335886	SPO0435	acyl-CoA thioesterase, putative
SPO0436	SPO_RS02205	WP_011046197.1	-0.611949	0.271943	SPO0436	hypothetical protein
SPO0437	SPO_RS02210	WP_011046198.1	-0.501566	0.342975	SPO0437	cold shock family protein
SPO0438	SPO_RS02215	WP_011046199.1	0.075135	0.942916	SPO0438	ErfK/YbiS/YcfS/YnhG family protein/Tat domain protein
SPO0439	SPO_RS02220	WP_044027831.1	2.44629	4.9e-05	SPO0439	hypothetical protein
SPO0440	SPO_RS02225	WP_030003167.1	-0.0794536	0.91901	SPO0440	thioesterase family protein
SPO0441	SPO_RS02230	WP_011046202.1	-1.05782	0.33647	SPO0441	hypothetical protein
SPO0442	SPO_RS02235	WP_011046203.1	0.273038	0.695529	SPO0442	thioredoxin
SPO0443	SPO_RS02240	WP_044027833.1	0.489239	0.445488	SPO0443	hypothetical protein
SPO0444	SPO_RS02245	WP_011046205.1	0.621114	0.353387	SPO0444	hypothetical protein
SPO0445	SPO_RS02250	WP_011046206.1	2.52783	1.47e-07	SPO0445	hypothetical protein
SPO0446	SPO_RS02255	WP_030003168.1	0.738242	0.19335	SPO0446	ABC transporter, ATP-binding protein
SPO0447	SPO_RS02260	WP_044027835.1	1.09177	0.0396941	SPO0447	hypothetical protein
SPO0448	SPO_RS02265	WP_011046209.1	-0.693444	0.282865	SPO0448	MOSC domain protein
SPO0449	SPO_RS02270	WP_011046210.1	0.362293	0.574919	nadD	nicotinate (nicotinamide) nucleotide adenylyltransferase
SPO0450	SPO_RS02275	WP_011046211.1	0.292311	0.748741	SPO0450	hypothetical protein
SPO0451	SPO_RS02280	WP_011046212.1	-0.280256	0.643234	dacB	D-alanyl-D-alanine carboxypeptidase/D-alanyl-D-alanine-endopeptidase
SPO0452	SPO_RS02285	WP_011046213.1	0.290435	0.633442	SPO0452	hypothetical protein
SPO0453	SPO_RS02290	WP_011046214.1	-0.711768	0.460959	dddW	DMSP lyase
SPO0454	SPO_RS02295	WP_011046215.1	-0.437021	0.511691	SPO0454	transcriptional regulator, LysR family
SPO0455	SPO_RS02300	WP_044028945.1	0.719878	0.22577	lysS	lysyl-tRNA synthetase
SPO0456	SPO_RS02305	WP_011046217.1	-0.0714819	0.927944	SPO0456	hypothetical protein
SPO0457	SPO_RS02310	WP_011046218.1	-0.348048	0.673913	SPO0457	hypothetical protein
SPO0458			1.71178	0.00409546	SPO0458	hypothetical protein
SPO0459	SPO_RS02315	WP_044027840.1	3.41501	1.7e-18	SPO0459	hypothetical protein
SPO0460			1.57557	0.00609718	SPO0460	hypothetical protein
SPO0461	SPO_RS02325	WP_011046222.1	0.226804	0.806885	SPO0461	ParA family protein
SPO0462	SPO_RS02330	WP_011046223.1	-0.319389	0.690278	SPO0462	antibiotic biosynthesis monooxygenase domain protein
SPO0463	SPO_RS02335	WP_011046224.1	-0.761324	0.140655	SPO0463	universal stress family protein
SPO0464	SPO_RS02340	WP_011046225.1	0.809523	0.113433	SPO0464	hypothetical protein
SPO0465	SPO_RS02345	WP_011046226.1	-0.772926	0.289198	SPO0465	pyridoxamine 5'-phosphate oxidase family protein
SPO0466	SPO_RS02350	WP_011046227.1	-0.600431	0.272363	SPO0466	transporter, formate/nitrate family
SPO0467	SPO_RS02355	WP_011046228.1	-0.642705	0.510185	SPO0467	transcriptional regulator, GntR family
SPO0468	SPO_RS02360	WP_011046229.1	-0.504907	0.546555	phnG	alkylphosphonate utilization protein PhnG
SPO0469	SPO_RS02365	WP_011046230.1	-0.709274	0.366118	phnH	alkylphosphonate utilization protein PhnH
SPO0470	SPO_RS02370	WP_011046231.1	-0.116198	0.890073	phnI	alkylphosphonate utilization protein PhnI
SPO0471	SPO_RS02375	WP_011046232.1	0.0652398	0.949149	phnJ	alkylphosphonate utilization protein PhnJ
SPO0472	SPO_RS02380	WP_011046233.1	-0.616489	0.356673	phnK	alkylphosphonate utilization protein PhnK
SPO0473	SPO_RS02385	WP_011046234.1	-0.617133	0.454109	phnL	alkylphosphonate utilization protein PhnL
SPO0474	SPO_RS02390	WP_011046235.1	-0.741048	0.304802	phnN	alkylphosphonate utilization protein PhnN
SPO0475	SPO_RS02395	WP_011046236.1	-0.265947	0.758973	SPO0475	hypothetical protein
SPO0476	SPO_RS02400	WP_011046237.1	-0.465318	0.548434	phnM	alkylphosphonate utilization protein PhnM
SPO0477			0.317787	0.661829	SPO0477	hypothetical protein
SPO0478	SPO_RS02410	WP_011046239.1	1.14843	0.0414243	SPO0478	hypothetical protein
SPO0479			1.24604	0.0203413	SPO0479	ISSpo8, transposase
SPO0481	SPO_RS02425	WP_084790936.1	1.07687	0.0270136	SPO0481	acetyltransferase, GNAT family
SPO0482	SPO_RS02430	WP_011046242.1	0.662406	0.203576	SPO0482	NADH-ubiquinone oxidoreductase family protein
SPO0483	SPO_RS02435	WP_011046243.1	0.409612	0.66829	SPO0483	microcystin dependent protein, putative
SPO0484	SPO_RS02440	WP_011046244.1	1.48204	0.00949209	rplB	ribosomal protein L2
SPO0485	SPO_RS02445	WP_011046245.1	1.96796	0.000867769	rpsS	ribosomal protein S19
SPO0486	SPO_RS02450	WP_011046246.1	1.86233	0.00236082	rplV	ribosomal protein L22
SPO0487	SPO_RS02455	WP_011046247.1	1.26545	0.050561	rpsC	ribosomal protein S3
SPO0488	SPO_RS02460	WP_011046248.1	1.61972	0.0199937	rplP	ribosomal protein L16
SPO0489	SPO_RS02465	WP_011046249.1	-0.250655	0.770044	SPO0489	ISSpo2, transposase
SPO0490	SPO_RS02470	WP_011046250.1	-0.052821	0.953517	SPO0490	calcium-binding domain protein
SPO0491	SPO_RS02475	WP_030003170.1	0.907722	0.0993657	SPO0491	hypothetical protein
SPO0491a	SPO_RS02480	WP_030003171.1	0.184867	0.787657	SPO0491a	hypothetical protein
SPO0492	SPO_RS02485	WP_011046252.1	-0.168352	0.816093	SPO0492	cyclic nucleotide-binding domain protein
SPO0493	SPO_RS02490	WP_011046253.1	1.2104	0.0242159	rpmC	ribosomal protein L29
SPO0494	SPO_RS02495	WP_011046254.1	1.60704	0.00303677	rpsQ	ribosomal protein S17
SPO0495	SPO_RS02500	WP_005621870.1	1.49467	0.0154751	rplN	ribosomal protein L14
SPO0496	SPO_RS02505	WP_011046255.1	1.62805	0.00860409	rplX	ribosomal protein L24
SPO0497	SPO_RS02510	WP_011046256.1	1.59188	0.016655	rplE	ribosomal protein L5
SPO0498	SPO_RS02515	WP_011046257.1	1.46552	0.0307829	rpsN	ribosomal protein S14
SPO0499	SPO_RS02520	WP_011046258.1	1.45036	0.00547063	rpsH	ribosomal protein S8
SPO0500	SPO_RS02525	WP_011046259.1	1.11242	0.111739	rplF	ribosomal protein L6
SPO0501	SPO_RS02530	WP_011046260.1	1.54004	0.00117096	rplR	ribosomal protein L18
SPO0502	SPO_RS02535	WP_011046261.1	1.47956	0.0246052	rpsE	ribosomal protein S5
SPO0503	SPO_RS02540	WP_011046262.1	1.7915	0.0166044	rpmD	ribosomal protein L30
SPO0504			0.616691	0.235036	SPO0504	hypothetical protein
SPO0504a			0.223891	0.763056	SPO0504a	hypothetical protein
SPO0505	SPO_RS02550	WP_030003174.1	1.0702	0.0486223	rplO	ribosomal protein L15
SPO0506	SPO_RS02555	WP_011046265.1	0.276152	0.678714	secY	preprotein translocase, SecY subunit
SPO0507	SPO_RS02560	WP_011046266.1	-0.0407843	0.967966	adk-1	adenylate kinase
SPO0508			-0.0720414	0.930657	SPO0508	hypothetical protein
SPO0509	SPO_RS02570	WP_011046268.1	1.4967	0.00741978	rpsM	ribosomal protein S13
SPO0510	SPO_RS02575	WP_011046269.1	1.45862	0.0171468	rpsK	ribosomal protein S11
SPO0511	SPO_RS02580	WP_011046270.1	1.95437	0.00218041	rpoA	DNA-directed RNA polymerase, alpha subunit
SPO0512	SPO_RS02585	WP_011046271.1	1.61128	0.0310617	rplQ	ribosomal protein L17
SPO0513	SPO_RS02590	WP_051420308.1	-0.0391206	0.968285	SPO0513	hypothetical protein
SPO0514	SPO_RS02595	WP_011046273.1	0.326547	0.65796	SPO0514	periplasmic serine protease, DO/DeqQ family
SPO0515	SPO_RS02600	WP_011046274.1	-0.161737	0.845302	SPO0515	ATPase, AAA family
SPO0516	SPO_RS02605	WP_011046275.1	0.778989	0.1704	rluC	ribosomal large subunit pseudouridine synthase C
SPO0517	SPO_RS02610	WP_011046276.1	0.427729	0.578487	SPO0517	HAD-superfamily hydrolase, subfamily IA, variant 1
SPO0518	SPO_RS02615	WP_044027849.1	0.428505	0.64264	SPO0518	hypothetical protein
SPO0519	SPO_RS02620	WP_044028959.1	0.70139	0.173645	SPO0519	glutamate/glutamine/aspartate/asparagine ABC transporter, periplasmic substrate-binding protein
SPO0520	SPO_RS02625	WP_011046279.1	0.980238	0.0337121	SPO0520	glutamate/glutamine/aspartate/asparagine ABC transporter, permease protein
SPO0521	SPO_RS02630	WP_011046280.1	1.0755	0.0223583	SPO0521	glutamate/glutamine/aspartate/asparagine ABC transporter, permease protein
SPO0522	SPO_RS02635	WP_011046281.1	1.09403	0.00850395	SPO0522	glutamate/glutamine/aspartate/asparagine ABC transporter, ATP-binding protein
SPO0523	SPO_RS02640	WP_011046282.1	0.271163	0.671583	SPO0523	phosphoglycerate mutase family protein
SPO0524	SPO_RS02645	WP_011046283.1	0.31544	0.66053	SPO0524	hypothetical protein
SPO0525	SPO_RS02650	WP_011046284.1	0.184487	0.805619	SPO0525	sterol desaturase-like protein
SPO0526	SPO_RS02655	WP_011046285.1	0.679136	0.274189	argB	acetylglutamate kinase
SPO0527	SPO_RS02660	WP_044027850.1	0.430589	0.49067	SPO0527	oxidoreductase, short chain dehydrogenase/reductase family
SPO0528	SPO_RS02665	WP_011046287.1	-0.432349	0.655026	SPO0528	hypothetical protein
SPO0529	SPO_RS02670	WP_011046288.1	1.13844	0.0304164	SPO0529	hypothetical protein
SPO0530	SPO_RS02675	WP_011046289.1	0.427593	0.560077	SPO0530	GTP-binding protein
SPO0531	SPO_RS02680	WP_011046290.1	0.54706	0.477445	SPO0531	MOSC domain protein
SPO0532	SPO_RS02685	WP_011046291.1	1.36	0.00315498	SPO0532	inner membrane protein YidC, putative
SPO0533	SPO_RS02690	WP_011046292.1	4.14364	7e-13	SPO0533	diguanylate cyclase, putative
SPO0534	SPO_RS02695	WP_011046293.1	0.868965	0.122699	SPO0534	hypothetical protein
SPO0535	SPO_RS02700	WP_011046294.1	-0.4428	0.637302	SPO0535	K+-dependent Na+/Ca+ exchanger related-protein
SPO0536	SPO_RS02705	WP_011046295.1	0.476423	0.484898	SPO0536	putative protein TIGR00278
SPO0537	SPO_RS02710	WP_011046296.1	0.924335	0.140655	SPO0537	ribonuclease P protein component
SPO0538	SPO_RS02715	WP_008554144.1	0.703228	0.26953	rpmH	ribosomal protein L34
SPO0539	SPO_RS02720	WP_044027851.1	-0.569435	0.359075	SPO0539	hypothetical protein
SPO0540	SPO_RS02725	WP_011046298.1	-0.184321	0.78753	SPO0540	mercuric reductase, putative
SPO0541	SPO_RS02730	WP_011046299.1	0.283336	0.644342	SPO0541	sensor histidine kinase
SPO0543	SPO_RS02740	WP_011046300.1	-0.303152	0.641227	SPO0543	hypothetical protein
SPO0544	SPO_RS02745	WP_044027853.1	-0.251447	0.730806	SPO0544	aminomethyl transferase family protein
SPO0545	SPO_RS02750	WP_011046302.1	0.260812	0.690278	uvrB	UvrABC system protein B
SPO0546	SPO_RS02755	WP_044027855.1	1.06853	0.13876	SPO0546	hypothetical protein
SPO0547	SPO_RS02760	WP_011046304.1	2.97244	3.55e-07	SPO0547	hypothetical protein
SPO0548	SPO_RS02765	WP_011046305.1	0.221558	0.744916	SPO0548	hypothetical protein
SPO0549	SPO_RS02770	WP_044027857.1	0.761141	0.179313	SPO0549	hypothetical protein
SPO0550	SPO_RS02775	WP_011046307.1	0.678324	0.254822	SPO0550	hypothetical protein
SPO0551	SPO_RS02780	WP_011046308.1	0.226875	0.792708	SPO0551	hypothetical protein
SPO0552	SPO_RS02785	WP_011046309.1	0.52919	0.418782	SPO0552	phosphoglycerate mutase family protein
SPO0553	SPO_RS02790	WP_011046310.1	0.246816	0.779644	SPO0553	glycosyltransferase, group 1
SPO0554	SPO_RS02795	WP_011046311.1	0.0642521	0.940848	SPO0554	glycosyl transferase, group 1 family protein
SPO0555	SPO_RS02800	WP_044028964.1	0.0234638	0.980257	SPO0555	hypothetical protein
SPO0556	SPO_RS02805	WP_011046313.1	0.483817	0.400531	SPO0556	UDP-glucose/GDP-mannose dehydrogenase family protein
SPO0557	SPO_RS02810	WP_011046314.1	-0.075254	0.917212	SPO0557	mechanosensitive ion channel family protein
SPO0558	SPO_RS02815	WP_011046315.1	0.414564	0.478181	SPO0558	oligopeptide ABC transporter, permease protein
SPO0559	SPO_RS02820	WP_011046316.1	0.4293	0.476355	SPO0559	oligopeptide ABC transporter, permease protein
SPO0560	SPO_RS02825	WP_011046317.1	0.141984	0.835042	SPO0560	oligopeptide ABC transporter, periplasmic oligopeptide-binding protein
SPO0561	SPO_RS02830	WP_030003176.1	0.388577	0.490133	SPO0561	ABC transporter
SPO0562	SPO_RS02835	WP_011046318.1	0.131086	0.860962	SPO0562	hypothetical protein
SPO0563	SPO_RS02840	WP_011046319.1	-1.25922	0.00320549	SPO0563	glutathione S-transferase, putative
SPO0564	SPO_RS02845	WP_011046320.1	0.00773644	0.996113	SPO0564	aminomethyl transferase family protein
SPO0565	SPO_RS02850	WP_011046321.1	-0.0865352	0.916352	SPO0565	trimethylamine methyltransferase family protein
SPO0566	SPO_RS02855	WP_044027862.1	0.274858	0.688137	SPO0566	transcriptional regulator, TetR family
SPO0567	SPO_RS02860	WP_011046323.1	0.123991	0.861254	SPO0567	oxidoreductase, FAD-binding protein
SPO0568	SPO_RS02865	WP_011046324.1	-1.25738	0.0560579	SPO0568	pyruvate ferredoxin/flavodoxin oxidoreductase family protein
SPO0569	SPO_RS02870	WP_011046325.1	-0.323258	0.705689	SPO0569	transcriptional regulator, AsnC family
SPO0570	SPO_RS02875	WP_011046326.1	0.104175	0.880087	SPO0570	hypothetical protein
SPO0571	SPO_RS02880	WP_011046327.1	0.175946	0.791608	SPO0571	PKD domain protein
SPO0572	SPO_RS22100	WP_011046328.1	-0.643169	0.235036	SPO0572	adenylate/guanylate cyclase
SPO0573	SPO_RS02890	WP_011046329.1	-0.948748	0.0725659	SPO0573	hypothetical protein
SPO0574	SPO_RS02895	WP_011046330.1	0.436633	0.424695	SPO0574	ABC transporter, transmembrane ATP-binding protein, putative
SPO0575	SPO_RS02900	WP_011046331.1	-0.780697	0.167797	acdA-1	acyl-CoA dehydrogenase
SPO0576	SPO_RS22105	WP_011046332.1	-0.969352	0.0874335	SPO0576	transcriptional regulator, TetR family
SPO0577	SPO_RS02910	WP_011046333.1	-1.95228	4.9e-07	SPO0577	hypothetical protein
SPO0578	SPO_RS02915	WP_011046334.1	-0.963693	0.0325497	SPO0578	acetyl-CoA carboxylase carboxyltransferase
SPO0579	SPO_RS02920	WP_011046335.1	-1.38128	0.000796295	SPO0579	acetyl-CoA carboxylase, biotin carboxylase, putative
SPO0580	SPO_RS02925	WP_011046336.1	-1.25305	0.00416333	SPO0580	oxidoreductase, 2-nitropropane dioxygenase family
SPO0581	SPO_RS02930	WP_011046337.1	-1.08532	0.019071	SPO0581	hypothetical protein
SPO0582	SPO_RS02935	WP_011046338.1	-2.86221	7.25e-13	acdA-2	acyl-CoA dehydrogenase
SPO0583	SPO_RS02940	WP_011046339.1	-0.942523	0.0956974	SPO0583	transcriptional regulator, LysR family
SPO0584	SPO_RS02945	WP_011046340.1	-1.57803	0.0211506	aspC-1	aspartate aminotransferase
SPO0585	SPO_RS02950	WP_044027868.1	0.121992	0.863925	SPO0585	dehydrogenase/transketolase family protein
SPO0586	SPO_RS02955	WP_011046342.1	-0.509774	0.416898	SPO0586	acyl-carrier domain protein
SPO0587	SPO_RS02960	WP_011046343.1	0.023089	0.980948	SPO0587	hypothetical protein
SPO0588	SPO_RS02965	WP_011046344.1	-0.328885	0.647736	SPO0588	transcriptional regulator, LysR family
SPO0589	SPO_RS02970	WP_044027870.1	-0.357106	0.616723	SPO0589	oxidoreductase, NAD-binding/iron-sulfur cluster-binding protein
SPO0590	SPO_RS02975	WP_011046346.1	-1.54502	0.000220372	hpsR	transcriptional regulator, LacI family
SPO0591	SPO_RS02985	WP_011046347.1	-5.86531	1.58e-61	hpsK	Dihydroxypropanesulfonate (DHPS) TRAP transporter
SPO0592	SPO_RS02990	WP_011046348.1	-5.44438	1.52e-34	hpsL	Dihydroxypropanesulfonate (DHPS) TRAP transporter
SPO0593	SPO_RS02995	WP_011046349.1	-5.24504	3.42e-40	hpsM	Dihydroxypropanesulfonate (DHPS) TRAP transporter
SPO0594	SPO_RS03000	WP_011046350.1	-5.26411	3.74e-41	hpsN	dihydroxypropanesulfonate-3-dehydrogenase
SPO0595	SPO_RS03005	WP_011046351.1	-5.2696	7.36e-33	hpsO	R or S-dihydroxypropanesulfonate-2-dehydrogenase
SPO0596	SPO_RS03010	WP_011046352.1	-5.13909	1.61e-30	hpsP	S or R-dihydroxypropanesulfonate-2-dehydrogenase
SPO0597	SPO_RS03015	WP_011046353.1	-5.0006	1.36e-20	hpsQ	UspA stress protein
SPO0598	SPO_RS03020	WP_011046354.1	-4.24219	2.62e-20	slcD	Membrane-bound sulfolactate dehydrogenase
SPO0599	SPO_RS03025	WP_011046355.1	0.810008	0.209595	speB-1	agmatinase
SPO0600	SPO_RS03030	WP_030003177.1	0.494474	0.423214	nspC	carboxynorspermidine decarboxylase
SPO0601	SPO_RS03035	WP_011046357.1	0.685054	0.197852	SPO0601	saccharopine dehydrogenase
SPO0602	SPO_RS03040	WP_044027874.1	0.453519	0.407679	speA	arginine decarboxylase
SPO0603	SPO_RS03045	WP_011046359.1	0.557213	0.41619	SPO0603	hypothetical protein
SPO0604	SPO_RS03050	WP_011046360.1	0.127055	0.886461	SPO0604	hypothetical protein
SPO0605	SPO_RS22110	WP_011046361.1	0.557546	0.468643	SPO0605	transcriptional regulator, MarR family
SPO0606	SPO_RS03060	WP_011046362.1	-0.0290778	0.973374	SPO0606	hypothetical protein
SPO0607	SPO_RS03065	WP_011046363.1	0.184262	0.804597	SPO0607	proline racemase, putative
SPO0608	SPO_RS03070	WP_044027876.1	-6.5957	2.05e-54	SPO0608	sugar ABC transporter, periplasmic sugar-binding protein
SPO0609	SPO_RS03075	WP_011046365.1	-5.92397	1.46e-43	SPO0609	sugar ABC transporter, ATP-binding protein
SPO0610	SPO_RS03080	WP_011046366.1	-5.71302	2.1e-45	SPO0610	sugar ABC transporter, ATP-binding protein
SPO0611	SPO_RS03085	WP_011046367.1	-5.65364	5.97e-32	SPO0611	sugar ABC transporter, permease protein
SPO0612	SPO_RS03090	WP_011046368.1	-5.5352	9.77e-41	SPO0612	sugar ABC transporter, permease protein
SPO0613	SPO_RS03095	WP_011046369.1	-4.89851	6.47e-23	SPO0613	hypothetical protein
SPO0614	SPO_RS03100	WP_011046370.1	-1.07551	0.0246052	SPO0614	transcriptional regulator, putative
SPO0615	SPO_RS03105	WP_011046371.1	-0.671669	0.176358	SPO0615	hypothetical protein
SPO0616	SPO_RS03110	WP_011046372.1	-0.502379	0.359075	SPO0616	oxidoreductase, zinc-binding dehydrogenase family
SPO0618	SPO_RS03120	WP_011046373.1	-0.372525	0.592862	SPO0618	transcriptional regulator, AraC family
SPO0619			-0.812802	0.246205	SPO0619	sterol desaturase family protein
SPO0620			-0.685426	0.449979	SPO0620	hypothetical protein
SPO0621	SPO_RS03135	WP_011046376.1	-0.286257	0.683375	SPO0621	ankrin repeat protein
SPO0622	SPO_RS03140	WP_011046377.1	-0.0523979	0.952898	SPO0622	ISSpo1, transposase
SPO0623	SPO_RS03145	WP_044027878.1	0.791518	0.139391	SPO0623	cytochrome c oxidase domain protein
SPO0624	SPO_RS03150	WP_011046379.1	0.768474	0.188168	SPO0624	hypothetical protein
SPO0628			-0.524687	0.561812	SPO0628	transposase, degenerate
SPO0628a	SPO_RS03180	WP_030003178.1	0.759593	0.105361	SPO0628a	hypothetical protein
SPO0629	SPO_RS03185	WP_011046381.1	0.33885	0.626375	SPO0629	ISSpo3, transposase
SPO0631	SPO_RS03195	WP_044027883.1	-0.793154	0.140131	SPO0631	hypothetical protein
SPO0632	SPO_RS03200	WP_011046383.1	-0.170033	0.814381	SPO0632	D-isomer specific 2-hydroxyacid dehydrogenase family protein
SPO0633	SPO_RS03205	WP_011046384.1	-0.544139	0.370403	ggt	gamma-glutamyltranspeptidase
SPO0634	SPO_RS03210	WP_011046385.1	-1.60808	0.000369819	SPO0634	oxidoreductase, FAD-binding protein
SPO0635	SPO_RS03215	WP_011046386.1	0.241964	0.707454	SPO0635	aminomethyl transferase family protein
SPO0636			-0.994298	0.194436	SPO0636	EF hand domain protein
SPO0637			-0.611448	0.431301	SPO0637	hypothetical protein
SPO0638	SPO_RS03225	WP_044027887.1	-0.366267	0.636375	SPO0638	hypothetical protein
SPO0639	SPO_RS03230	WP_011046390.1	-0.585846	0.410475	SPO0639	transcriptional regulator, LysR family
SPO0640	SPO_RS03235	WP_011046391.1	0.811862	0.25292	SPO0640	4-carboxymuconolactone decarboxylase domain/ alkylhydroperoxidase AhpD family core domain protein
SPO0641	SPO_RS03240	WP_011046392.1	0.170599	0.847444	SPO0641	hypothetical protein
SPO0642	SPO_RS03245	WP_011046393.1	0.459355	0.506518	SPO0642	oxidoreductase, FAD-binding protein
SPO0643	SPO_RS03250	WP_011046394.1	0.634682	0.227126	SPO0643	oxidoreductase, aldo/keto reductase family
SPO0644	SPO_RS03255	WP_044027888.1	-0.144769	0.845302	SPO0644	hypothetical protein
SPO0645	SPO_RS03260	WP_011046396.1	-0.222922	0.748741	SPO0645	multidrug resistance efflux pump, putative
SPO0646	SPO_RS22115	WP_051420309.1	-2.21824	3.86e-05	SPO0646	hypothetical protein
SPO0647			-2.22376	0.000258786	SPO0647	hypothetical protein
SPO0648	SPO_RS03275	WP_011046399.1	-0.119847	0.881949	SPO0648	bmp family protein
SPO0649	SPO_RS03280	WP_011046400.1	0.168806	0.844111	SPO0649	sugar ABC transporter, permease protein
SPO0650	SPO_RS03285	WP_011046401.1	-0.227305	0.748741	SPO0650	sugar ABC transporter, permease protein
SPO0651	SPO_RS03290	WP_011046402.1	0.136395	0.874091	SPO0651	sugar ABC transporter, ATP-binding protein
SPO0652	SPO_RS03295	WP_011046403.1	-0.480068	0.450301	xdhC	xanthine dehydrogenase accessory factor
SPO0653	SPO_RS03300	WP_011046404.1	0.104785	0.909384	xdhB	xanthine dehydrogenase, B subunit
SPO0654	SPO_RS03305	WP_011046405.1	-0.582724	0.409006	xdhA	xanthine dehydrogenase, A subunit
SPO0655	SPO_RS03310	WP_084790938.1	-1.20503	0.153023	SPO0655	hypothetical protein
SPO0656	SPO_RS03315	WP_011046407.1	0.38083	0.510185	dnaE	DNA polymerase III, alpha subunit
SPO0657	SPO_RS22120	WP_011046408.1	-1.25285	0.0191546	naaT	Metallochaperone, putative
SPO0658	SPO_RS03325	WP_011046409.1	-1.52401	0.000867769	naaS	N-acetyltaurine amidohydrolase
SPO0659	SPO_RS03330	WP_011046410.1	-0.041681	0.967069	naaR	transcriptional regulator, LysR family
SPO0660	SPO_RS03335	WP_011046411.1	-1.83439	0.000288766	naaA	N-acetyltaurine ABC transporter, periplasmic binding protein
SPO0661	SPO_RS03340	WP_084791036.1	-2.11043	6.63e-05	naaB	N-acetyltaurine ABC transporter, permease protein
SPO0662	SPO_RS03345	WP_011046413.1	-1.90308	0.00117148	naaB'	N-acetyltaurine ABC transporter, permease protein
SPO0663	SPO_RS03350	WP_011046414.1	-2.31021	5.8e-05	naaC	N-acetyltaurine ABC transporter, ATP-binding protein
SPO0664	SPO_RS03355	WP_011046415.1	-2.04308	0.000263813	naaC'	N-acetyltaurine ABC transporter, ATP-binding protein
SPO0665	SPO_RS03360	WP_011046416.1	0.151865	0.847444	SPO0665	SlyX protein, putative
SPO0666	SPO_RS03365	WP_011046417.1	-2.46898	1.03e-11	SPO0666	enoyl-CoA hydratase/isomerase family protein
SPO0667	SPO_RS03370	WP_011046418.1	-0.64751	0.217366	hisS	histidyl-tRNA synthetase
SPO0668	SPO_RS03375	WP_011046419.1	-0.86468	0.187622	SPO0668	histidyl-tRNA synthetase-like protein
SPO0669	SPO_RS03380	WP_011046420.1	-1.02802	0.0482259	SPO0669	ATP phosphoribosyltransferase, putative
SPO0670	SPO_RS03385	WP_051420311.1	-0.504149	0.484041	SPO0670	DNA polymerase III, alpha subunit, putative
SPO0671	SPO_RS03390	WP_044027893.1	-0.617475	0.376539	SPO0671	hypothetical protein
SPO0672	SPO_RS03395	WP_011046423.1	-0.312607	0.662446	SPO0672	hypothetical protein
SPO0673	SPO_RS03400	WP_011046424.1	0.373851	0.536409	tpa	taurine--pyruvate aminotransferase
SPO0674	SPO_RS03405	WP_011046425.1	0.000571342	0.999269	tauA	taurine ABC transporter, periplasmic taurine-binding protein
SPO0675	SPO_RS03410	WP_011046426.1	0.226967	0.769324	tauB	taurine ABC transporter, ATP-binding protein
SPO0676			-0.224644	0.779644	tauC	taurine ABC transporter, permease protein
SPO0677	SPO_RS03420	WP_011046428.1	-0.023495	0.983457	dmdB1	3-methylmercaptopropionyl-CoA ligase
SPO0678	SPO_RS03425	WP_011046429.1	-0.119911	0.873303	SPO0678	agmatinase, putative
SPO0679	SPO_RS03430	WP_011046430.1	-0.435429	0.491869	hmgC	maleylacetoacetate isomerase
SPO0680	SPO_RS03435	WP_011046431.1	-0.314427	0.648847	SPO0680	glyoxalase family protein
SPO0681	SPO_RS03440	WP_044027895.1	0.274232	0.836402	SPO0681	hypothetical protein
SPO0682	SPO_RS03445	WP_030003180.1	-0.670805	0.279754	SPO0682	monooxygenase family protein
SPO0683	SPO_RS03450	WP_011046434.1	-0.104436	0.888673	SPO0683	metallo-beta-lactamase family protein
SPO0684	SPO_RS03455	WP_011046435.1	-0.566433	0.488365	SPO0684	glyoxalase family protein
SPO0685	SPO_RS03460	WP_011046436.1	-0.114525	0.874091	hmgB	fumarylacetoacetase
SPO0686	SPO_RS03465	WP_011046437.1	0.177994	0.812193	hmgA	homogentisate 1,2-dioxygenase
SPO0687	SPO_RS03470	WP_011046438.1	-0.229809	0.785048	SPO0687	transcriptional regulator, MarR family
SPO0688	SPO_RS03475	WP_011046439.1	-0.27973	0.653415	SPO0688	adenylate/guanylate cyclase
SPO0689	SPO_RS03480	WP_011046440.1	0.61074	0.226511	SPO0689	hypothetical protein
SPO0690	SPO_RS03485	WP_011046441.1	0.724436	0.370755	SPO0690	hypothetical protein
SPO0691	SPO_RS03490	WP_011046442.1	0.754788	0.1704	era	GTP-binding protein Era
SPO0692	SPO_RS03495	WP_011046443.1	-0.718046	0.324466	SPO0692	multicopper oxidase
SPO0693	SPO_RS03500	WP_011046444.1	-2.58068	3.21e-08	SPO0693	isobutyryl-CoA dehydrogenase
SPO0694	SPO_RS03505	WP_011046445.1	0.462515	0.536177	SPO0694	hypothetical protein
SPO0695	SPO_RS03510	WP_011046446.1	0.544734	0.348398	SPO0695	hypothetical protein
SPO0697	SPO_RS03520	WP_011046447.1	0.178759	0.859259	modC	molybdate ABC transporter, ATP-binding protein
SPO0698	SPO_RS03525	WP_011046448.1	0.214932	0.80043	modB	molybdate ABC transporter, permease protein
SPO0699	SPO_RS03530	WP_011046449.1	0.347871	0.582798	modA	molybdate ABC transporter, periplasmic molybdate-binding protein
SPO0700	SPO_RS03535	WP_044027897.1	1.08302	0.065537	SPO0700	molybdenum-binding transcriptional regulator, ModE family
SPO0701	SPO_RS03540	WP_011046451.1	1.49783	0.000267275	gap-1	glyceraldehyde-3-phosphate dehydrogenase, type I
SPO0702	SPO_RS03545	WP_011046452.1	-0.525473	0.380223	SPO0702	oligopeptide ABC transporter, ATP-binding protein
SPO0703	SPO_RS03550	WP_084791038.1	-0.451366	0.459333	SPO0703	oligopeptide ABC transporter, ATP-binding protein
SPO0704	SPO_RS03555	WP_011046454.1	-0.541188	0.341472	SPO0704	oligopeptide ABC transporter, permease protein
SPO0705	SPO_RS03560	WP_011046455.1	-0.573817	0.344862	SPO0705	oligopeptide ABC transporter, permease protein
SPO0706	SPO_RS03565	WP_011046456.1	-0.699971	0.22577	SPO0706	oligopeptide ABC transporter, periplasmic oligopeptide-binding protein
SPO0707	SPO_RS03570	WP_011046457.1	-1.09569	0.0212009	SPO0707	transcriptional regulator, DeoR family
SPO0708	SPO_RS03575	WP_011046458.1	-0.471658	0.487099	SPO0708	invasion protein IbeA
SPO0709	SPO_RS03580	WP_011046459.1	-0.0149285	0.988881	pckA	phosphoenolpyruvate carboxykinase (ATP)
SPO0710	SPO_RS03585	WP_011046460.1	0.483798	0.539237	chvI	DNA-binding response regulator ChvI
SPO0711	SPO_RS03590	WP_011046461.1	0.576737	0.335153	chvG	sensor histidine kinase ChvG
SPO0712	SPO_RS03595	WP_011046462.1	0.442212	0.437327	SPO0712	Hpr serine kinase/phosphatase domain protein
SPO0713	SPO_RS03600	WP_011046463.1	0.165179	0.814766	SPO0713	ATPase, putative
SPO0714	SPO_RS03605	WP_011046464.1	-0.190424	0.779644	SPO0714	PTS system IIA component, Man family
SPO0715	SPO_RS03610	WP_011046465.1	0.279312	0.672086	SPO0715	phosphocarrier protein HPr
SPO0716	SPO_RS03615	WP_011046466.1	0.689825	0.19335	SPO0716	hypothetical protein
SPO0717	SPO_RS03620	WP_011046467.1	0.279293	0.652993	bhbD	3-hydroxybutyryl-CoA dehydrogenase
SPO0718	SPO_RS03625		3.67343	9.1e-11	SPO0718	hypothetical protein
SPO0719	SPO_RS03630	WP_011046469.1	-1.08061	0.104169	etfA	electron transfer flavoprotein, alpha subunit
SPO0720	SPO_RS03635	WP_011046470.1	-0.896977	0.0906018	etfB	electron transfer flavoprotein, beta subunit
SPO0721	SPO_RS03640	WP_011046471.1	-0.991689	0.03271	SPO0721	glyoxalase family protein
SPO0722	SPO_RS03645	WP_011046472.1	-0.202555	0.795781	SPO0722	ATP:cob(I)alamin adenosyltransferase, putative
SPO0723	SPO_RS03650	WP_011046473.1	0.0113308	0.994949	SPO0723	hypothetical protein
SPO0724	SPO_RS03655	WP_011046474.1	0.53467	0.418169	SPO0724	oxidoreductase, short-chain dehydrogenase/reductase family
SPO0725	SPO_RS03660	WP_030003182.1	0.368137	0.509522	SPO0725	Bacterial SH3 domain family protein
SPO0726	SPO_RS03665	WP_011046476.1	0.866193	0.0582154	parC	DNA topoisomerase IV, A subunit
SPO0727	SPO_RS03670	WP_044027900.1	0.219068	0.748741	SPO0727	hypothetical protein
SPO0728	SPO_RS03675	WP_011046478.1	1.33157	0.00335801	tuf-1	translation elongation factor Tu
SPO0729	SPO_RS03680	WP_011046479.1	0.307704	0.636157	SPO0729	hypothetical protein
SPO0731	SPO_RS03690	WP_011046480.1	-1.33456	0.0203855	glpR	glycerol-3-phosphate regulon repressor
SPO0732	SPO_RS03695	WP_011046481.1	-2.08454	0.000221216	glpD	aerobic glycerol-3-phosphate dehydrogenase
SPO0733	SPO_RS03700	WP_011046482.1	0.12359	0.864177	SPO0733	esterase, putative
SPO0734	SPO_RS03705	WP_011046483.1	-0.230572	0.72702	SPO0734	PaaX domain protein
SPO0735	SPO_RS03710	WP_011046484.1	-0.399919	0.544417	paaZ	phenylacetic acid degradation protein PaaZ
SPO0736	SPO_RS03715	WP_011046485.1	-1.20919	0.0655235	SPO0736	TRAP dicarboxylate transporter, DctM subunit
SPO0737	SPO_RS03720	WP_011046486.1	-0.65871	0.513244	SPO0737	TRAP dicarboxylate transporter family protein, DctQ subunit
SPO0738	SPO_RS03725	WP_011046487.1	0.0271774	0.980948	SPO0738	TRAP dicarboxylate transporter, DctP subunit
SPO0739	SPO_RS03730	WP_011046488.1	-1.51705	0.0306945	SPO0739	enoyl-CoA hydratase/isomerase/3-hydroxyacyl-CoA dehydrogenase
SPO0740	SPO_RS03735	WP_011046489.1	-0.766796	0.204669	paaB	enoyl-CoA hydratase/isomerase PaaB
SPO0741	SPO_RS03740	WP_011046490.1	-0.00629689	0.997083	paaD	phenylacetic acid degradation protein PaaD
SPO0742	SPO_RS03745	WP_011046491.1	0.269671	0.701629	paaF	phenylacetate-CoA ligase
SPO0743	SPO_RS03750	WP_011046492.1	0.305984	0.649767	SPO0743	transcriptional regulator, TetR family
SPO0744			0.349585	0.548253	SPO0744	hypothetical protein
SPO0745	SPO_RS03760	WP_044027903.1	-0.33906	0.587746	SPO0745	hypothetical protein
SPO0746	SPO_RS22125	WP_051420312.1	-0.388281	0.598667	SPO0746	hypothetical protein
SPO0747	SPO_RS03770	WP_011046496.1	-0.688974	0.211615	SPO0747	peroxidase family protein
SPO0748	SPO_RS03775	WP_044027904.1	-0.112921	0.87467	SPO0748	hypothetical protein
SPO0749	SPO_RS03780	WP_044027905.1	0.728804	0.443608	SPO0749	hypothetical protein
SPO0750	SPO_RS03785	WP_011046499.1	0.196457	0.80043	SPO0750	hypothetical protein
SPO0751	SPO_RS03790	WP_011046500.1	0.374214	0.534103	SPO0751	adenylate/guanylate cyclase
SPO0752	SPO_RS03795	WP_011046501.1	2.73684	6.63e-05	SPO0752	phenylacetic acid degradation protein, putative
SPO0753	SPO_RS03800	WP_011046502.1	0.570517	0.532415	paaK	phenylacetic acid degradation oxidoreductase PaaK
SPO0754	SPO_RS03805	WP_011046503.1	-0.906494	0.158842	paaJ	phenylacetic acid degradation protein PaaJ
SPO0755	SPO_RS03810	WP_011046504.1	-0.701491	0.231865	paaI	phenylacetic acid degradation protein PaaI
SPO0756	SPO_RS03815	WP_011046505.1	-0.876259	0.185321	paaH	phenylacetic acid degradation protein PaaH
SPO0757	SPO_RS03820	WP_011046506.1	-0.169437	0.835305	paaG	phenylacetic acid degradation protein PaaG
SPO0758	SPO_RS03825	WP_011046507.1	-0.0391173	0.968285	SPO0758	beta-ketoadipyl CoA thiolase
SPO0759			0.431347	0.58222	SPO0759	hypothetical protein
SPO0760	SPO_RS03835	WP_011046509.1	-0.444626	0.439632	SPO0760	4-carboxymuconolactone decarboxylase domain/alkylhydroperoxidase AhpD family core domain protein
SPO0761	SPO_RS03840	WP_011046510.1	-0.725035	0.156225	SPO0761	cyclase family protein
SPO0762	SPO_RS03845	WP_011046511.1	-0.0675535	0.937843	SPO0762	transcriptional regulator, GntR family
SPO0763	SPO_RS03850	WP_011046512.1	-0.504072	0.457677	SPO0763	glutamine amidotransferase, class I
SPO0764	SPO_RS03855	WP_011046513.1	-0.456883	0.466471	SPO0764	cytochrome P450 family protein
SPO0765	SPO_RS03860	WP_011046514.1	-0.189112	0.810529	SPO0765	glutamine synthetase family protein
SPO0766	SPO_RS03865	WP_011046515.1	-0.194991	0.807764	SPO0766	iron-sulfur cluster-binding protein
SPO0767	SPO_RS03870	WP_011046516.1	0.210052	0.740335	SPO0767	methyltransferase, FkbM family
SPO0768	SPO_RS03875	WP_011046517.1	0.314872	0.633953	SPO0768	transcriptional regulator, IclR family
SPO0769	SPO_RS03880	WP_044027906.1	0.197241	0.763724	SPO0769	hypothetical protein
SPO0770	SPO_RS03885	WP_044027907.1	0.15822	0.860442	SPO0770	hypothetical protein
SPO0771	SPO_RS03890	WP_011046520.1	-0.0767603	0.930657	SPO0771	membrane protein
SPO0772	SPO_RS03895	WP_011046521.1	-2.17748	1.18e-07	SPO0772	enoyl-CoA hydratase/isomerase/3-hydroxyacyl-CoA dehydrogenase
SPO0773	SPO_RS03900	WP_011046522.1	-1.86462	6.22e-05	SPO0773	acetyl-CoA acyltransferase/thiolase family protein
SPO0774	SPO_RS03905	WP_011046523.1	-1.85113	0.000173788	SPO0774	acyl-CoA dehydrogenase family protein
SPO0775	SPO_RS03910	WP_011046524.1	-1.78744	1.65e-05	SPO0775	acyl-CoA dehydrogenase family protein
SPO0776	SPO_RS03915	WP_011046525.1	-1.75948	3.68e-05	SPO0776	putative protein TIGR00369
SPO0777	SPO_RS03920	WP_011046526.1	-1.89901	1.42e-05	SPO0777	enoyl-CoA hydratase/isomerase family protein
SPO0778	SPO_RS03925	WP_011046527.1	-1.4929	0.000170297	SPO0778	long-chain-fatty-acid--CoA ligase, putative
SPO0779	SPO_RS03930	WP_011046528.1	0.502065	0.425517	rpe	ribulose-phosphate 3-epimerase
SPO0780	SPO_RS03935	WP_011046529.1	-1.22232	0.163274	phoC	phosphonate ABC transporter, ATP-binding protein
SPO0781	SPO_RS03940	WP_044027908.1	-0.611343	0.451654	phnD	phosphonate ABC transporter, periplasmic phosphonate-binding protein
SPO0782	SPO_RS03945	WP_011046531.1	-1.79643	0.038301	phoE	phosphonate ABC transporter, permease protein
SPO0783	SPO_RS03950	WP_011046532.1	-1.42625	0.0699921	phnE	phosphonate ABC transporter, permease protein
SPO0784	SPO_RS03955	WP_011046533.1	-1.28099	0.23697	SPO0784	chloramphenicol acetyltransferase, putative
SPO0785	SPO_RS03960	WP_011046534.1	-0.148581	0.857256	SPO0785	2-dehydro-3-deoxygalactonokinase, putative
SPO0786	SPO_RS03965	WP_011046535.1	0.996677	0.0483762	SPO0786	thioesterase family protein
SPO0787	SPO_RS03970	WP_011046536.1	0.473498	0.452678	gph-1	phosphoglycolate phosphatase
SPO0788	SPO_RS03980	WP_011046537.1	-1.1077	0.0668111	SPO0788	metallo-beta-lactamase family protein
SPO0789	SPO_RS22400	WP_011046538.1	0.475839	0.632073	SPO0789	hypothetical protein
SPO0790	SPO_RS03985	WP_011046539.1	-0.286161	0.822335	SPO0790	hypothetical protein
SPO0791	SPO_RS03990	WP_011046540.1	0.482285	0.490133	SPO0791	M23/M37 peptidase/aminotransferase, class III
SPO0792	SPO_RS03995	WP_011046541.1	0.527724	0.322307	SPO0792	6-phosphogluconate dehydrogenase domain protein
SPO0793	SPO_RS04000	WP_011046542.1	-2.74297	2.02e-09	cueR	Cu(I)-responsive transcriptional regulator
SPO0794	SPO_RS04005	WP_011046543.1	-2.44995	7.35e-10	SPO0794	copper-translocating P-type ATPase
SPO0795	SPO_RS04010	WP_011046544.1	-0.539821	0.506518	SPO0795	oxidoreductase, short chain dehydrogenase/reductase family
SPO0796	SPO_RS04015	WP_011046545.1	-0.14996	0.866172	SPO0796	hypothetical protein
SPO0797	SPO_RS04020	WP_011046546.1	-0.00573272	0.997585	SPO0797	bile acid transporter family protein
SPO0798	SPO_RS04025	WP_011046547.1	0.0474787	0.956222	SPO0798	monooxygenase domain protein
SPO0799	SPO_RS04030	WP_011046548.1	-0.60155	0.444458	SPO0799	transcriptional regulator, TetR family
SPO0800	SPO_RS04035	WP_011046549.1	-0.437201	0.467667	SPO0800	choline sulfatase
SPO0801	SPO_RS04040	WP_011046550.1	-0.578704	0.313806	fadD	4-coumarate:CoA ligase
SPO0802	SPO_RS04045	WP_011046551.1	1.18647	0.0200115	rpsA	ribosomal protein S1
SPO0803	SPO_RS04050	WP_011046552.1	-0.0526404	0.950416	SPO0803	NUDIX domain protein
SPO0804	SPO_RS04055	WP_011046553.1	-0.304073	0.600405	ihfB	integration host factor, beta subunit
SPO0805	SPO_RS04060	WP_044029007.1	-0.173478	0.792052	SPO0805	hypothetical protein
SPO0806	SPO_RS04065	WP_011046555.1	0.329175	0.594465	trpF	N-(5'phosphoribosyl)anthranilate isomerase
SPO0807			2.33379	1.11e-05	SPO0807	hypothetical protein
SPO0808	SPO_RS04075	WP_011046557.1	0.729772	0.202149	trpB	tryptophan synthase, beta subunit
SPO0809	SPO_RS04080	WP_011046558.1	-1.10306	0.011452	SPO0809	hypothetical protein
SPO0810	SPO_RS04085	WP_011046559.1	-1.71027	4.75e-05	SPO0810	6-aminohexanoate-dimer hydrolase, putative
SPO0811	SPO_RS04090	WP_011046560.1	0.124151	0.860373	pth	peptidyl-tRNA hydrolase
SPO0812	SPO_RS04095	WP_011046561.1	0.713912	0.245337	rplY	ribosomal protein L25
SPO0813			-0.148971	0.860189	SPO0813	L-lactate dehydrogenase, putative
SPO0814	SPO_RS04105	WP_011046563.1	0.243818	0.728194	SPO0814	MaoC domain protein
SPO0815	SPO_RS04110	WP_011046564.1	0.747322	0.189792	trpA	tryptophan synthase, alpha subunit
SPO0816	SPO_RS04115	WP_011046565.1	0.360294	0.647736	SPO0816	hypothetical protein
SPO0817	SPO_RS04120	WP_011046566.1	1.06236	0.0406863	ychF	GTP-binding protein YchF
SPO0818	SPO_RS04125	WP_011046567.1	0.159268	0.844971	SPO0818	MAPEG family protein
SPO0819	SPO_RS04130	WP_051420418.1	-0.858149	0.192668	SPO0819	amidohydrolase domain protein
SPO0820	SPO_RS04135	WP_011046569.1	0.0155745	0.988874	SPO0820	CAIB/BAIF family protein
SPO0821	SPO_RS04140	WP_011046570.1	0.620795	0.283184	SPO0821	transcriptional regulator, MarR family
SPO0822	SPO_RS04145	WP_044027912.1	0.0123739	0.992748	SPO0822	branched-chain amino acid ABC transporter, ATP-binding protein
SPO0823	SPO_RS04150	WP_011046572.1	-0.0500269	0.953517	SPO0823	branched-chain amino acid ABC transporter, ATP-binding protein
SPO0824	SPO_RS04155	WP_011046573.1	-0.388223	0.49706	SPO0824	branched-chain amino acid ABC transporter, permease protein
SPO0825	SPO_RS04160	WP_011046574.1	-0.0789567	0.928552	SPO0825	branched-chain amino acid ABC transporter, periplasmic substrate-binding protein
SPO0826	SPO_RS04165	WP_011046575.1	-0.0029656	0.998545	SPO0826	hypothetical protein
SPO0827	SPO_RS04170	WP_044027915.1	-0.350099	0.591755	SPO0827	hypothetical protein
SPO0828	SPO_RS04175	WP_011046577.1	-0.601984	0.439237	SPO0828	hypothetical protein
SPO0829	SPO_RS04180	WP_011046578.1	-0.979497	0.122123	SPO0829	hypothetical protein
SPO0830	SPO_RS04185	WP_044027917.1	-0.854021	0.080884	SPO0830	xanthine dehydrogenase family protein, small/large subunits
SPO0831	SPO_RS04190	WP_011046580.1	-0.560472	0.591755	SPO0831	xanthine dehydrogenase family protein, medium subunit
SPO0832	SPO_RS04195	WP_044027919.1	-0.115052	0.882112	SPO0832	transcriptional regulator, LysR family
SPO0833	SPO_RS04200	WP_011046582.1	2.28562	1.6e-05	SPO0833	formate dehydrogenase, beta subunit
SPO0834	SPO_RS04205	WP_011046583.1	0.360714	0.627775	SPO0834	formate dehydrogenase, alpha subunit
SPO0835	SPO_RS04210	WP_044027921.1	0.130501	0.860373	SPO0835	cyclase, putative
SPO0836	SPO_RS04215	WP_011046585.1	0.311971	0.632826	SPO0836	hypothetical protein
SPO0837	SPO_RS04220	WP_011046586.1	1.0626	0.0169526	SPO0837	hypothetical protein
SPO0838	SPO_RS04225	WP_011046587.1	0.341474	0.566609	SPO0838	bacterial sugar transferase
SPO0839	SPO_RS04230	WP_011046588.1	1.63844	3.93e-05	SPO0839	exopolysaccharide biosynthesis domain protein
SPO0840	SPO_RS04235	WP_044027924.1	0.322766	0.600405	SPO0840	chain length determinant protein, putative
SPO0841	SPO_RS04240	WP_011046590.1	-0.113415	0.872073	SPO0841	polysaccharide biosynthesis protein
SPO0842	SPO_RS04245	WP_011046591.1	-0.00803773	0.99627	SPO0842	glycosyl transferase, group 1 family protein
SPO0843	SPO_RS04250	WP_011046592.1	-0.0680486	0.940578	SPO0843	glycosyl transferase, group 2 family protein
SPO0844	SPO_RS04255	WP_011046593.1	0.10964	0.875591	SPO0844	hypothetical protein
SPO0845	SPO_RS04260	WP_011046594.1	0.502808	0.407073	SPO0845	hypothetical protein
SPO0846	SPO_RS04265	WP_011046595.1	0.299163	0.667633	SPO0846	phosphopantetheinyl transferase PptA, putative
SPO0847	SPO_RS04270	WP_011046596.1	0.403521	0.50166	SPO0847	non-ribosomal peptide synthetase
SPO0848	SPO_RS04275	WP_011046597.1	0.502411	0.432328	SPO0848	glycosyl transferase, group 2 family protein
SPO0849	SPO_RS04280	WP_011046598.1	0.348533	0.544069	SPO0849	non-ribosomal peptide synthase
SPO0850	SPO_RS04285	WP_011046599.1	0.491795	0.429892	SPO0850	hypothetical protein
SPO0851	SPO_RS04290	WP_011046600.1	-0.185675	0.853654	SPO0851	glycosyl transferase, WecB/TagA/CpsF family
SPO0852	SPO_RS04295	WP_011046601.1	0.523806	0.359075	SPO0852	oxidoreductase, Gfo/Idh/MocA family
SPO0853	SPO_RS04300	WP_011046602.1	0.50667	0.435229	SPO0853	glycosyl transferase, group 2 family protein
SPO0854	SPO_RS04305	WP_011046603.1	0.442796	0.435879	SPO0854	glycosyl transferase, group 1 family protein
SPO0855	SPO_RS04310	WP_011046604.1	2.03945	0.0036022	xylB	xylulokinase
SPO0856	SPO_RS04315	WP_011046605.1	4.8089	7.44e-34	xylA	xylose isomerase
SPO0857	SPO_RS04320	WP_044027926.1	3.94045	2.6e-17	galM	aldose 1-epimerase
SPO0858	SPO_RS04325	WP_011046607.1	4.10236	4.89e-18	SPO0858	methylamine utilization protein MauG, putative
SPO0859	SPO_RS04330	WP_011046608.1	2.58743	1.67e-12	SPO0859	FG-GAP repeat domain protein
SPO0860	SPO_RS04335	WP_011046609.1	1.56569	0.00343306	SPO0860	xylose repressor, putative
SPO0861	SPO_RS04340	WP_011046610.1	3.31248	1.83e-08	xylF	xylose ABC transporter, periplasmic xylose-binding protein
SPO0862	SPO_RS04345	WP_011046611.1	4.99416	2.08e-34	xylH	xylose ABC transporter, permease protein
SPO0863	SPO_RS04350	WP_044027929.1	4.79618	1.61e-30	xylG	xylose ABC transporter, ATP-binding protein
SPO0864	SPO_RS04355	WP_011046613.1	4.05287	3.71e-19	SPO0864	glucokinase, putative
SPO0865	SPO_RS04360	WP_044029015.1	4.48423	6.72e-28	SPO0865	oxidoreductase, Gfo/Idh/MocA family
SPO0866	SPO_RS04365	WP_011046615.1	0.159762	0.823578	SPO0866	gamma-glutamyltranspeptidase, putative
SPO0867	SPO_RS04370	WP_011046616.1	0.45288	0.405971	SPO0867	hypothetical protein
SPO0868	SPO_RS04375	WP_011046617.1	0.379364	0.50202	SPO0868	outer membrane protein, OMP85 family
SPO0869	SPO_RS04380	WP_011046618.1	-0.596045	0.347012	SPO0869	hypothetical protein
SPO0870	SPO_RS04385	WP_011046619.1	-0.510677	0.370283	SPO0870	transcriptional regulator, LysR family
SPO0871	SPO_RS04390	WP_011046620.1	-1.1666	0.0563077	SPO0871	5-hydorxyisourate hydrolase
SPO0872	SPO_RS04395	WP_011046621.1	-1.08402	0.103799	SPO0872	uricase
SPO0873	SPO_RS04400	WP_011046622.1	-0.456138	0.567672	allA	Ureidoglycolate hydrolase
SPO0874	SPO_RS04405	WP_011046623.1	0.086193	0.917044	SPO0874	xanthine/uracil permease family protein
SPO0875	SPO_RS04410	WP_011046624.1	0.249615	0.704345	gap-2	glyceraldehyde-3-phosphate dehydrogenase, type I
SPO0876	SPO_RS04415	WP_011046625.1	-1.35164	0.0036022	SPO0876	ureidoglycine aminohydrolase
SPO0876a	SPO_RS04420	WP_030003183.1	-0.249428	0.733505	SPO0876a	hypothetical protein
SPO0877	SPO_RS22405	WP_084790939.1	0.0728576	0.926393	SPO0877	hypothetical protein
SPO0878	SPO_RS04430	WP_011046627.1	0.335043	0.585697	gcvH-1	glycine cleavage system H protein
SPO0879	SPO_RS04435	WP_011046628.1	-1.21566	0.00460375	SPO0879	acyl-CoA dehydrogenase family protein
SPO0880	SPO_RS04440	WP_011046629.1	-1.22827	0.0165512	SPO0880	hypothetical protein
SPO0881			-0.330428	0.643234	SPO0881	hypothetical protein
SPO0882			-4.05614	4.26e-16	SPO0882	hypothetical protein
SPO0883	SPO_RS04450	WP_011046632.1	-0.00973646	0.993708	SPO0883	hypothetical protein
SPO0884	SPO_RS04455	WP_011046633.1	-0.211312	0.748741	SPO0884	hypothetical protein
SPO0885	SPO_RS04460	WP_044027931.1	0.196691	0.78365	SPO0885	hydrolase, alpha/beta fold family
SPO0886	SPO_RS04465	WP_011046635.1	1.79127	0.00409193	groES	chaperonin, 10 kDa
SPO0887	SPO_RS04470	WP_011046636.1	1.05797	0.100535	groEL	chaperonin, 60 kDa
SPO0888			1.23207	0.00398655	SPO0888	acetyltransferase, GNAT family
SPO0889	SPO_RS04480	WP_011046638.1	0.317004	0.66513	SPO0889	hypothetical protein
SPO0890	SPO_RS04485	WP_011046639.1	-0.00137732	0.999164	SPO0890	lipase, putative
SPO0891	SPO_RS04490	WP_011046640.1	0.332168	0.736406	SPO0891	alkylphosphonate utilization protein PhnM, putative
SPO0892	SPO_RS04495	WP_011046641.1	0.601426	0.342975	purK	phosphoribosylaminoimidazole carboxylase, ATPase subunit
SPO0893	SPO_RS04500	WP_011046642.1	0.104836	0.918233	purE	phosphoribosylaminoimidazole carboxylase, catalytic subunit
SPO0894	SPO_RS04505	WP_044027932.1	-0.345406	0.575294	SPO0894	hypothetical protein
SPO0895	SPO_RS04510	WP_011046644.1	-0.105545	0.875591	SPO0895	heat shock protein, Hsp20 family
SPO0896	SPO_RS04515	WP_011046645.1	0.341254	0.587585	SPO0896	hypothetical protein
SPO0897	SPO_RS04520	WP_011046646.1	0.218676	0.779644	SPO0897	phenazine biosynthesis protein, PhzF family
SPO0898	SPO_RS04525	WP_011046647.1	0.3266	0.683375	SPO0898	hypothetical protein
SPO0899	SPO_RS04530	WP_011046648.1	0.0924861	0.894376	SPO0899	hypothetical protein
SPO0900	SPO_RS04535	WP_011046649.1	0.567095	0.255592	sat	sulfate adenylyltransferase
SPO0901	SPO_RS04540	WP_011046650.1	0.0335732	0.969393	SPO0901	adenylate/guanylate cyclase
SPO0902			0.260865	0.795781	SPO0902	hypothetical protein
SPO0903	SPO_RS04550	WP_011046652.1	0.519312	0.407073	trxB	thioredoxin-disulfide reductase
SPO0904	SPO_RS04555	WP_011046653.1	-0.434768	0.510185	SPO0904	leucine-responsive regulatory protein, putative
SPO0905	SPO_RS04560	WP_011046654.1	1.85056	1.34e-05	SPO0905	hypothetical protein
SPO0906	SPO_RS04565	WP_011046655.1	-0.0209669	0.984411	SPO0906	putative protein TIGR00726
SPO0907	SPO_RS04570	WP_011046656.1	-0.11818	0.895804	SPO0907	hypothetical protein
SPO0908	SPO_RS04575	WP_011046657.1	0.0871754	0.908121	lgt	prolipoprotein diacylglyceryl transferase
SPO0909	SPO_RS04580	WP_011046658.1	-0.347308	0.574919	SPO0909	hypothetical protein
SPO0910	SPO_RS04585	WP_011046659.1	0.902409	0.146405	SPO0910	hypothetical protein
SPO0911	SPO_RS04590	WP_044029023.1	0.725498	0.191134	proC	pyrroline-5-carboxylate reductase
SPO0912	SPO_RS04595	WP_011046661.1	1.11027	0.0377931	csaA	chaperonin csaA
SPO0913	SPO_RS04600	WP_011046662.1	0.812673	0.0928273	SPO0913	D-isomer specific 2-hydroxyacid dehydrogenase family protein
SPO0914	SPO_RS04605	WP_011046663.1	0.653694	0.227126	tdk	thymidine kinase
SPO0915	SPO_RS04610	WP_044029025.1	-0.198128	0.795781	SPO0915	hypothetical protein
SPO0916	SPO_RS04615	WP_044027936.1	-0.0857592	0.916352	SPO0916	hypothetical protein
SPO0917	SPO_RS04620	WP_011046666.1	-0.173822	0.826804	SPO0917	glyoxalase family protein
SPO0918	SPO_RS04625	WP_011046667.1	0.68139	0.215932	fabH-1	3-oxoacyl-[acyl-carrier-protein] synthase III
SPO0919	SPO_RS04630	WP_011046668.1	-0.834097	0.080884	SPO0919	transcriptional regulator, MarR family
SPO0920	SPO_RS04635	WP_084791039.1	-0.947724	0.0421609	SPO0920	efflux transporter, RND family, MFP subunit
SPO0921	SPO_RS04640	WP_011046670.1	-1.36852	0.00115848	SPO0921	transporter, AcrB/AcrD/AcrF family
SPO0922	SPO_RS04645	WP_011046671.1	-0.0071008	0.99627	SPO0922	hypothetical protein
SPO0923	SPO_RS04650	WP_011046672.1	0.56571	0.326588	carB	carbamoyl-phosphate synthase, large subunit
SPO0924	SPO_RS04655	WP_011046673.1	0.102642	0.917044	pabB	para-aminobenzoate synthase component I
SPO0925	SPO_RS04660	WP_011046674.1	-0.438087	0.609918	SPO0925	hypothetical protein
SPO0926	SPO_RS04665	WP_011046675.1	0.927619	0.107697	aspS	aspartyl-tRNA synthetase
SPO0927			1.00841	0.249962	SPO0927	hypothetical protein
SPO0928	SPO_RS04670	WP_011046677.1	0.959161	0.0605222	SPO0928	hypothetical protein
SPO0929	SPO_RS04675	WP_011046678.1	1.14354	0.0398107	SPO0929	type II DNA modification methyltransferase, putative
SPO0930			3.12886	9.05e-08	SPO0930	hypothetical protein
SPO0931	SPO_RS04680	WP_011046680.1	3.48259	4.28e-08	SPO0931	response regulator
SPO0932	SPO_RS04685	WP_044029028.1	0.765473	0.19335	SPO0932	methylmalonyl-CoA epimerase
SPO0933	SPO_RS04690	WP_011046682.1	-0.565218	0.355609	SPO0933	hypothetical protein
SPO0934	SPO_RS04695	WP_044029029.1	0.316523	0.716157	SPO0934	hypothetical protein
SPO0935	SPO_RS04700	WP_011046684.1	0.30346	0.630206	SPO0935	nitroreductase family protein
SPO0936			-0.449584	0.51739	SPO0936	hypothetical protein
SPO0937	SPO_RS04705	WP_011046686.1	-0.218087	0.792708	SPO0937	hypothetical protein
SPO0938	SPO_RS04710	WP_044027940.1	-0.080262	0.917497	SPO0938	hypothetical protein
SPO0939	SPO_RS04715	WP_011046688.1	0.214351	0.770128	SPO0939	peptidase, M48 family
SPO0940	SPO_RS04720	WP_011046689.1	0.11828	0.882088	SPO0940	hypothetical protein
SPO0941	SPO_RS04725	WP_011046690.1	0.329224	0.708147	SPO0941	hypothetical protein
SPO0942	SPO_RS04730	WP_011046691.1	-0.349776	0.687238	SPO0942	hypothetical protein
SPO0943	SPO_RS04735	WP_011046692.1	-0.601781	0.229877	SPO0943	hypothetical protein
SPO0944	SPO_RS04740	WP_044029031.1	0.545539	0.359075	SPO0944	RNA modification enzyme, MiaB-family
SPO0945	SPO_RS04745	WP_011046694.1	0.156732	0.831407	SPO0945	AsmA family protein
SPO0946	SPO_RS04750	WP_030003185.1	0.714544	0.144365	algC	phosphomannomutase/phosphoglucomutase
SPO0947	SPO_RS04755	WP_011046696.1	0.625889	0.203507	kdsA	3-deoxy-8-phosphooctulonate synthase
SPO0948			0.46676	0.397201	kpsE	capsular polysaccharide export inner-membrane protein, BexC/CtrB/KpsE family
SPO0949	SPO_RS04765	WP_044027943.1	0.24168	0.721495	kpsT	capsular polysaccharide export ATP-binding protein
SPO0950	SPO_RS04770	WP_011046699.1	-0.446057	0.518058	SPO0950	uracil-DNA glycosylase, putative
SPO0951	SPO_RS04775	WP_011046700.1	-0.239098	0.790548	SPO0951	hypothetical protein
SPO0952			-1.00246	0.0683762	SPO0952	hypothetical protein
SPO0953	SPO_RS04785	WP_011046702.1	-1.25768	0.00275936	SPO0953	hypothetical protein
SPO0954	SPO_RS04790	WP_011046703.1	-0.0769491	0.920304	SPO0954	hypothetical protein
SPO0955	SPO_RS04795	WP_011046704.1	-0.198978	0.796691	SPO0955	amidohydrolase domain protein
SPO0956	SPO_RS04800	WP_011046705.1	0.111372	0.873086	SPO0956	hypothetical protein
SPO0957	SPO_RS04805	WP_011046706.1	-0.536827	0.497939	SPO0957	ABC transporter, permease protein
SPO0958	SPO_RS04810	WP_011046707.1	-0.446123	0.488365	SPO0958	hypothetical protein
SPO0959	SPO_RS04815	WP_044027945.1	0.26859	0.711869	SPO0959	hypothetical protein
SPO0960	SPO_RS04820	WP_011046709.1	0.13449	0.863706	SPO0960	transcriptional regulator, MerR family
SPO0961	SPO_RS04825	WP_011046710.1	-0.345015	0.562789	SPO0961	hypothetical protein
SPO0962	SPO_RS04830	WP_011046711.1	0.784145	0.135347	argD	acetylornithine aminotransferase
SPO0963	SPO_RS04835	WP_011046712.1	0.39596	0.543289	argF	ornithine carbamoyltransferase
SPO0964	SPO_RS04840	WP_011046713.1	-0.771919	0.191112	argC-1	N-acetyl-gamma-glutamyl-phosphate reductase
SPO0965			-1.3402	0.0847514	SPO0965	acetyltransferase, GNAT family
SPO0966	SPO_RS04855	WP_011046715.1	-0.468451	0.430213	panE-1	2-dehydropantoate 2-reductase
SPO0967	SPO_RS04860	WP_011046716.1	-0.521826	0.330122	SPO0967	phosphate transporter family protein
SPO0968	SPO_RS04865	WP_011046717.1	-1.65363	0.000768235	SPO0968	hydrolase, NUDIX family
SPO0970	SPO_RS04875	WP_011046718.1	0.120236	0.866172	apqZ	aquaporin Z
SPO0971	SPO_RS04880	WP_011046719.1	0.187743	0.792108	SPO0971	oxidoreductase, GMC family
SPO0972	SPO_RS04885	WP_011046720.1	-0.218682	0.800521	hrpB	ATP-dependent helicase HrpB
SPO0973	SPO_RS04890	WP_011046721.1	0.294818	0.647736	SPO0973	LAO/AO transport system ATPase
SPO0974	SPO_RS04895	WP_011046722.1	0.988896	0.0527725	rpmB	ribosomal protein L28
SPO0975			0.473764	0.455379	SPO0975	hypothetical protein
SPO0976	SPO_RS04905	WP_011046724.1	-0.126061	0.864177	SPO0976	hypothetical protein
SPO0977	SPO_RS04910	WP_011046725.1	-0.390352	0.518153	SPO0977	ornithine cyclodeaminase/mu-crystallin family protein
SPO0978	SPO_RS04915	WP_011046726.1	-0.0917979	0.911677	SPO0978	CobB
SPO0979	SPO_RS04920	WP_011046727.1	-0.12525	0.882589	SPO0979	low molecular weight phosphotyrosine protein phosphatase
SPO0980	SPO_RS04925	WP_044027946.1	0.692554	0.21803	SPO0980	transcriptional regulator, LysR family
SPO0981	SPO_RS04930	WP_011046729.1	-0.458735	0.633953	SPO0981	histidinol dehydrogenase, putative
SPO0982			0.010594	0.992954	SPO0982	hypothetical protein
SPO0983	SPO_RS04950	WP_011046731.1	0.887994	0.0834104	lepA	GTP-binding protein LepA
SPO0984	SPO_RS04955	WP_044027949.1	-0.276801	0.779644	znuB	zinc ABC transporter, permease protein
SPO0985			-0.164705	0.858374	znuC	zinc ABC transporter, ATP-binding protein
SPO0986	SPO_RS04965	WP_011046734.1	0.101962	0.901336	zur	zinc uptake regulation protein
SPO0987	SPO_RS04970	WP_044027950.1	-0.394029	0.643195	znuA	zinc ABC transporter, periplasmic zinc-binding protein
SPO0988	SPO_RS04975	WP_011046736.1	-0.393401	0.48367	SPO0988	YeeE/YedE family protein
SPO0989	SPO_RS04980	WP_044027951.1	-0.383603	0.527857	SPO0989	transcriptional regulator SoxR
SPO0990	SPO_RS04985	WP_011046738.1	-1.08131	0.0396941	soxS	regulatory protein SoxS
SPO0991	SPO_RS04990	WP_011046739.1	-1.41477	0.00244899	soxV	sulfur oxidation V protein
SPO0992	SPO_RS04995	WP_011046740.1	-0.691413	0.25447	soxW	thioredoxin SoxW
SPO0993	SPO_RS05000	WP_044027952.1	-1.68202	0.00217927	soxX	monoheme cytochrome c SoxX
SPO0994	SPO_RS05005	WP_011046742.1	-1.94536	0.000109409	soxY	sulfur oxidation Y protein
SPO0995	SPO_RS05010	WP_011046743.1	-1.64868	0.00337923	soxZ	sulfur oxidation Z protein
SPO0996	SPO_RS05015	WP_011046744.1	-1.91464	0.000101981	soxA	diheme cytochrome c SoxA
SPO0997	SPO_RS05020	WP_011046745.1	-2.02652	6.14e-05	soxB	sulfur oxidation B protein
SPO0998	SPO_RS05025	WP_011046746.1	-2.48144	3.54e-07	soxC	sulfur oxidation molybdopterin C protein
SPO0999	SPO_RS05030	WP_011046747.1	-2.68441	3.8e-08	soxD	diheme cytochrome c SoxD
SPO1000	SPO_RS05035	WP_011046748.1	-1.53088	0.000504146	soxE	diheme cytochrome c SoxE
SPO1001	SPO_RS05040	WP_011046749.1	-1.27856	0.0107265	soxF	sulfur oxidation F protein
SPO1002	SPO_RS05045	WP_011046750.1	0.499336	0.40492	SPO1002	transcriptional regulator, AraC family
SPO1003			0.657589	0.263867	clpP	ATP-dependent Clp protease, proteolytic subunit ClpP
SPO1004	SPO_RS05055	WP_030003187.1	0.184338	0.795781	clpX	ATP-dependent Clp protease, ATP-binding subunit ClpX
SPO1005			0.430231	0.507372	SPO1005	endoribonuclease L-PSP family protein
SPO1006	SPO_RS05065	WP_011046754.1	0.342857	0.562789	SPO1006	NADH dehydrogenase subunit, putative
SPO1007	SPO_RS05070	WP_011046755.1	0.42029	0.452102	SPO1007	hypothetical protein
SPO1008	SPO_RS05075	WP_084791041.1	0.579201	0.293642	SPO1008	hypothetical protein
SPO1009	SPO_RS05080	WP_011046757.1	0.333992	0.739701	aat	leucyl/phenylalanyl-tRNA--protein transferase
SPO1010	SPO_RS05085	WP_011046758.1	0.859233	0.0989863	accC	acetyl-CoA carboxylase, biotin carboxylase
SPO1011	SPO_RS05090	WP_011046759.1	0.694177	0.168817	accB	acetyl-CoA carboxylase, biotin carboxyl carrier protein
SPO1012	SPO_RS05095	WP_011046760.1	-0.378969	0.537169	SPO1012	transcriptional regulator, LuxR family
SPO1013	SPO_RS05100	WP_011046761.1	-0.34577	0.66513	SPO1013	thiolase family protein
SPO1014	SPO_RS05105	WP_011046762.1	-0.842607	0.140844	SPO1014	AMP-binding enzyme
SPO1015	SPO_RS05110	WP_011046763.1	-0.441547	0.576415	SPO1015	3-hydroxybutyrate dehydrogenase, putative
SPO1016	SPO_RS05115	WP_011046764.1	0.4292	0.509522	SPO1016	hypothetical protein
SPO1017	SPO_RS05120	WP_011046765.1	-1.94792	5.16e-06	SPO1017	branched-chain amino acid ABC transporter, ATP-binding protein
SPO1018	SPO_RS05125	WP_011046766.1	-2.10494	1.51e-06	SPO1018	branched-chain amino acid ABC transporter, ATP-binding protein
SPO1019	SPO_RS05130	WP_011046767.1	-2.62732	1.48e-08	SPO1019	branched-chain amino acid ABC transporter, permease protein
SPO1020	SPO_RS05135	WP_044027955.1	-2.70923	4.85e-06	SPO1020	branched-chain amino acid ABC transporter, permease protein
SPO1021	SPO_RS05140	WP_011046769.1	-2.80451	3.5e-07	SPO1021	branched-chain amino acid ABC transporter, periplasmic substrate-binding protein
SPO1022	SPO_RS05145	WP_011046770.1	-2.76636	5.57e-06	SPO1022	transcriptional regulator, putative
SPO1023	SPO_RS05150	WP_011046771.1	-0.915564	0.108784	SPO1023	response regulator
SPO1024	SPO_RS05155	WP_011046772.1	-0.671347	0.226578	SPO1024	hypothetical protein
SPO1025	SPO_RS05160	WP_011046773.1	-0.441707	0.42088	SPO1025	sensor histidine kinase
SPO1026	SPO_RS05165	WP_044027956.1	3.26592	7.61e-10	SPO1026	hypothetical protein
SPO1027	SPO_RS05170	WP_011046775.1	0.210564	0.779644	SPO1027	putative protein TIGR01244
SPO1028	SPO_RS05175	WP_011046776.1	-0.394262	0.636375	SPO1028	YeeE/YedE family protein
SPO1029	SPO_RS05180	WP_011046777.1	-0.0961525	0.921	SPO1029	YeeE/YedE family protein
SPO1030	SPO_RS05185	WP_044027957.1	0.20436	0.780481	SPO1030	metallo-beta-lactamase family protein
SPO1031			-0.950638	0.202149	SPO1031	hypothetical protein
SPO1032	SPO_RS05195	WP_011046780.1	-0.38914	0.648251	SPO1032	hypothetical protein
SPO1033	SPO_RS05200	WP_011046781.1	0.479582	0.42088	SPO1033	hypothetical protein
SPO1034	SPO_RS05205	WP_011046782.1	0.285279	0.653553	SPO1034	hypothetical protein
SPO1036	SPO_RS05215	WP_011046783.1	-0.098861	0.894364	SPO1036	site-specific recombinase, phage integrase family
SPO1037	SPO_RS05220	WP_044027960.1	0.0665394	0.940578	SPO1037	hypothetical protein
SPO1038			0.264889	0.779644	SPO1038	hypothetical protein
SPO1039	SPO_RS05235	WP_011046786.1	-0.969357	0.196156	SPO1039	hypothetical protein
SPO1040	SPO_RS05240	WP_044027963.1	-0.767136	0.506825	SPO1040	hypothetical protein
SPO1041	SPO_RS05245	WP_044027964.1	0.093896	0.926138	SPO1041	hypothetical protein
SPO1042	SPO_RS05250	WP_011046789.1	0.111013	0.921	SPO1042	hypothetical protein
SPO1043	SPO_RS05255	WP_011046790.1	-0.599283	0.626199	SPO1043	hypothetical protein
SPO1044			-0.687165	0.457624	SPO1044	hypothetical protein
SPO1044a	SPO_RS05270	WP_030003188.1	-0.0797326	0.928104	SPO1044a	hypothetical protein
SPO1045			0.193362	0.797633	SPO1045	hypothetical protein
SPO1046			0.330347	0.631666	SPO1046	hypothetical protein
SPO1047	SPO_RS22425	WP_011046794.1	0.37181	0.524143	SPO1047	RNA-dependent DNA polymerase, putative
SPO1048	SPO_RS05275	WP_011046795.1	0.86352	0.103799	SPO1048	hypothetical protein
SPO1049	SPO_RS22430	WP_011046796.1	0.502652	0.479132	SPO1049	DNA methylase, C-5 cytosine-specific family
SPO1050	SPO_RS05300	WP_011046797.1	-0.10171	0.895804	SPO1050	site-specific recombinase, phage integrase family
SPO1051	SPO_RS05320	WP_011046798.1	-2.01645	0.0380172	SPO1051	hypothetical protein
SPO1052	SPO_RS05330	WP_011046799.1	-2.68203	0.0227202	SPO1052	hypothetical protein
SPO1053	SPO_RS05345	WP_044027979.1	0.387122	0.607462	SPO1053	hypothetical protein
SPO1054	SPO_RS05350	WP_011046801.1	-0.936598	0.432328	SPO1054	hypothetical protein
SPO1055	SPO_RS05355	WP_011046802.1	-0.736701	0.42088	SPO1055	hypothetical protein
SPO1056	SPO_RS05360	WP_011046803.1	-1.58769	0.0580352	SPO1056	hypothetical protein
SPO1057	SPO_RS05365	WP_011046804.1	-0.260758	0.705503	SPO1057	transcriptional regulator, AraC family
SPO1058	SPO_RS05370	WP_011046805.1	0.490268	0.410076	SPO1058	acyltransferase, HtrB family
SPO1059	SPO_RS22140	WP_011046806.1	2.57713	4.16e-12	SPO1059	serine/threonine protein kinase
SPO1060	SPO_RS05380	WP_011046807.1	2.75883	3.36e-06	SPO1060	hypothetical protein
SPO1061	SPO_RS05385	WP_011046808.1	2.97516	2.24e-09	SPO1061	LysM domain protein
SPO1062	SPO_RS05390	WP_011046809.1	4.14071	4.45e-31	SPO1062	LysM domain protein
SPO1063	SPO_RS05395	WP_011046810.1	2.81077	1.23e-09	SPO1063	hypothetical protein
SPO1064	SPO_RS05400	WP_011046811.1	2.91526	2.67e-13	SPO1064	serine/threonine protein phosphatase, putative
SPO1065	SPO_RS05405	WP_011046812.1	1.96423	2.39e-05	SPO1065	hypothetical protein
SPO1066	SPO_RS05410	WP_011046813.1	1.06008	0.0397642	SPO1066	hypothetical protein
SPO1067	SPO_RS05415	WP_051420320.1	0.780551	0.173873	SPO1067	hypothetical protein
SPO1068	SPO_RS05420	WP_011046815.1	2.28584	5.09e-06	SPO1068	hypothetical protein
SPO1069	SPO_RS05425	WP_011046816.1	2.40042	9.82e-08	SPO1069	hypothetical protein
SPO1070	SPO_RS05430	WP_011046817.1	-1.0513	0.0276105	SPO1070	hypothetical protein
SPO1071	SPO_RS05435	WP_011046818.1	0.336256	0.64264	SPO1071	glutamine amidotransferase, class-I
SPO1072	SPO_RS05440	WP_011046819.1	1.12844	0.0304164	SPO1072	putative protein TIGR01033
SPO1073	SPO_RS05445	WP_084790942.1	-0.724093	0.321255	SPO1073	bordetella uptake gene family protein
SPO1074	SPO_RS05450	WP_044027981.1	-1.09891	0.073503	SPO1074	hypothetical protein
SPO1075	SPO_RS05455	WP_011046822.1	-1.22792	0.0209595	SPO1075	hypothetical protein
SPO1076	SPO_RS05460	WP_011046823.1	-0.723267	0.146581	SPO1076	trkA-C domain protein
SPO1077	SPO_RS05465	WP_011046824.1	0.625972	0.261091	SPO1077	nitroreductase family protein
SPO1078	SPO_RS05470	WP_011046825.1	0.00750169	0.997083	SPO1078	transcriptional regulator, LysR family
SPO1079	SPO_RS05475	WP_011046826.1	-1.15523	0.2378	SPO1079	L-lysine exporter, putative
SPO1080	SPO_RS05480	WP_044027982.1	-0.363188	0.66829	SPO1080	hypothetical protein
SPO1081			0.22307	0.806808	SPO1081	hypothetical protein
SPO1082	SPO_RS05490	WP_044027983.1	0.217835	0.774204	betI	HTH-type transcriptional regulator BetI
SPO1083	SPO_RS05495	WP_011046830.1	0.768961	0.121717	betC	choline sulfatase sulfatase
SPO1084	SPO_RS05500	WP_011046831.1	-0.786814	0.137437	SPO1084	hypothetical protein
SPO1085	SPO_RS05505	WP_011046832.1	-0.360806	0.527728	SPO1085	hypothetical protein
SPO1086	SPO_RS05510	WP_011046833.1	0.502485	0.359075	SPO1086	transcriptional regulator, TetR family
SPO1087	SPO_RS05515	WP_011046834.1	-0.450796	0.506638	SPO1087	Choline transporter
SPO1088	SPO_RS05520	WP_011046835.1	-1.64389	0.019164	betA	choline dehydrogenase
SPO1089	SPO_RS05525	WP_011046836.1	0.573725	0.49067	SPO1089	hypothetical protein
SPO1090	SPO_RS05530	WP_011046837.1	0.0893742	0.916352	SPO1090	DNA-binding protein, putative
SPO1091	SPO_RS05535	WP_011046838.1	-1.33596	0.269326	SPO1091	YCII-related domain protein
SPO1092	SPO_RS05540	WP_084790943.1	0.0818589	0.926138	SPO1092	transcriptional regulator, LysR family
SPO1093	SPO_RS05545	WP_011046840.1	-0.510427	0.441391	SPO1093	drug resistance transporter, Bcr/CflA family
SPO1094	SPO_RS05550	WP_011046841.1	-2.62382	2.76e-05	pccB	propionyl-CoA carboxylase, beta subunit
SPO1094a	SPO_RS05555	WP_044027984.1	-1.26423	0.0719504	SPO1094a	hypothetical protein
SPO1095	SPO_RS22440	WP_011046842.1	-2.04197	5.18e-05	SPO1095	hypothetical protein
SPO1096			-0.708222	0.329571	SPO1096	lipoprotein, putative
SPO1097	SPO_RS05570	WP_011046844.1	-1.00744	0.0683787	SPO1097	hypothetical protein
SPO1098	SPO_RS05575	WP_011046845.1	-1.04902	0.124892	SPO1098	hypothetical protein
SPO1099			-1.06515	0.188339	SPO1099	hypothetical protein
SPO1100	SPO_RS05580	WP_011046847.1	-0.501845	0.38265	SPO1100	lipoprotein, putative
SPO1101	SPO_RS05585	WP_011046848.1	-0.324732	0.590762	pccA	propionyl-CoA carboxylase, alpha subunit
SPO1102	SPO_RS05590	WP_011046849.1	-0.922899	0.115651	SPO1102	lipoprotein, putative
SPO1103			-0.315948	0.596993	SPO1103	hypothetical protein
SPO1104	SPO_RS05600	WP_011046851.1	2.7528	1.54e-05	SPO1104	hypothetical protein
SPO1105	SPO_RS05605	WP_011046852.1	1.15202	0.122699	SPO1105	methylmalonyl-CoA mutase
SPO1106	SPO_RS05610	WP_030003190.1	-0.634844	0.342975	SPO1106	hypothetical protein
SPO1107	SPO_RS05615	WP_011046854.1	-0.312274	0.66053	SPO1107	phosphinothricin N-acetyltransferase, putative
SPO1108	SPO_RS05620	WP_011046855.1	-0.151677	0.829803	SPO1108	DnaJ-like protein DjlA, putative
SPO1109	SPO_RS05625	WP_011046856.1	-0.128809	0.863925	SPO1109	endonuclease/exonuclease/phosphatase family protein
SPO1110	SPO_RS05635	WP_011046857.1	0.447147	0.441893	SPO1110	transcriptional regulator, LysR family
SPO1111	SPO_RS05640	WP_011046858.1	-0.762921	0.286259	SPO1111	hypothetical protein
SPO1112	SPO_RS05645	WP_011046859.1	-0.759402	0.205279	SPO1112	TRAP transporter, periplasmic protein
SPO1113	SPO_RS05650	WP_011046860.1	-1.31013	0.0104464	SPO1113	TRAP transporter, transmembrane protein, putative
SPO1114	SPO_RS05655	WP_011046861.1	-1.514	0.0020377	SPO1114	TRAP dicarboxylate transporter, DctM subunit
SPO1115	SPO_RS05660	WP_011046862.1	-0.752759	0.310846	SPO1115	hypothetical protein
SPO1116	SPO_RS05665	WP_044027991.1	-0.526354	0.366118	SPO1116	hypothetical protein
SPO1117	SPO_RS05670	WP_011046864.1	0.0465694	0.953517	SPO1117	phosphatase, Ppx/GppA family
SPO1118	SPO_RS05675	WP_011046865.1	0.351575	0.620744	SPO1118	hypothetical protein
SPO1119	SPO_RS05680	WP_011046866.1	0.0380799	0.962654	SPO1119	membrane protein
SPO1120	SPO_RS05685	WP_011046867.1	-0.342426	0.636157	SPO1120	hypothetical protein
SPO1121	SPO_RS05690	WP_011046868.1	0.969522	0.0613653	proS	prolyl-tRNA synthetase
SPO1122	SPO_RS05695	WP_011046869.1	0.353989	0.590711	SPO1122	hypothetical protein
SPO1123	SPO_RS05700	WP_044027993.1	0.629517	0.229727	lolE	lipoprotein releasing system transmembrane protein LolE
SPO1124	SPO_RS05705	WP_011046871.1	0.123536	0.905428	lolD	lipoprotein releasing system ATP-binding protein
SPO1125	SPO_RS05710	WP_044029066.1	-0.240179	0.866187	SPO1125	hypothetical protein
SPO1126	SPO_RS05715	WP_011046873.1	-0.332424	0.779644	SPO1126	cytochrome c family protein
SPO1127	SPO_RS05720	WP_011046874.1	-1.32453	0.0017297	SPO1127	cytochrome c family protein
SPO1128	SPO_RS05725	WP_084791043.1	0.143666	0.837531	SPO1128	hypothetical protein
SPO1129	SPO_RS05730	WP_011046876.1	0.0586547	0.940578	SPO1129	hypothetical protein
SPO1130	SPO_RS05735	WP_011046877.1	0.122018	0.883766	SPO1130	thioesterase family protein
SPO1131	SPO_RS05740	WP_044027995.1	0.223032	0.768077	SPO1131	glycine betaine/proline ABC transporter, periplasmic substrate-binding protein
SPO1132	SPO_RS05745	WP_011046879.1	0.0584473	0.940578	SPO1132	glycine betaine/proline ABC transporter, ATP-binding protein
SPO1133	SPO_RS05750	WP_011046880.1	-0.128449	0.857735	SPO1133	glycine betaine/proline ABC transporter, permease protein
SPO1134	SPO_RS05755	WP_044027997.1	-0.267405	0.756725	SPO1134	NnrU family protein
SPO1135	SPO_RS05760	WP_044027998.1	-0.663281	0.178973	SPO1135	hypothetical protein
SPO1136	SPO_RS05765	WP_011046883.1	-0.104125	0.892782	atf	Diaminobutyric acid transaminase
SPO1137	SPO_RS05770	WP_011046884.1	-1.04305	0.110908	ssd	Aspartate-semialdehyde dehydrogenase
SPO1138	SPO_RS05775	WP_011046885.1	-0.583019	0.559294	asnC	asnC transcriptional regulator
SPO1139	SPO_RS05780	WP_011046886.1	-0.245003	0.737232	eutE	ectoine utilization protein EutE
SPO1140	SPO_RS05785	WP_011046887.1	-0.0572041	0.942916	eutD	Ectoine hydrolase
SPO1141	SPO_RS05790	WP_044028000.1	-0.339975	0.60322	eutC	ornithine cyclodeaminase/mu-crystallin family protein
SPO1142	SPO_RS05795	WP_011046889.1	-1.26139	0.0804246	SPO1142	threonine dehydratase, putative
SPO1143	SPO_RS05800	WP_011046890.1	-1.50867	0.0939213	eutA	Ectoine utilization protein EutA
SPO1144	SPO_RS05805	WP_011046891.1	-1.32507	0.180793	SPO1144	universal stress protein family protein
SPO1145	SPO_RS05810	WP_011046892.1	-1.13433	0.0899706	uehC	Ectoine/5-hydroxyectoine TRAP transporter, periplasmic binding protein
SPO1146	SPO_RS05815	WP_011046893.1	-1.17323	0.197947	uehB	Ectoine/5-hydroxyectoine TRAP transporter, small integral membrane protein
SPO1147	SPO_RS05820	WP_011046894.1	-0.772959	0.159157	uehA	Ectoine/5-hydroxyectoine TRAP transporter, large integral membrane protein
SPO1148	SPO_RS05825	WP_011046895.1	0.0268904	0.977429	enuR	Ecotine/5-hydroxyectoine transcriptional regulator
SPO1150	SPO_RS05830	WP_011046896.1	0.722489	0.183351	SPO1150	RNA methyltransferase, TrmH family, group 3
SPO1151	SPO_RS05835	WP_011046897.1	-1.80418	5.46e-06	SPO1151	hypothetical protein
SPO1152	SPO_RS05840	WP_011046898.1	-0.195554	0.772171	SPO1152	twin-arginine translocation pathway signal sequence domain protein, putative
SPO1153	SPO_RS05845	WP_044028002.1	0.226334	0.721937	SPO1153	CoA-binding domain protein
SPO1154	SPO_RS05850	WP_011046900.1	0.719077	0.162063	SPO1154	lipoprotein, putative
SPO1155	SPO_RS05855	WP_011046901.1	0.305142	0.721471	SPO1155	phosphoribosyl-ATP pyrophosphohydrolase
SPO1156	SPO_RS05860	WP_011046902.1	0.367028	0.567389	hisF	imidazoleglycerol phosphate synthase, cyclase subunit
SPO1157	SPO_RS05865	WP_011046903.1	0.174648	0.834936	SPO1157	hypothetical protein
SPO1158	SPO_RS05870	WP_011046904.1	0.126582	0.874091	hisA	phosphoribosylformimino-5-aminoimidazole carboxamide ribotide isomerase
SPO1159	SPO_RS05875	WP_011046905.1	-1.29643	0.00227705	SPO1159	hypothetical protein
SPO1160	SPO_RS05880	WP_011046906.1	-0.697974	0.279552	SPO1160	hypothetical protein
SPO1161	SPO_RS05885	WP_044028003.1	-1.10928	0.0136678	SPO1161	transcriptional regulator, AraC family
SPO1162	SPO_RS05890	WP_011046908.1	0.225102	0.737408	hisH	imidazole glycerol phosphate synthase, glutamine amidotransferase subunit
SPO1163	SPO_RS05895	WP_011046909.1	0.0360507	0.969677	hisB	imidazoleglycerol-phosphate dehydratase
SPO1164	SPO_RS05900	WP_044029069.1	0.751462	0.135395	SPO1164	hypothetical protein
SPO1165	SPO_RS05905	WP_011046911.1	-0.245722	0.780481	SPO1165	hypothetical protein
SPO1166	SPO_RS05910	WP_011046912.1	0.0249224	0.980257	SPO1166	aminotransferase, class III family
SPO1168	SPO_RS05920	WP_011046913.1	-0.667537	0.199225	SPO1168	hypothetical protein
SPO1171	SPO_RS05935	WP_011046914.1	1.29487	0.0126082	pyc	pyruvate carboxylase
SPO1172	SPO_RS05940	WP_044028004.1	1.57524	0.000171937	SPO1172	FMN-dependent alpha-hydroxy acid dehydrogenase family protein
SPO1173	SPO_RS05945	WP_084790944.1	3.6799	6.55e-10	SPO1173	diguanylate cyclase, putative
SPO1174	SPO_RS05950	WP_030003192.1	-0.249287	0.705274	SPO1174	DNA helicase II, putative
SPO1175	SPO_RS05955	WP_011046918.1	-0.263973	0.78365	SPO1175	hypothetical protein
SPO1176	SPO_RS05960	WP_011046919.1	-0.175828	0.806808	SPO1176	Ser/Thr protein phosphatase family protein
SPO1177	SPO_RS05965	WP_011046920.1	-0.56643	0.36218	SPO1177	hypothetical protein
SPO1178	SPO_RS05970	WP_011046921.1	-0.837791	0.100535	SPO1178	MraZ, putative
SPO1179	SPO_RS05975	WP_011046922.1	-0.377651	0.511691	mraW	S-adenosyl-methyltransferase MraW
SPO1180	SPO_RS05980	WP_011046923.1	-0.147035	0.83242	SPO1180	hypothetical protein
SPO1181	SPO_RS05985	WP_011046924.1	-0.315043	0.579346	SPO1181	penicillin-binding protein
SPO1182	SPO_RS05990	WP_011046925.1	-0.0728523	0.924916	murE	UDP-N-acetylmuramoylalanyl-D-glutamate-2, 6-diaminopimelate ligase
SPO1183	SPO_RS05995	WP_011046926.1	-0.299466	0.653553	murF	UDP-N-acetylmuramoyl-tripeptide--D-alanyl-D- alanine ligase
SPO1184	SPO_RS06000	WP_011046927.1	0.40568	0.486702	mraY	phospho-N-acetylmuramoyl-pentapeptide- transferase
SPO1185	SPO_RS06005	WP_011046928.1	0.335522	0.611509	SPO1185	hypothetical protein
SPO1186	SPO_RS06010	WP_084790945.1	0.490309	0.423203	SPO1186	TPR domain protein
SPO1187	SPO_RS06015	WP_011046930.1	0.332907	0.621722	murD	UDP-N-acetylmuramoylalanine--D-glutamate ligase
SPO1188	SPO_RS06020	WP_044028005.1	0.437275	0.487099	SPO1188	putative protein TIGR00275
SPO1189	SPO_RS06025	WP_011046932.1	-0.689064	0.294606	SPO1189	hypothetical protein
SPO1190	SPO_RS06030	WP_011046933.1	-0.677754	0.247041	SPO1190	transcriptional regulator family protein
SPO1191	SPO_RS06035	WP_011046934.1	-1.09109	0.0656681	gst	glutathione S-transferase
SPO1192	SPO_RS06040	WP_011046935.1	-1.66966	0.00678975	SPO1192	hypothetical protein
SPO1193	SPO_RS06045	WP_011046936.1	-1.01813	0.193918	SPO1193	4-oxalocrotonate tautomerase family protein
SPO1194	SPO_RS06050	WP_044029079.1	-1.0552	0.0136589	SPO1194	cell division protein FtsW
SPO1195	SPO_RS06055	WP_011046938.1	-0.681639	0.194837	SPO1195	UDP-N-acetylglucosamine--N-acetylmuramyl- (pentapeptide) pyrophosphoryl-undecaprenol N-acetylglucosamine transferase, putative
SPO1196	SPO_RS06060	WP_011046939.1	-0.812796	0.0889144	murC	UDP-N-acetylmuramate--alanine ligase
SPO1197	SPO_RS06065	WP_044028007.1	-1.09795	0.0173896	SPO1197	amino acid permease
SPO1198	SPO_RS06075	WP_011046941.1	0.00706032	0.99627	SPO1198	hypothetical protein
SPO1199	SPO_RS06085	WP_044028010.1	-0.27284	0.792708	SPO1199	hypothetical protein
SPO1200	SPO_RS06090	WP_011046943.1	0.426317	0.519365	murB	UDP-N-acetylenolpyruvoylglucosamine reductase
SPO1201	SPO_RS06095	WP_044028011.1	-1.21696	0.00492358	ddlB	D-alanine--D-alanine ligase
SPO1202	SPO_RS06100	WP_044029081.1	-0.589888	0.246956	SPO1202	cell division protein ftsQ
SPO1203	SPO_RS06105	WP_044029083.1	-0.836025	0.092474	ftsA	cell division protein FtsA
SPO1204	SPO_RS06110	WP_011046947.1	-0.19567	0.799783	ftsZ	cell division protein FtsZ
SPO1205	SPO_RS06115	WP_011046948.1	-0.691795	0.34317	lpxC	UDP-3-0-acyl N-acetylglucosamine deacetylase
SPO1206	SPO_RS06120	WP_011046949.1	0.38172	0.555341	SPO1206	competence lipoprotein ComL, putative
SPO1207	SPO_RS06125	WP_011046950.1	0.292354	0.719017	recN	DNA repair protein RecN
SPO1208	SPO_RS06130	WP_044028015.1	-0.312501	0.632826	SPO1208	voltage-gated chloride channel family protein
SPO1209	SPO_RS06135	WP_011046952.1	0.0600637	0.940848	SPO1209	MlrC domain protein
SPO1210	SPO_RS06140	WP_011046953.1	-0.00545946	0.997493	SPO1210	oligopeptide ABC transporter, periplasmic oligopeptide-binding protein
SPO1211	SPO_RS06145	WP_011046954.1	-0.0997002	0.896124	SPO1211	oligopeptide ABC transporter, permease protein
SPO1212	SPO_RS06150	WP_011046955.1	-0.204237	0.744823	SPO1212	oligopeptide ABC transporter, permease protein
SPO1213	SPO_RS06155	WP_044029085.1	-0.110422	0.869272	SPO1213	oligopeptide ABC transporter, ATP-binding protein
SPO1214	SPO_RS06160	WP_011046957.1	0.108695	0.88522	SPO1214	hippurate hydrolase
SPO1215	SPO_RS06165	WP_011046958.1	-0.0829451	0.903475	SPO1215	peptidase, M20/M25/M40 family
SPO1216	SPO_RS06170	WP_044028017.1	0.341045	0.687238	SPO1216	hypothetical protein
SPO1217	SPO_RS06175	WP_011046960.1	0.480535	0.463653	SPO1217	DNA-binding protein, putative
SPO1218	SPO_RS06190	WP_011046961.1	1.34151	0.00953429	SPO1218	site-specific recombinase, phage integrase family
SPO1219	SPO_RS06195	WP_011046962.1	0.170068	0.835208	SPO1219	site-specific recombinase, phage integrase family
SPO1220	SPO_RS06200	WP_011046963.1	0.5639	0.352139	SPO1220	hypothetical protein
SPO1221			0.595013	0.303831	SPO1221	hypothetical protein
SPO1222	SPO_RS06210	WP_011046965.1	0.878868	0.250278	SPO1222	site-specific recombinase, resolvase family
SPO1223	SPO_RS06215	WP_011046966.1	-0.899185	0.330258	SPO1223	hypothetical protein
SPO1224	SPO_RS06220	WP_011046967.1	-1.51071	0.0863075	SPO1224	hypothetical protein
SPO1225	SPO_RS22450	WP_011046968.1	-1.4125	0.096376	SPO1225	hypothetical protein
SPO1226			-0.802981	0.200011	SPO1226	lipoprotein, putative
SPO1226a			-1.09524	0.0741639	SPO1226a	hypothetical protein
SPO1227	SPO_RS06235	WP_011046970.1	0.094218	0.913932	SPO1227	hypothetical protein
SPO1228	SPO_RS06240	WP_011046971.1	0.302265	0.731083	SPO1228	hypothetical protein
SPO1229	SPO_RS06250	WP_011046972.1	0.381979	0.552995	SPO1229	hypothetical protein
SPO1230	SPO_RS22145	WP_011046973.1	0.37967	0.520714	SPO1230	hypothetical protein
SPO1231	SPO_RS06260	WP_011046974.1	-0.42454	0.591755	SPO1231	hypothetical protein
SPO1232	SPO_RS06265	WP_011046975.1	-0.228348	0.806808	SPO1232	DNA-binding protein, H-NS family
SPO1233	SPO_RS06270	WP_011046976.1	0.386191	0.562712	SPO1233	hypothetical protein
SPO1234	SPO_RS06275	WP_044028024.1	0.926868	0.0683721	SPO1234	hypothetical protein
SPO1235	SPO_RS06285	WP_011046978.1	1.1002	0.0171846	SPO1235	hypothetical protein
SPO1236	SPO_RS06290	WP_044028026.1	0.878015	0.0926606	SPO1236	hypothetical protein
SPO1237	SPO_RS06295	WP_044028027.1	0.270804	0.683375	SPO1237	hypothetical protein
SPO1239	SPO_RS06310	WP_011046981.1	0.391102	0.537364	pcm-1	protein-L-isoaspartate O-methyltransferase
SPO1240	SPO_RS06315	WP_011046982.1	-0.363474	0.544	SPO1240	type I secretion outer membrane protein, TolC family
SPO1241	SPO_RS06320	WP_011046983.1	-0.232273	0.755895	SPO1241	hypothetical protein
SPO1242	SPO_RS06325	WP_011046984.1	0.761927	0.237681	cobQ	cobyric acid synthase CobQ
SPO1243			0.421522	0.477445	SPO1243	hypothetical protein
SPO1244	SPO_RS06335	WP_011046986.1	0.7523	0.155289	efp	translation elongation factor P
SPO1245	SPO_RS06340	WP_011046987.1	-0.251877	0.707935	SPO1245	ABC transporter, permease protein
SPO1246	SPO_RS06345	WP_011046988.1	-1.10055	0.0122798	SPO1246	aminomethyl transferase family protein
SPO1247	SPO_RS06350	WP_011046989.1	-0.787987	0.161714	SPO1247	glycosyl transferase, group 2 family protein
SPO1249	SPO_RS06365	WP_084790949.1	-0.198068	0.755968	SPO1249	paraquat-inducible protein, putative
SPO1250	SPO_RS06370	WP_011046991.1	-0.0713879	0.93157	SPO1250	lipoprotein, putative
SPO1251	SPO_RS06375	WP_044028030.1	-0.277479	0.69166	SPO1251	hypothetical protein
SPO1252			0.181855	0.805493	SPO1252	hypothetical protein
SPO1252a	SPO_RS22455	WP_084790950.1	-0.700483	0.269326	SPO1252a	Transcriptional regulator
SPO1253	SPO_RS06385	WP_011046994.1	-0.122475	0.864177	parE	DNA topoisomerase IV, B subunit
SPO1254	SPO_RS06390	WP_044028034.1	-0.0923488	0.916352	SPO1254	hypothetical protein
SPO1255	SPO_RS06395	WP_044028035.1	1.01149	0.0417502	SPO1255	alkylhydroperoxidase AhpD family core domain protein
SPO1256	SPO_RS06400	WP_044029104.1	0.624467	0.247651	ppk2	polyphosphate kinase 2
SPO1257	SPO_RS06405	WP_011046998.1	-0.985423	0.0270136	SPO1257	glutathione S-transferase family protein
SPO1258	SPO_RS06410	WP_011046999.1	-0.719944	0.22577	SPO1258	hydrolase, alpha/beta fold family
SPO1259	SPO_RS06415	WP_011047000.1	-0.835718	0.134496	SPO1259	hypothetical protein
SPO1260	SPO_RS06420	WP_011047001.1	0.195658	0.792708	SPO1260	MATE efflux family protein
SPO1261	SPO_RS06425	WP_011047002.1	-1.65099	0.012351	SPO1261	transcriptional regulator, MarR family
SPO1262	SPO_RS06430	WP_011047003.1	-1.94664	0.00302934	SPO1262	hypothetical protein
SPO1263	SPO_RS06435	WP_011047004.1	0.462196	0.41233	SPO1263	hypothetical protein
SPO1264	SPO_RS06440	WP_011047005.1	0.769717	0.153422	aspC-2	aspartate aminotransferase
SPO1265	SPO_RS06445	WP_011047006.1	0.458916	0.444445	SPO1265	DNA-binding protein, putative
SPO1266	SPO_RS06450	WP_011047007.1	0.331814	0.618357	SPO1266	TPR repeat family protein
SPO1267	SPO_RS06455	WP_044028039.1	3.78354	5.76e-12	SPO1267	transcriptional regulator, MarR family
SPO1268	SPO_RS06460	WP_011047009.1	0.126656	0.864177	SPO1268	lipoprotein, putative
SPO1269	SPO_RS06465	WP_044028040.1	-0.174741	0.804001	SPO1269	hypothetical protein
SPO1270	SPO_RS06470	WP_011047011.1	-0.273512	0.651448	SPO1270	lactoylglutathione lyase, putative
SPO1271	SPO_RS06475	WP_044028041.1	-0.747136	0.158218	SPO1271	hypothetical protein
SPO1272	SPO_RS06480	WP_051420328.1	-0.55231	0.407073	SPO1272	hypothetical protein
SPO1273	SPO_RS06485	WP_030003195.1	1.08681	0.0199412	thyX	thymidylate synthase, flavin-dependent
SPO1274			0.0315124	0.973368	SPO1274	hypothetical protein
SPO1275	SPO_RS06495	WP_011047016.1	-0.30757	0.633554	SPO1275	cold shock family protein
SPO1276	SPO_RS06500	WP_011047017.1	0.585189	0.33647	SPO1276	ArsC family protein
SPO1277	SPO_RS06505	WP_011047018.1	0.430445	0.532936	SPO1277	hypothetical protein
SPO1278	SPO_RS06510	WP_011047019.1	-0.186315	0.792476	SPO1278	hypothetical protein
SPO1279	SPO_RS06515	WP_011047020.1	-0.49926	0.479609	SPO1279	hypothetical protein
SPO1280	SPO_RS06520	WP_044028044.1	-0.178715	0.814766	SPO1280	hypothetical protein
SPO1281	SPO_RS06525	WP_044029107.1	-0.327384	0.563817	SPO1281	hypothetical protein
SPO1282	SPO_RS06530	WP_011047023.1	1.20199	0.0125116	thrS	threonyl-tRNA synthetase
SPO1283	SPO_RS06535	WP_011047024.1	-0.205826	0.802791	SPO1283	hypothetical protein
SPO1284	SPO_RS06540	WP_011047025.1	-0.0478733	0.962549	SPO1284	transcriptional regulator, ArsR family
SPO1285	SPO_RS06545	WP_011047026.1	-0.151411	0.844971	SPO1285	hypothetical protein
SPO1286	SPO_RS06550	WP_011047027.1	-0.341172	0.574919	SPO1286	hypothetical protein
SPO1287	SPO_RS06555	WP_011047028.1	0.021939	0.985026	SPO1287	glyoxalase family protein
SPO1288	SPO_RS06560	WP_044029111.1	0.0405412	0.964531	SPO1288	hypothetical protein
SPO1289	SPO_RS06565	WP_011047030.1	0.0154923	0.988874	SPO1289	hydrolase, alpha/beta fold family
SPO1290	SPO_RS06570	WP_011047031.1	-0.151757	0.831451	SPO1290	hypothetical protein
SPO1291	SPO_RS06575	WP_011047032.1	0.0252272	0.984584	phaZ	polyhydroxyalkanoate depolymerase, intracellular
SPO1292	SPO_RS06580	WP_011047033.1	-0.121982	0.880206	phaC	poly(3-hydroxyalkanoate) polymerase
SPO1293	SPO_RS06585	WP_011047034.1	0.536599	0.594465	phaP	phasin, PhaP
SPO1294	SPO_RS06590	WP_011047035.1	-0.45419	0.415085	SPO1294	polyhydroxyalkanoate synthesis repressor PhaR
SPO1295	SPO_RS06595	WP_044028047.1	0.0251398	0.981382	SPO1295	aminotransferase, DegT/DnrJ/EryC1/StrS family
SPO1298	SPO_RS06610	WP_011047037.1	0.271568	0.728185	SPO1298	oxidoreductase, aldo/keto reductase family protein
SPO1299	SPO_RS22460	WP_011047038.1	0.339463	0.600405	SPO1299	transcriptional regulator, LysR family
SPO1300	SPO_RS06625	WP_011047039.1	-0.403977	0.472614	SPO1300	glutamine synthetase family protein
SPO1301	SPO_RS06630	WP_011047040.1	-0.344067	0.594465	SPO1301	glutamine amidotransferase, class I
SPO1302	SPO_RS06635	WP_011047041.1	-0.349501	0.695731	SPO1302	glutamine synthetase family protein
SPO1303	SPO_RS06640	WP_011047042.1	0.133499	0.901567	SPO1303	fructosyl-amino acid oxidase, putative
SPO1304	SPO_RS06645	WP_011047043.1	0.752943	0.19335	SPO1304	His/Glu/Gln/Arg/opine family ABC transporter, permease protein
SPO1305	SPO_RS06650	WP_011047044.1	0.645952	0.246956	SPO1305	ABC transporter, permease protein, HisMQ family
SPO1306	SPO_RS06655	WP_044028053.1	0.284493	0.633554	SPO1306	His/Glu/Gln/Arg/opine family ABC transporter, periplasmic His/Glu/Gln/Arg/opine family-binding protein
SPO1307	SPO_RS06660	WP_011047046.1	0.140683	0.835305	SPO1307	His/Glu/Gln/Arg/opine family ABC transporter, ATP-binding protein
SPO1308	SPO_RS06665	WP_011047047.1	0.527302	0.384912	SPO1308	hypothetical protein
SPO1309	SPO_RS06670	WP_011047048.1	0.622864	0.256086	SPO1309	hypothetical protein
SPO1310	SPO_RS06675	WP_011047049.1	0.440269	0.463653	SPO1310	hypothetical protein
SPO1310a	SPO_RS06680	WP_030003196.1	0.400076	0.536409	SPO1310a	hypothetical protein
SPO1311	SPO_RS06685	WP_011047050.1	0.0558126	0.949149	SPO1311	renal dipeptidase family protein
SPO1312	SPO_RS06690	WP_011047051.1	1.49381	0.00157372	pyrG	CTP synthase
SPO1313	SPO_RS06695	WP_011047052.1	0.678112	0.249962	secG	preprotein translocase, SecG subunit
SPO1314	SPO_RS06700	WP_011047053.1	0.590492	0.297937	nthA	nitrile hydratase subunit alpha
SPO1315	SPO_RS06705	WP_011047054.1	0.0792723	0.940578	nthB	nitrile hydratase beta subunit
SPO1316	SPO_RS06710	WP_011047055.1	0.356744	0.633014	SPO1316	hypothetical protein
SPO1317	SPO_RS06715	WP_011047056.1	0.367973	0.723643	SPO1317	hypothetical protein
SPO1318	SPO_RS06720	WP_011047057.1	0.87774	0.113433	purA	adenylosuccinate synthetase
SPO1319	SPO_RS06725	WP_011047058.1	-0.179634	0.792476	SPO1319	hypothetical protein
SPO1320	SPO_RS06730	WP_011047059.1	0.623573	0.286138	SPO1320	lipoprotein, putative
SPO1321	SPO_RS06735	WP_011047060.1	-0.380379	0.526326	SPO1321	thiamine pyrophosphokinase
SPO1322	SPO_RS06740	WP_011047061.1	0.29976	0.647736	SPO1322	hypothetical protein
SPO1323	SPO_RS06745	WP_011047062.1	0.372583	0.58038	sdaA	L-serine ammonia-lyase
SPO1324	SPO_RS06750	WP_011047063.1	0.0786314	0.930657	SPO1324	glutathione S-transferase family protein
SPO1325	SPO_RS06755	WP_011047064.1	-0.263472	0.836402	SPO1325	lipoprotein, putative
SPO1326	SPO_RS06760	WP_011047065.1	0.73706	0.324466	SPO1326	transcriptional regulator, MarR family
SPO1327	SPO_RS06765	WP_011047066.1	0.332455	0.594465	rpiA	ribose 5-phosphate isomerase
SPO1328	SPO_RS06770	WP_011047067.1	0.273209	0.707045	gor	glutathione-disulfide reductase
SPO1329	SPO_RS06775	WP_011047068.1	-0.0342217	0.975036	SPO1329	HflK protein
SPO1330	SPO_RS06780	WP_011047069.1	-0.308074	0.651684	hflC	HflC protein
SPO1331	SPO_RS06785	WP_044028056.1	0.262837	0.690278	SPO1331	hypothetical protein
SPO1332	SPO_RS06790	WP_011047071.1	-0.0149698	0.994436	SPO1332	hypothetical protein
SPO1333	SPO_RS06795	WP_011047072.1	-0.2373	0.708997	SPO1333	periplasmic serine protease, DO/DeqQ family
SPO1334	SPO_RS06800	WP_011047073.1	0.184469	0.836667	SPO1334	hypothetical protein
SPO1335	SPO_RS06805	WP_011047074.1	-0.384062	0.540531	SPO1335	transcriptional regulator, Crp/Fnr family
SPO1336	SPO_RS06810	WP_011047075.1	-0.496251	0.377396	ispZ	intracellular septation protein A
SPO1337	SPO_RS06815	WP_011047076.1	-0.714307	0.316949	SPO1337	hypothetical protein
SPO1337a	SPO_RS06820	WP_030003198.1	0.274032	0.737408	SPO1337a	hypothetical protein
SPO1339	SPO_RS06825	WP_011047077.1	0.407786	0.519087	ftsY	signal recognition particle-docking protein FtsY
SPO1340	SPO_RS06830	WP_084790952.1	-0.883747	0.156545	SPO1340	hypothetical protein
SPO1341	SPO_RS06835	WP_044028060.1	-0.00280776	0.998545	SPO1341	alkane-1 monooxygenase, putative
SPO1342	SPO_RS06840	WP_011047080.1	-0.478347	0.443351	SPO1342	hypothetical protein
SPO1343	SPO_RS06845	WP_011047081.1	0.141422	0.860373	SPO1343	glutathione S-transferase family protein
SPO1344	SPO_RS06850	WP_044028062.1	-0.0347406	0.968122	xseA	exodeoxyribonuclease VII, large subunit
SPO1345	SPO_RS06855	WP_011047083.1	0.659293	0.245659	purD	phosphoribosylamine--glycine ligase
SPO1346	SPO_RS06860	WP_011047084.1	-0.169727	0.815281	SPO1346	transcriptional regulator, LuxR family/sensory box protein
SPO1347	SPO_RS06865	WP_084791045.1	0.532038	0.478181	SPO1347	hypothetical protein
SPO1348	SPO_RS06870	WP_011047086.1	0.87123	0.0974276	SPO1348	iron-sulfur cluster-binding protein
SPO1349	SPO_RS06875	WP_011047087.1	-0.719247	0.141756	SPO1349	lipoprotein, putative
SPO1350			-0.547168	0.66053	SPO1350	hypothetical protein
SPO1351	SPO_RS06880	WP_011047089.1	1.74506	0.00243018	metZ	O-succinylhomoserine sulfhydrylase
SPO1352	SPO_RS06885	WP_011047090.1	-0.633119	0.226807	SPO1352	hypothetical protein
SPO1352a	SPO_RS06890	WP_044028063.1	-0.179695	0.824053	SPO1352a	hypothetical protein
SPO1353	SPO_RS06895	WP_011047091.1	-0.41771	0.471441	trkH-1	Trk system potassium uptake protein TrkH
SPO1354	SPO_RS06900	WP_011047092.1	0.0706539	0.928787	SPO1354	peptidoglycan binding domain protein
SPO1355	SPO_RS06905	WP_011047093.1	0.938036	0.0671596	glyQ	glycyl-tRNA synthetase, alpha subunit
SPO1356	SPO_RS06910	WP_011047094.1	0.319402	0.645522	SPO1356	methyltransferase, FkbM family
SPO1356a	SPO_RS06915	WP_030003200.1	0.132317	0.875591	SPO1356a	Signal transduction
SPO1357	SPO_RS06920	WP_044028065.1	-0.347251	0.737232	gltS	sodium/glutamate symporter
SPO1358	SPO_RS06925	WP_011047096.1	0.473481	0.489643	glyS	glycyl-tRNA synthetase, beta subunit
SPO1359	SPO_RS06930	WP_030003201.1	-0.0528135	0.942916	ppdK	pyruvate, phosphate dikinase
SPO1360	SPO_RS06935	WP_011047098.1	0.513266	0.438137	SPO1360	hypothetical protein
SPO1361	SPO_RS06940	WP_011047099.1	-0.393725	0.507561	SPO1361	multicopper oxidase domain protein
SPO1362	SPO_RS06945	WP_011047100.1	-0.396619	0.521039	SPO1362	dihydroneopterin aldolase, putative
SPO1363			0.109629	0.894494	folP	dihydropteroate synthase
SPO1364	SPO_RS06955	WP_011047102.1	0.173794	0.820505	glmM	phosphoglucosamine mutase
SPO1364a	SPO_RS06960	WP_051420329.1	0.43319	0.528696	SPO1364a	hypothetical protein
SPO1365	SPO_RS06965	WP_044028068.1	-0.408112	0.557084	SPO1365	hypothetical protein
SPO1366	SPO_RS06970	WP_011047104.1	-0.133622	0.882088	ilvC	ketol-acid reductoisomerase
SPO1367	SPO_RS06975	WP_011047105.1	-0.658443	0.293713	SPO1367	transcriptional regulator, AsnC family
SPO1368	SPO_RS06980	WP_011047106.1	-1.25057	0.0500103	SPO1368	transcriptional regulator, AsnC family
SPO1369	SPO_RS06985	WP_084790953.1	0.448055	0.437327	SPO1369	transcriptional regulator, GntR family
SPO1370	SPO_RS06990	WP_011047108.1	0.25659	0.701629	SPO1370	aminotransferase family protein
SPO1371	SPO_RS06995	WP_011047109.1	0.340335	0.594465	SPO1371	2-octaprenyl-6-methoxyphenol hydroxylase, putative
SPO1372	SPO_RS07000	WP_011047110.1	-0.767516	0.320167	SPO1372	hypothetical protein
SPO1373	SPO_RS07005	WP_011047111.1	-1.54257	0.000931947	SPO1373	hypothetical protein
SPO1374	SPO_RS07010	WP_011047112.1	0.133139	0.847444	SPO1374	pyrimidine 5'-nucleotidase
SPO1375	SPO_RS07015	WP_011047113.1	0.325295	0.625435	SPO1375	transcriptional regulator, GntR family
SPO1376	SPO_RS07020	WP_011047114.1	0.937413	0.0939213	SPO1376	glycosyl transferase, group 2 family protein
SPO1377	SPO_RS07025	WP_011047115.1	1.07459	0.0382919	carA	carbamoyl-phosphate synthase, small subunit
SPO1378	SPO_RS07030	WP_011047116.1	0.0277323	0.978627	SPO1378	GatB/YqeY domain protein
SPO1379	SPO_RS07040	WP_044028071.1	0.217983	0.783899	SPO1379	prephenate dehydrogenase, putative
SPO1380	SPO_RS07045	WP_011047118.1	-0.035125	0.970461	SPO1380	hypothetical protein
SPO1381	SPO_RS07050	WP_011047119.1	-0.547626	0.394987	SPO1381	hypothetical protein
SPO1382	SPO_RS07055	WP_044028072.1	-0.287388	0.651707	SPO1382	hypothetical protein
SPO1383	SPO_RS07060	WP_011047121.1	0.610996	0.238761	ctaD	cytochrome c oxidase, aa3-type, subunit I
SPO1384	SPO_RS07065	WP_011047122.1	0.0645781	0.936163	SPO1384	transcriptional regulator, MarR family
SPO1385	SPO_RS07070	WP_011047123.1	-0.848735	0.310908	SPO1385	twin-arginine translocation pathway signal sequence domain protein
SPO1386	SPO_RS07075	WP_011047124.1	0.696345	0.236688	SPO1386	HIT family protein
SPO1387	SPO_RS07080	WP_011047125.1	-0.521657	0.389667	SPO1387	cation efflux system protein
SPO1388	SPO_RS07085	WP_044028074.1	-2.04964	5.35e-06	SPO1388	transcriptional regulator, LuxR family/hydrolase, alpha/beta fold family
SPO1389	SPO_RS07090	WP_011047127.1	-0.351017	0.579346	lipB	lipoate-protein ligase B
SPO1390	SPO_RS07095	WP_011047128.1	-1.14692	0.00725569	SPO1390	thioredoxin domain protein, DsbA family
SPO1392	SPO_RS07105	WP_011047129.1	0.196796	0.814766	SPO1392	4-carboxymuconolactone decarboxylase domain/alkylhydroperoxidase AhpD family core domain protein
SPO1393	SPO_RS07110	WP_011047130.1	-0.423408	0.562835	SPO1393	Rrf2 family protein
SPO1394	SPO_RS22150	WP_051420330.1	-1.11063	0.0577579	SPO1394	beta-lactamase, putative
SPO1395	SPO_RS07120	WP_011047132.1	-0.584256	0.468676	SPO1395	transcriptional regulator, AraC family
SPO1396	SPO_RS07125	WP_011047133.1	-0.797257	0.103592	SPO1396	transporter, putative
SPO1397	SPO_RS07130	WP_011047134.1	-0.389284	0.547392	SPO1397	hydrophobe/amphiphile efflux-1 family protein
SPO1398	SPO_RS07135	WP_011047135.1	-0.355226	0.588674	SPO1398	efflux transporter, RND family, MFP subunit
SPO1399	SPO_RS07140	WP_084790954.1	-1.27046	0.00684506	SPO1399	transcriptional regulator, AraC family
SPO1400	SPO_RS07145	WP_011047137.1	0.0921286	0.921	SPO1400	hypothetical protein
SPO1401	SPO_RS07150	WP_011047138.1	-0.460997	0.448451	SPO1401	aminotransferase, class III
SPO1402	SPO_RS07155	WP_044028076.1	0.0630399	0.935072	SPO1402	hypothetical protein
SPO1403	SPO_RS07160	WP_011047140.1	0.774014	0.139391	metG	methionyl-tRNA synthetase
SPO1404	SPO_RS07165	WP_011047141.1	-0.124378	0.875365	SPO1404	hypothetical protein
SPO1405	SPO_RS07170	WP_011047142.1	-1.28961	0.00315918	SPO1405	tyrosinase domain protein
SPO1406	SPO_RS22155	WP_011047143.1	-0.220295	0.779574	SPO1406	hypothetical protein
SPO1407	SPO_RS07180	WP_011047144.1	0.246564	0.756916	SPO1407	hypothetical protein
SPO1408	SPO_RS07185	WP_011047145.1	0.272346	0.730806	rluD	ribosomal large subunit pseudouridine synthase D
SPO1409	SPO_RS07190	WP_011047146.1	0.222628	0.751013	rpoH-2	RNA polymerase sigma-32 factor
SPO1410	SPO_RS07195	WP_011047147.1	-1.77297	3.35e-05	SPO1410	renal dipeptidase family protein
SPO1411	SPO_RS07200	WP_011047148.1	-1.01741	0.0750878	SPO1411	C4-type zinc finger protein, DksA/TraR family
SPO1412	SPO_RS07205	WP_011047149.1	-0.318402	0.672086	SPO1412	DNA modification methyltransferase domain protein
SPO1412a			-0.572732	0.317296	SPO1412a	hypothetical protein
SPO1413	SPO_RS07210	WP_011047150.1	0.250618	0.708147	pepF	oligoendopeptidase F
SPO1414	SPO_RS07215	WP_011047151.1	-0.873253	0.0855775	SPO1414	hydrolase, alpha/beta fold family
SPO1415	SPO_RS07220	WP_011047152.1	-0.607572	0.335455	SPO1415	sterol carrier family protein
SPO1416	SPO_RS07225	WP_011047153.1	-1.19821	0.00695153	SPO1416	TPR domain protein
SPO1417	SPO_RS07230	WP_011047154.1	-0.653655	0.175494	SPO1417	helicase, putative
SPO1418	SPO_RS07235	WP_011047155.1	-0.514329	0.409412	SPO1418	S4 domain protein
SPO1419	SPO_RS07240	WP_011047156.1	0.484872	0.368505	SPO1419	iron-sulfur cluster-binding protein
SPO1420	SPO_RS07245	WP_011047157.1	-0.386441	0.594021	SPO1420	transcriptional regulator, CarD family
SPO1421	SPO_RS07250	WP_011047158.1	0.166602	0.823252	SPO1421	cation channel family protein
SPO1422	SPO_RS07255	WP_011047159.1	-0.225075	0.794368	SPO1422	cobalamin 5'-phosphate synthase
SPO1423	SPO_RS07260	WP_011047160.1	0.542424	0.437327	cobU	nicotinate-nucleotide--dimethylbenzimidazole phosphoribosyltransferase
SPO1424	SPO_RS07265	WP_011047161.1	-0.330679	0.580946	SPO1424	glutathione-regulated potassium-efflux system protein
SPO1425	SPO_RS07270	WP_011047162.1	-0.348604	0.572691	SPO1425	transcriptional regulator, AsnC family
SPO1426	SPO_RS07275	WP_011047163.1	0.0419446	0.968122	hppD	4-hydroxyphenylpyruvate dioxygenase
SPO1427	SPO_RS07280	WP_011047164.1	0.00117382	0.999164	SPO1427	hypothetical protein
SPO1429	SPO_RS07285	WP_011047166.1	-0.190451	0.796633	omp28	outer membrane protein, 28Kda
SPO1430	SPO_RS07290	WP_011047167.1	-0.453857	0.477445	SPO1430	antibiotic efflux protein
SPO1431	SPO_RS07295	WP_011047168.1	0.654259	0.215932	SPO1431	O-acetylhomoserine aminocarboxypropyltransferase
SPO1432	SPO_RS07300	WP_011047169.1	0.0125889	0.992748	SPO1432	rhodanese domain protein
SPO1433	SPO_RS07305	WP_011047170.1	0.0119606	0.992748	SPO1433	oxidoreductase, aldo/keto reductase family
SPO1434	SPO_RS07310	WP_044029132.1	0.760803	0.266022	SPO1434	transcriptional regulator, AraC family
SPO1435	SPO_RS07315	WP_044028078.1	-0.165701	0.844971	SPO1435	hypothetical protein
SPO1436	SPO_RS07320	WP_011047173.1	-0.800442	0.207849	SPO1436	3-hydroxyacyl-CoA dehydrogenase family protein
SPO1437	SPO_RS07325	WP_011047174.1	-0.963876	0.171573	linC-1	2,5-dichloro-2,5-cyclohexadiene-1,4-diol dehydrogenase
SPO1438			-0.587716	0.324338	SPO1438	hypothetical protein
SPO1439	SPO_RS07335	WP_044028081.1	-0.376424	0.559453	SPO1439	DNA binding protein, putative
SPO1440	SPO_RS07340	WP_011047177.1	0.51242	0.734066	SPO1440	hypothetical protein
SPO1441	SPO_RS07345	WP_011047178.1	-0.342968	0.710148	SPO1441	fatty acid desaturase family protein
SPO1442	SPO_RS07350	WP_011047179.1	0.304601	0.647736	SPO1442	hypothetical protein
SPO1443	SPO_RS07355	WP_011047180.1	0.434473	0.444458	rhlE	ATP-dependent RNA helicase RhlE
SPO1444	SPO_RS07360	WP_011047181.1	0.563203	0.293642	SPO1444	hypothetical protein
SPO1445	SPO_RS07365	WP_011047182.1	0.360883	0.618805	SPO1445	oxidoreductase, short chain dehydrogenase/reductase family
SPO1446	SPO_RS07370	WP_011047183.1	0.371135	0.616775	SPO1446	cyclase, putative
SPO1447	SPO_RS07375	WP_044028085.1	-0.214979	0.788996	SPO1447	oxidoreductase, short chain dehydrogenase/reductase family
SPO1448	SPO_RS07380	WP_044029133.1	0.104787	0.896124	SPO1448	hypothetical protein
SPO1449	SPO_RS07385	WP_011047186.1	-0.501342	0.455379	SPO1449	AMP-binding protein
SPO1450	SPO_RS07390	WP_011047187.1	-0.0615262	0.951258	SPO1450	aromatic 1,2-dioxygenase, beta subunit
SPO1451	SPO_RS07395	WP_011047188.1	0.387564	0.521707	SPO1451	aromatic 1,2-dioxygenase, alpha subunit
SPO1452	SPO_RS07400	WP_011047189.1	0.191974	0.784427	SPO1452	oxidoreductase NAD-binding domain/2Fe-2S iron-sulfur cluster binding domain protein
SPO1453	SPO_RS07405	WP_011047190.1	0.246323	0.74114	SPO1453	transcriptional regulator, MarR family
SPO1454	SPO_RS07410	WP_044028089.1	-0.0603479	0.940848	SPO1454	TRAP dicarboxylate transporter, DctP subunit
SPO1455	SPO_RS07415	WP_011047192.1	-0.16161	0.845302	SPO1455	TRAP dicarboxylate transporter, DctQ subunit, putative
SPO1456	SPO_RS07420	WP_011047193.1	-0.47548	0.488365	SPO1456	TRAP transporter, DctM subunit
SPO1457	SPO_RS07425	WP_011047194.1	0.453103	0.521795	SPO1457	thioesterase family protein
SPO1458	SPO_RS07430	WP_011047195.1	-0.275646	0.728985	SPO1458	transcriptional regulator, MarR family
SPO1459	SPO_RS07435	WP_011047196.1	-0.387252	0.510185	SPO1459	indolepyruvate oxidoreductase, IorA subunit, putative
SPO1460	SPO_RS07440	WP_011047197.1	-0.793849	0.148605	SPO1460	indolepyruvate oxidoreductase, IorB subunit, putative
SPO1461	SPO_RS07445	WP_044028091.1	0.264465	0.708997	SPO1461	hypothetical protein
SPO1462	SPO_RS22160	WP_084790955.1	-0.552541	0.338563	SPO1462	OmpA family protein
SPO1463	SPO_RS07455	WP_011047200.1	-0.410575	0.517246	SPO1463	TRAP dicarboxylate transporter, DctM subunit
SPO1464	SPO_RS07460	WP_011047201.1	-0.272408	0.721471	SPO1464	TRAP dicarboxylate transporter, DctQ subunit, putative
SPO1465	SPO_RS07465	WP_011047202.1	-0.370121	0.633953	SPO1465	TRAP dicarboxylate transporter, DctP subunit, putative
SPO1466	SPO_RS07470	WP_011047203.1	-0.330777	0.633014	SPO1466	opine dehydrogenase, putative
SPO1467	SPO_RS07475	WP_011047204.1	-1.15511	0.080884	SPO1467	3-hydroxyacyl-CoA dehydrogenase family protein
SPO1468	SPO_RS07480	WP_011047205.1	-0.49715	0.431301	SPO1468	aminotransferase family protein
SPO1469	SPO_RS07485	WP_011047206.1	-1.17625	0.0191552	SPO1469	3-ketosteroid dehydrogenase, putative
SPO1470	SPO_RS07490	WP_011047207.1	-1.13545	0.0461983	SPO1470	isocitrate lyase family protein
SPO1471	SPO_RS07495	WP_011047208.1	-1.16932	0.0232886	SPO1471	isochorismatase family protein
SPO1472	SPO_RS07500	WP_011047209.1	-1.06015	0.0246052	hyuA	hydantoin utilization protein A
SPO1473	SPO_RS07505	WP_011047210.1	-0.974645	0.0492338	SPO1473	hydantoin utilization protein B, putative
SPO1474	SPO_RS07510	WP_011047211.1	-0.652769	0.297344	SPO1474	tautomerase, putative
SPO1475	SPO_RS07515	WP_044028092.1	-0.206795	0.780834	SPO1475	transcriptional regulator, GntR family
SPO1476	SPO_RS07520	WP_011047213.1	-0.481888	0.435759	leuC-2	3-isopropylmalate dehydratase, large subunit
SPO1477	SPO_RS07525	WP_011047214.1	-0.327934	0.687238	leuD-2	3-isopropylmalate dehydratase, small subunit
SPO1478	SPO_RS07530	WP_011047215.1	-1.47968	0.0163406	SPO1478	RNA polymerase sigma-70 factor, ECF family
SPO1479	SPO_RS07535	WP_011047216.1	-0.843116	0.268199	SPO1479	transcriptional activator, putative
SPO1480	SPO_RS07540	WP_011047217.1	-2.26406	0.000280234	SPO1480	oxidoreductase, short-chain dehydrogenase/reductase family
SPO1481	SPO_RS07545	WP_011047218.1	-2.36049	0.000148107	SPO1481	hypothetical protein
SPO1482	SPO_RS07550	WP_011047219.1	-2.50051	9.26e-05	SPO1482	hypothetical protein
SPO1483	SPO_RS07555	WP_011047220.1	-2.81749	7.28e-05	SPO1483	cyclopropane-fatty-acyl-phospholipid synthase, putative
SPO1484	SPO_RS07560	WP_011047221.1	-2.93583	1.46e-05	SPO1484	hypothetical protein
SPO1485	SPO_RS07565	WP_044028096.1	-2.97441	2.77e-06	SPO1485	sodium:galactoside symporter family protein
SPO1486	SPO_RS07570	WP_011047223.1	-3.36608	8.83e-06	SPO1486	hypothetical protein
SPO1487	SPO_RS07575	WP_011047224.1	-2.83651	1.29e-05	SPO1487	hypothetical protein
SPO1488	SPO_RS07580	WP_011047225.1	-0.366638	0.594465	SPO1488	transcriptional regulator, LuxR family
SPO1489	SPO_RS07585	WP_084790956.1	-0.918822	0.211615	SPO1489	indole acetamide hydrolase
SPO1490	SPO_RS07590	WP_011047227.1	-1.61979	0.0133979	SPO1490	regulatory protein, putative
SPO1491	SPO_RS07595	WP_011047228.1	-1.62244	0.0459475	SPO1491	branched-chain amino acid ABC transporter, permease protein
SPO1492	SPO_RS07600	WP_011047229.1	-1.15238	0.136544	SPO1492	branched-chain amino acid ABC transporter, permease/ATP-binding protein
SPO1493	SPO_RS07605	WP_011047230.1	-0.422469	0.649719	SPO1493	branched-chain amino acid ABC transporter, ATP-binding protein
SPO1494	SPO_RS07610	WP_011047231.1	-0.297915	0.647736	SPO1494	2-hydroxychromene-2-carboxylate isomerase, putative
SPO1495	SPO_RS07615	WP_011047232.1	-0.299124	0.66741	SPO1495	ABC transporter, ATP-binding protein
SPO1496	SPO_RS07620	WP_011047233.1	-0.649242	0.200667	SPO1496	ABC transporter, permease protein
SPO1497	SPO_RS07625	WP_011047234.1	-0.780532	0.152201	SPO1497	efflux transporter, RND family, MFP subunit
SPO1498	SPO_RS07630	WP_011047235.1	0.622607	0.22577	SPO1498	fumarate hydratase, class I, putative
SPO1499	SPO_RS07635	WP_011047236.1	0.190805	0.791454	SPO1499	hydrolase, alpha/beta fold family
SPO1500	SPO_RS07640	WP_044029152.1	0.564842	0.582798	pqqE	coenzyme PQQ synthesis protein E
SPO1501	SPO_RS07645	WP_011047238.1	0.0770101	0.95488	pqqD	coenzyme PQQ synthesis protein D
SPO1502	SPO_RS07650	WP_011047239.1	0.697618	0.447053	pqqC	coenzyme PQQ synthesis protein C
SPO1503	SPO_RS07655	WP_011047240.1	0.0800695	0.954337	pqqB	coenzyme PQQ biosynthesis protein B
SPO1504	SPO_RS22465	WP_011047241.1	-0.0956413	0.926138	pqqA	coenzyme PQQ biosynthesis protein A
SPO1505	SPO_RS07660	WP_011047242.1	0.637973	0.430213	SPO1505	sensor histidine kinase/response regulator
SPO1506	SPO_RS07665	WP_084791047.1	0.420695	0.610506	SPO1506	GfdT protein
SPO1507	SPO_RS07670	WP_011047244.1	-0.192436	0.853235	SPO1507	DNA-binding response regulator, LuxR family
SPO1508	SPO_RS07675	WP_044028101.1	0.303629	0.808378	SPO1508	quinoprotein ethanol dehydrogenase
SPO1509	SPO_RS07680	WP_011047246.1	-0.572892	0.531805	SPO1509	cytochrome c family protein
SPO1510	SPO_RS07685	WP_011047247.1	0.607839	0.534525	SPO1510	efflux ABC transporter, permease protein
SPO1511	SPO_RS07690	WP_011047248.1	0.499347	0.616701	SPO1511	efflux ABC transporter, ATP-binding protein
SPO1512	SPO_RS07695	WP_011047249.1	0.250202	0.836667	SPO1512	hypothetical protein
SPO1513	SPO_RS07700	WP_011047250.1	0.208226	0.86344	SPO1513	hypothetical protein
SPO1514	SPO_RS07705	WP_011047251.1	0.0113973	0.99627	SPO1514	hypothetical protein
SPO1515	SPO_RS07710	WP_011047252.1	0.260957	0.829803	SPO1515	cytochrome c550, putative
SPO1516	SPO_RS07715	WP_044028103.1	0.318266	0.860962	SPO1516	amino acid ABC transporter, periplasmic substrate-binding protein, putative
SPO1517	SPO_RS07720	WP_011047254.1	-0.215305	0.846667	coxG	carbon monoxide dehydrogenase operon G protein
SPO1518	SPO_RS07725	WP_011047255.1	0.269279	0.779644	coxS-1	carbon-monoxide dehydrogenase, small subunit
SPO1519	SPO_RS07730	WP_011047256.1	0.265375	0.801394	coxL-1	carbon monoxide dehydrogenase, large subunit
SPO1520	SPO_RS07735	WP_011047257.1	0.163041	0.884354	SPO1520	carbon monoxide dehydrogenase, medium subunit, putative
SPO1521	SPO_RS07740	WP_011047258.1	-0.00216899	0.999164	SPO1521	regulatory protein, putative
SPO1522	SPO_RS07745	WP_011047259.1	0.124533	0.864177	SPO1522	hypothetical protein
SPO1523	SPO_RS07750	WP_011047260.1	0.46115	0.682731	SPO1523	metallo-beta-lactamase family protein
SPO1524	SPO_RS07755	WP_011047261.1	-0.187586	0.874091	SPO1524	hypothetical protein
SPO1525	SPO_RS07760	WP_011047262.1	-0.908182	0.107201	SPO1525	transporter, AcrB/AcrD/AcrF family
SPO1526	SPO_RS07765	WP_011047263.1	-0.770513	0.293642	SPO1526	efflux transporter, RND family, MFP subunit
SPO1527	SPO_RS07770	WP_011047264.1	0.0490419	0.970406	SPO1527	hypothetical protein
SPO1528	SPO_RS07775	WP_011047265.1	0.282722	0.700233	SPO1528	hypothetical protein
SPO1529	SPO_RS22165	WP_051420335.1	-0.644133	0.285616	SPO1529	hypothetical protein
SPO1530	SPO_RS07785	WP_044028105.1	-0.849719	0.17646	SPO1530	integral membrane protein MviN
SPO1531	SPO_RS07790	WP_011047268.1	-0.108491	0.901149	SPO1531	hypothetical protein
SPO1532	SPO_RS07800	WP_011047269.1	-0.737943	0.197947	SPO1532	hypothetical protein
SPO1533	SPO_RS07805	WP_011047270.1	-0.7124	0.18575	SPO1533	glycosyl transferase, group 1 family protein
SPO1534	SPO_RS22170	WP_011047271.1	0.411289	0.505952	SPO1534	bacterial sugar transferase
SPO1535	SPO_RS07815	WP_044028108.1	0.469865	0.452963	SPO1535	polysaccharide deacetylase domain protein
SPO1536	SPO_RS07820	WP_011047273.1	0.903939	0.0714207	SPO1536	glycosyltransferase, group 1
SPO1537	SPO_RS07825	WP_011047274.1	0.738106	0.237832	SPO1537	twin-arginine translocation pathway signal sequence domain protein, putative
SPO1538	SPO_RS07830	WP_084790957.1	1.1745	0.0060903	SPO1538	chain length determinant protein
SPO1539	SPO_RS07835	WP_011047276.1	0.709483	0.255378	SPO1539	O-antigen polymerase, putative
SPO1540	SPO_RS07840	WP_011047277.1	0.617174	0.295216	SPO1540	glycosyl transferase, group 2
SPO1541	SPO_RS07845	WP_011047278.1	-0.639781	0.352139	SPO1541	transcriptional regulator, LysR family
SPO1542	SPO_RS07850	WP_011047279.1	-1.89696	0.00227705	SPO1542	renal dipeptidase family protein
SPO1543	SPO_RS07855	WP_011047280.1	-1.45291	0.0396941	SPO1543	peptide/opine/nickel uptake family ABC transporter, periplasmic substrate-binding protein
SPO1544	SPO_RS07860	WP_011047281.1	-1.70711	0.00230733	SPO1544	peptide/opine/nickel uptake family ABC transporter, permease protein
SPO1545	SPO_RS07865	WP_011047282.1	-1.57292	0.00533903	SPO1545	peptide/opine/nickel uptake family ABC transporter, permease protein
SPO1546	SPO_RS07870	WP_011047283.1	-1.62646	0.00201268	SPO1546	peptide/opine/nickel uptake family ABC transporter, ATP-binding protein
SPO1547	SPO_RS07875	WP_011047284.1	-1.70675	0.000302573	SPO1547	peptide/opine/nickel uptake family ABC transporter, ATP-binding protein
SPO1548	SPO_RS07880	WP_044029162.1	-0.365726	0.774739	SPO1548	TMAO transporter, periplasmic binding protein
SPO1549	SPO_RS07885	WP_044028109.1	-0.0401418	0.981599	SPO1549	TMAO transporter, ATP binding protein
SPO1550	SPO_RS07890	WP_011047287.1	-0.836294	0.337604	SPO1550	TMAO transporter, permease protein
SPO1551	SPO_RS07895	WP_011047288.1	-0.0732429	0.950176	tmm	Trimethylamine (TMA) monooxygenase
SPO1552	SPO_RS07900	WP_044028110.1	0.541762	0.349891	SPO1552	ABC transporter, periplasmic substrate-binding protein, putative
SPO1553	SPO_RS07905	WP_011047290.1	-0.0220435	0.984586	SPO1553	trimethylamine monooxidase regulator
SPO1554			-0.909804	0.183044	SPO1554	ammonium transporter family protein
SPO1555	SPO_RS07915	WP_011047292.1	2.57829	2.19e-06	SPO1555	formate dehydrogenase, beta subunit
SPO1556	SPO_RS07920	WP_011047293.1	0.297194	0.734142	SPO1556	formate dehydrogenase, alpha subunit
SPO1557	SPO_RS07925	WP_011047294.1	0.211518	0.82547	fhs-1	formate--tetrahydrofolate ligase
SPO1558	SPO_RS07930	WP_011047295.1	-0.25658	0.736811	SPO1558	chorismate mutase family protein
SPO1559	SPO_RS07935	WP_011047296.1	0.704354	0.2072	SPO1559	folD bifunctional protein
SPO1560	SPO_RS07940	WP_011047297.1	-0.187244	0.810955	folD	folD bifunctional protein
SPO1561	SPO_RS07945	WP_011047298.1	-0.0976943	0.917044	SPO1561	hypothetical protein
SPO1562	SPO_RS07950	WP_030003205.1	1.11666	0.122699	SPO1562	trimethyamine N-oxide demethylase
SPO1563	SPO_RS07955	WP_011047300.1	0.42632	0.647736	SPO1563	protozoan/cyanobacterial globin family protein
SPO1564	SPO_RS07960	WP_011047301.1	1.35038	0.157121	SPO1564	MOFRL domain protein
SPO1565	SPO_RS07965	WP_011047302.1	3.02647	8.75e-05	SPO1565	citrate lyase, putative
SPO1566	SPO_RS07970	WP_051420431.1	0.622515	0.377396	SPO1566	DNA-binding response regulator, LuxR family
SPO1567	SPO_RS07975	WP_011047304.1	1.23459	0.106482	SPO1567	aminotransferase, putative
SPO1568	SPO_RS07980	WP_011047305.1	1.00427	0.238189	SPO1568	malate--CoA ligase, beta subunit
SPO1569	SPO_RS07985	WP_011047306.1	0.669789	0.441893	SPO1569	malate--CoA ligase, alpha subunit
SPO1570	SPO_RS07990	WP_011047307.1	0.857796	0.370403	SPO1570	D-isomer specific 2-hydroxyacid dehydrogenase family protein
SPO1571	SPO_RS07995	WP_011047308.1	-0.36712	0.707045	ppc	phosphoenolpyruvate carboxylase
SPO1572			1.45769	0.00302001	glyA-1	serine hydroxymethyltransferase
SPO1573	SPO_RS08005	WP_011047310.1	-0.0366547	0.98135	gmaS	gamma-glutamylmethylamide synthase
SPO1574	SPO_RS08010	WP_044029165.1	-0.0383508	0.981382	SPO1574
SPO1575	SPO_RS08015	WP_011047312.1	0.711583	0.518153	SPO1575	N-methylglutamate synthase subunit B
SPO1576	SPO_RS08020	WP_011047313.1	0.99833	0.322307	SPO1576	N-methylglutamate synthase subunit A
SPO1577	SPO_RS08025	WP_011047314.1	-0.480087	0.526326	SPO1577	hypothetical protein
SPO1578	SPO_RS08030	WP_011047315.1	0.104887	0.961864	SPO1578	ammonium transporter family protein
SPO1579	SPO_RS08035	WP_011047316.1	0.705908	0.655026	SPO1579	aminomethyl transferase family protein
SPO1580	SPO_RS08040	WP_044028112.1	0.612224	0.568688	SPO1580	hypothetical protein
SPO1581	SPO_RS08045	WP_011047318.1	0.341255	0.748741	SPO1581	oxidoreductase NAD-binding domain/2Fe-2S iron-sulfur cluster binding domain protein
SPO1582	SPO_RS08050	WP_011047319.1	0.188819	0.874091	SPO1582	hypothetical protein
SPO1583	SPO_RS08055	WP_011047320.1	0.710743	0.314628	SPO1583	DNA-binding protein, putative
SPO1584	SPO_RS08060	WP_011047321.1	0.124747	0.896565	SPO1584	transcriptional regulator, AraC family
SPO1585	SPO_RS08065	WP_011047322.1	-2.06638	8.53e-05	SPO1585	N-methylglutamate dehydrogenase subunit gamma
SPO1586	SPO_RS08070	WP_011047323.1	-2.24979	1.4e-07	SPO1586	N-methylglutamate dehydrogenase subunit alpha
SPO1587	SPO_RS08075	WP_011047324.1	-1.62749	0.0268323	SPO1587	N-methylglutamate dehydrogenase subunit delta
SPO1588	SPO_RS08080	WP_011047325.1	-1.0171	0.0403957	SPO1588	N-methylglutamate dehydrogenase subunit beta
SPO1589	SPO_RS08085	WP_011047326.1	-0.0711861	0.940578	SPO1589	carboxymuconolactone decarboxylase family protein
SPO1590	SPO_RS08090	WP_011047327.1	-0.471252	0.421197	SPO1590	Rieske 2Fe-2S domain protein
SPO1591	SPO_RS08095	WP_011047328.1	-0.551815	0.36712	SPO1591	SIS domain protein
SPO1592	SPO_RS08100	WP_011047329.1	-0.509353	0.377396	SPO1592	aminomethyl transferase family protein
SPO1593	SPO_RS08105	WP_044028113.1	-0.87693	0.191112	SPO1593	alcohol dehydrogenase, zinc-containing
SPO1594	SPO_RS08110	WP_011047331.1	-0.272737	0.737491	SPO1594	mandelate racemase/muconate lactonizing enzyme, putative
SPO1595	SPO_RS08115	WP_011047332.1	-0.893538	0.231112	SPO1595	mandelate racemase/muconate lactonizing enzyme
SPO1596	SPO_RS22175	WP_011047333.1	-0.443996	0.472893	dddQ	DMSP lyase
SPO1597	SPO_RS08125	WP_011047334.1	-0.252332	0.717514	hemL	glutamate-1-semialdehyde 2,1-aminomutase
SPO1598	SPO_RS08130	WP_011047335.1	-0.547992	0.437327	SPO1598	hypothetical protein
SPO1599	SPO_RS22180	WP_011047336.1	-1.26079	0.0332286	SPO1599	MmgE/PrpD family protein
SPO1600	SPO_RS08140	WP_011047337.1	-0.0289376	0.986008	SPO1600	fumarylacetoacetate hydrolase family protein
SPO1601	SPO_RS08145	WP_011047338.1	-0.583932	0.461273	panE-2	2-dehydropantoate 2-reductase
SPO1602	SPO_RS08150	WP_011047339.1	-0.802113	0.215932	SPO1602	trimethylamine methyltransferase family protein
SPO1603	SPO_RS08155	WP_084790958.1	-0.852304	0.199225	SPO1603	malate/L-lactate dehydrogenase family protein
SPO1604	SPO_RS08160	WP_011047341.1	0.196351	0.798753	SPO1604	transcriptional regulator, LysR family
SPO1605	SPO_RS08165	WP_011047342.1	-0.363292	0.544446	SPO1605	hypothetical protein
SPO1606	SPO_RS08170	WP_011047343.1	-0.18281	0.808378	potD	spermidine/putrescine ABC transporter, periplasmic substrate-binding protein
SPO1607	SPO_RS08175	WP_011047344.1	-0.167591	0.829828	SPO1607	spermidine/putrescine ABC transporter, permease protein
SPO1608	SPO_RS08180	WP_011047345.1	0.161463	0.828199	potB	spermidine/putrescine ABC transporter, permease protein
SPO1609	SPO_RS08185	WP_011047346.1	0.00941322	0.994949	potA	spermidine/putrescine ABC transporter, ATP-binding component
SPO1610	SPO_RS08190	WP_011047347.1	0.110804	0.893994	SPO1610	transcriptional regulator, LuxR family
SPO1611	SPO_RS08195	WP_011047348.1	-1.89362	0.020549	SPO1611	hypothetical protein
SPO1612	SPO_RS08200	WP_011047349.1	-2.0021	0.00179668	SPO1612	twin-arginine translocation pathway signal sequence domain protein
SPO1613	SPO_RS08205	WP_011047350.1	-1.54194	0.0995061	SPO1613	hypothetical protein
SPO1614	SPO_RS08210	WP_011047351.1	-0.713317	0.503449	SPO1614	hypothetical protein
SPO1615	SPO_RS08215	WP_011047352.1	-1.07131	0.119068	SPO1615	cyclic nucleotide-binding protein
SPO1616	SPO_RS08220	WP_011047353.1	-1.64741	0.0121532	SPO1616	transcriptional regulator, putative
SPO1617	SPO_RS08225	WP_011047354.1	-0.573878	0.438623	SPO1617	type I secretion target repeat protein
SPO1618	SPO_RS08230	WP_011047355.1	-1.6824	0.079078	SPO1618	hypothetical protein
SPO1619	SPO_RS08235	WP_011047356.1	-1.92024	0.0652114	SPO1619	hypothetical protein
SPO1620			0.199218	0.824053	SPO1620	glyoxalase family protein
SPO1621	SPO_RS08245	WP_011047358.1	0.136876	0.858374	SPO1621	TfoX domain protein
SPO1622	SPO_RS08250	WP_044028120.1	-0.308643	0.624237	SPO1622	cytochrome P450 family protein
SPO1623	SPO_RS08255	WP_011047360.1	-0.00804788	0.99627	SPO1623	sensor histidine kinase
SPO1624	SPO_RS08260	WP_011047361.1	0.284783	0.677524	SPO1624	DNA-binding response regulator
SPO1625	SPO_RS08265	WP_011047362.1	-0.460297	0.671793	SPO1625	periplasmic serine protease, DO/DeqQ family
SPO1626	SPO_RS08270	WP_084791049.1	1.22262	0.0036022	SPO1626	type I secretion target repeat protein
SPO1627	SPO_RS08275	WP_011047364.1	-0.186348	0.798498	SPO1627	hypothetical protein
SPO1628	SPO_RS08280	WP_011047365.1	0.217943	0.749467	SPO1628	aminomethyl transferase family protein
SPO1629	SPO_RS08285	WP_051420337.1	-0.167125	0.816093	SPO1629	hypothetical protein
SPO1630	SPO_RS08290	WP_011047367.1	-0.00482009	0.997585	SPO1630	hypothetical protein
SPO1631	SPO_RS08295	WP_011047368.1	0.190974	0.789898	SPO1631	CBS domain protein
SPO1632	SPO_RS08300	WP_011047369.1	-0.249125	0.773742	xerD	tyrosine recombinase XerD
SPO1633	SPO_RS08305	WP_051420338.1	0.0716029	0.926138	SPO1633	hypothetical protein
SPO1634	SPO_RS08310	WP_011047371.1	0.517938	0.358806	aroK	shikimate kinase
SPO1635	SPO_RS08315	WP_011047372.1	0.904483	0.0863848	aroB	3-dehydroquinate synthase
SPO1636	SPO_RS08320	WP_011047373.1	0.169195	0.808532	SPO1636	SREBP protease/CBS domain protein
SPO1637	SPO_RS08325	WP_011047374.1	0.174754	0.836402	ssb	single-strand binding protein
SPO1638	SPO_RS08330	WP_011047375.1	0.705201	0.173873	SPO1638	transglycosylase SLT domain protein
SPO1639	SPO_RS08335	WP_011047376.1	0.489436	0.516494	SPO1639	fadB domain protein
SPO1640	SPO_RS08340	WP_011047377.1	0.0431084	0.958943	SPO1640	transcriptional regulator, LysR family
SPO1641	SPO_RS08345	WP_084791051.1	0.0179979	0.987758	SPO1641	beta-lactamase
SPO1642	SPO_RS08350	WP_044028123.1	-0.891932	0.176358	SPO1642	hypothetical protein
SPO1643	SPO_RS08355	WP_011047380.1	-1.05305	0.0237344	SPO1643	selenium-binding protein, putative
SPO1644	SPO_RS08360	WP_011047381.1	-1.01188	0.140817	SPO1644	oligopeptide/dipeptide ABC transporter, ATP-binding protein
SPO1645	SPO_RS08365	WP_011047382.1	-1.17137	0.186165	SPO1645	oligopeptide/dipeptide ABC transporter, permease protein
SPO1646	SPO_RS08370	WP_011047383.1	-0.626571	0.435879	SPO1646	oligopeptide/dipeptide ABC transporter, permease protein
SPO1647	SPO_RS08375	WP_044028124.1	-0.124918	0.875591	SPO1647	oligopeptide/dipeptide ABC transporter, periplasmic substrate-binding protein
SPO1648	SPO_RS08380	WP_011047385.1	-0.654851	0.481907	SPO1648	aminomethyl transferase family protein
SPO1649	SPO_RS08385	WP_011047386.1	-0.682441	0.454072	SPO1649	invasion protein IbeA
SPO1650			-0.344453	0.853635	SPO1650	hypothetical protein
SPO1651	SPO_RS08390	WP_011047388.1	-0.844423	0.388275	SPO1651	hypothetical protein
SPO1652			-0.798531	0.302422	SPO1652	transposase, truncation
SPO1655			-0.880637	0.453586	SPO1655	hypothetical protein
SPO1656	SPO_RS08415	WP_044028130.1	0.192678	0.783336	SPO1656	oligopeptide/dipeptide ABC transporter, ATP-binding protein
SPO1657	SPO_RS08420	WP_011047392.1	0.188509	0.783336	SPO1657	oligopeptide/dipeptide ABC transporter, permease protein
SPO1658	SPO_RS08425	WP_011047393.1	0.296933	0.688137	SPO1658	oligopeptide/dipeptide ABC transporter, permease protein
SPO1659	SPO_RS08430	WP_044028132.1	0.115894	0.879672	SPO1659	oligopeptide/dipeptide ABC transporter, periplasmic substrate-binding protein
SPO1660	SPO_RS08435	WP_011047395.1	0.00377574	0.998545	SPO1660	transcriptional regulator, AraC family
SPO1661	SPO_RS08440	WP_011047396.1	0.288637	0.721596	miaA	tRNA delta(2)-isopentenylpyrophosphate transferase
SPO1662	SPO_RS08445	WP_011047397.1	0.928338	0.0674462	pyrH	uridylate kinase
SPO1663	SPO_RS08450	WP_044028133.1	0.436601	0.502756	SPO1663	hypothetical protein
SPO1664	SPO_RS08455	WP_011047399.1	0.48414	0.443351	frr	ribosome recycling factor
SPO1665	SPO_RS08460	WP_011047400.1	0.643119	0.235976	uppS	undecaprenyl diphosphate synthase
SPO1666	SPO_RS08465	WP_011047401.1	0.294979	0.662861	cdsA	phosphatidate cytidylyltransferase
SPO1667	SPO_RS08470	WP_044029180.1	0.442473	0.51739	dxr	1-deoxy-D-xylulose 5-phosphate reductoisomerase
SPO1668	SPO_RS08475	WP_011047403.1	0.23885	0.708997	SPO1668	membrane-associated zinc metalloprotease, putative
SPO1669			-1.10229	0.0586026	SPO1669	hypothetical protein
SPO1670	SPO_RS08480	WP_011047405.1	0.70296	0.156225	SPO1670	outer membrane protein, OMP85 family
SPO1671	SPO_RS08485	WP_011047406.1	0.76091	0.175494	SPO1671	hypothetical protein
SPO1672	SPO_RS08490	WP_011047407.1	0.765876	0.217046	fabZ	beta-hydroxyacyl-(acyl-carrier-protein) dehydratase FabZ
SPO1673	SPO_RS08495	WP_011047408.1	0.664174	0.249024	lpxA	acyl-(acyl-carrier-protein)--UDP-N- acetylglucosamine O-acyltransferase
SPO1674	SPO_RS08500	WP_011047409.1	0.325182	0.64133	SPO1674	hypothetical protein
SPO1675	SPO_RS08505	WP_011047410.1	0.401492	0.602421	lpxB	lipid-A-disaccharide synthase
SPO1676	SPO_RS08510	WP_011047411.1	0.296463	0.698879	SPO1676	acetyltransferase, GNAT family
SPO1677	SPO_RS08515	WP_044028137.1	0.356658	0.548253	trmU	tRNA (5-methylaminomethyl-2-thiouridylate)-methyltransferase
SPO1678	SPO_RS08520	WP_044028138.1	3.98333	6.19e-10	SPO1678	hypothetical protein
SPO1679	SPO_RS08525	WP_011047414.1	1.33867	0.0426717	ctrA	DNA-binding response regulator CtrA
SPO1680	SPO_RS08530	WP_011047415.1	0.861107	0.0606044	ligA	DNA ligase, NAD-dependent
SPO1681	SPO_RS08535	WP_011047416.1	0.703398	0.171545	recG	ATP-dependent DNA helicase RecG
SPO1682			0.135496	0.869272	SPO1682	hypothetical protein
SPO1683	SPO_RS08540	WP_011047418.1	-0.604818	0.222775	SPO1683	hypothetical protein
SPO1684	SPO_RS08545	WP_011047419.1	0.223648	0.783395	hisI	phosphoribosyl-AMP cyclohydrolase
SPO1685	SPO_RS08550	WP_011047420.1	0.18627	0.860373	SPO1685	tRNA synthetase, class I family protein
SPO1686	SPO_RS08555	WP_011047421.1	0.393479	0.512918	gid	gid protein
SPO1687	SPO_RS08560	WP_011047422.1	0.266213	0.674605	SPO1687	enoyl-CoA hydratase/isomerase family protein
SPO1688	SPO_RS08565	WP_011047423.1	-1.52394	0.00022909	SPO1688	thioesterase family protein
SPO1689	SPO_RS08570	WP_011047424.1	0.790995	0.156225	SPO1689	hypothetical protein
SPO1690	SPO_RS08575	WP_011047425.1	1.02912	0.0391163	SPO1690	transcriptional regulator, GntR family
SPO1691	SPO_RS08580	WP_011047426.1	2.36409	3.37e-07	rplM	ribosomal protein L13
SPO1692	SPO_RS08585	WP_011047427.1	2.19144	9.4e-05	rspI	ribosomal protein S9
SPO1693	SPO_RS22480	WP_011047428.1	0.336421	0.617925	SPO1693	hypothetical protein
SPO1694			0.293651	0.66513	SPO1694	carbohydrate kinase, pfkB family
SPO1695	SPO_RS08600	WP_011047430.1	0.443208	0.432328	SPO1695	hydantoin utilization protein, putative
SPO1696	SPO_RS08605	WP_011047431.1	0.0183283	0.991987	SPO1696	hydantoinase/oxoprolinase family protein
SPO1697	SPO_RS08610	WP_011047432.1	0.270274	0.784427	SPO1697	aminotransferase, classes I and II
SPO1698			0.624447	0.441893	SPO1698	Asp/Glu/Hydantoin racemase family protein
SPO1699	SPO_RS08620	WP_011047434.1	0.584927	0.325021	SPO1699	MmgE/PrpD family protein
SPO1700	SPO_RS08625	WP_011047435.1	0.702581	0.190479	SPO1700	D-isomer specific 2-hydroxyacid dehydrogenase family protein
SPO1701	SPO_RS08630	WP_011047436.1	0.56848	0.286258	SPO1701	dihydrodipicolinate synthase family protein
SPO1702	SPO_RS08635	WP_011047437.1	-0.451389	0.452422	SPO1702	hypothetical protein
SPO1703	SPO_RS08640	WP_011047438.1	-0.469723	0.489086	dddD	DMSP lyase
SPO1704	SPO_RS08645	WP_044028143.1	0.00288734	0.998545	SPO1704	transcriptional regulator, AraC family
SPO1705	SPO_RS08650	WP_011047440.1	0.299764	0.737491	SPO1705	phage head morphogenesis domain protein, SPP1 gp7 family
SPO1707	SPO_RS08680	WP_011047441.1	-1.75284	0.0129277	urtD	Urea ABC transporter, ATP-binding protein gene
SPO1707a	SPO_RS08685	WP_011047442.1	-1.8243	0.00904767	SPO1707a	branched-chain amino acid ABC transporter, ATP-binding protein, putative
SPO1708	SPO_RS08690	WP_011047443.1	-2.07297	0.000796618	urtC	Urea ABC transporter, permease gene
SPO1709	SPO_RS08695	WP_011047444.1	-1.68577	0.0253942	urtB	Urea ABC transporter, permease gene
SPO1710	SPO_RS08700	WP_044029188.1	-2.10027	0.00475447	urtA	Urea ABC transporter, substrate binding protein gene
SPO1711	SPO_RS08705	WP_011047446.1	-0.14815	0.862439	ureD	urease accessory protein UreD
SPO1712	SPO_RS08710	WP_011047447.1	0.306509	0.687315	ureA	urease, gamma subunit
SPO1713	SPO_RS08715	WP_011047448.1	0.427797	0.585292	ureB	urease, beta subunit
SPO1714	SPO_RS08720	WP_011047449.1	0.438375	0.567707	ureC	urease, alpha subunit
SPO1715	SPO_RS08725	WP_011047450.1	0.604001	0.418626	ureE	urease accessory protein ureE
SPO1716	SPO_RS08730	WP_011047451.1	0.309164	0.675169	ureF	urease accessory protein UreF
SPO1717	SPO_RS08735	WP_011047452.1	0.673797	0.316949	ureG	urease accessory protein UreG
SPO1718			-0.275191	0.730806	SPO1718	hypothetical protein
SPO1719	SPO_RS08750	WP_011047455.1	-1.89549	0.00230383	SPO1719	TRAP dicarboxylate transporter, DctM subunit
SPO1720	SPO_RS08755	WP_011047456.1	-2.01562	0.00131331	SPO1720	TRAP dicarboxylate transporter, DctQ subunit
SPO1721	SPO_RS08760	WP_044028157.1	-1.63414	0.00720616	SPO1721	TRAP dicarboxylate transporter, DctP subunit, putative
SPO1722	SPO_RS08765	WP_011047458.1	-1.21222	0.124892	SPO1722	transcriptional regulator, GntR family
SPO1723	SPO_RS08770	WP_011047459.1	-1.85134	0.00640467	uxuA	mannonate dehydratase
SPO1724	SPO_RS08775	WP_011047460.1	-1.84425	0.00125853	uxuB	D-mannonate oxidoreductase
SPO1725	SPO_RS08780	WP_011047461.1	0.304588	0.609698	SPO1725	hypothetical protein
SPO1727	SPO_RS08790	WP_044028160.1	-0.0851508	0.917044	SPO1727	polyphosphate kinase 2, putative
SPO1728	SPO_RS08795	WP_011047464.1	0.5473	0.553528	SPO1728	esterase, putative
SPO1729	SPO_RS08800	WP_011047465.1	0.629288	0.263867	metA	homoserine O-succinyltransferase
SPO1732	SPO_RS08815	WP_044029190.1	0.253108	0.779574	recJ	single-stranded-DNA-specific exonuclease RecJ
SPO1733	SPO_RS08820	WP_044028162.1	0.650638	0.191112	glpX	fructose-1,6-bisphosphatase, class II
SPO1734	SPO_RS08825	WP_011047468.1	0.841937	0.0995128	hom	homoserine dehydrogenase
SPO1735			0.24327	0.741783	SPO1735	hypothetical protein
SPO1736	SPO_RS08835	WP_011047470.1	-0.022356	0.984584	SPO1736	transcriptional regulator, TetR family
SPO1737	SPO_RS08840	WP_011047471.1	-1.28867	0.00288995	SPO1737	pirin domain protein
SPO1738	SPO_RS08845	WP_044028164.1	0.45743	0.43878	SPO1738	dehalogenase, putative
SPO1739	SPO_RS08850	WP_011047473.1	-0.493882	0.491267	SPO1739	hypothetical protein
SPO1740	SPO_RS08855	WP_044028168.1	0.875972	0.0938356	SPO1740	hypothetical protein
SPO1741	SPO_RS08860	WP_011047475.1	0.905037	0.0560579	SPO1741	hypothetical protein
SPO1742	SPO_RS08865	WP_011047476.1	1.07145	0.0380172	SPO1742	hypothetical protein
SPO1743	SPO_RS08870	WP_011047477.1	1.80851	1.1e-05	SPO1743	glutamate dehydrogenase
SPO1744	SPO_RS08875	WP_011047478.1	0.230024	0.738601	SPO1744	sarcosine oxidase, beta subunit family
SPO1745	SPO_RS08880	WP_011047479.1	0.179294	0.831525	SPO1745	sarcosine oxidase, delta subunit family
SPO1746	SPO_RS08885	WP_011047480.1	0.113783	0.864177	SPO1746	sarcosine oxidase, alpha subunit family
SPO1747	SPO_RS08890	WP_044028170.1	-0.0337803	0.973	SPO1747	sarcosine oxidase, gamma subunit family
SPO1748	SPO_RS08895	WP_011047482.1	-0.102613	0.880501	SPO1748	hypothetical protein
SPO1749	SPO_RS08900	WP_011047483.1	0.221496	0.732994	dnaG	DNA primase
SPO1750	SPO_RS08905	WP_011047484.1	0.557998	0.311312	rpoD	RNA polymerase sigma-70 factor RpoD
SPO1751	SPO_RS08910	WP_011047485.1	-1.49145	0.000238102	SPO1751	hypothetical protein
SPO1752	SPO_RS08915	WP_011047486.1	-1.1845	0.00678975	SPO1752	putative protein TIGR00149
SPO1753	SPO_RS08920	WP_011047487.1	0.448025	0.577546	SPO1753	riboflavin biosynthesis protein RibX
SPO1754	SPO_RS08925	WP_044028172.1	0.367585	0.522484	ribD	riboflavin biosynthesis protein RibD
SPO1755	SPO_RS08930	WP_011047489.1	-0.334268	0.569343	kpsC	capsular polysaccharide export protein KpsC
SPO1756	SPO_RS08935	WP_011047490.1	-0.89583	0.0756668	SPO1756	polysaccharide biosynthesis/export protein
SPO1757	SPO_RS08940	WP_011047491.1	0.370556	0.544069	kpsS	capsular polysaccharide export protein KpsS
SPO1758			-0.0801458	0.945184	SPO1758	hypothetical protein
SPO1759	SPO_RS08945	WP_011047493.1	-0.255341	0.700233	ribE	riboflavin synthase, alpha subunit
SPO1760	SPO_RS08950	WP_011047494.1	-0.108401	0.880206	SPO1760	hypothetical protein
SPO1761	SPO_RS08955	WP_011047495.1	-0.114869	0.877824	SPO1761	3,4-dihydroxy-2-butanone 4-phosphate synthase/GTP cyclohydrolase II, putative
SPO1762	SPO_RS08960	WP_011047496.1	-0.124686	0.879342	ribH-2	riboflavin synthase, beta subunit
SPO1763	SPO_RS08965	WP_011047497.1	-0.0642421	0.943764	nusB	transcription antitermination factor NusB
SPO1764	SPO_RS22185	WP_084790960.1	-0.323086	0.612964	SPO1764	transcriptional regulator, LuxR family
SPO1765	SPO_RS08975	WP_011047499.1	-1.48383	0.000874713	SPO1765	hypothetical protein
SPO1766	SPO_RS08980	WP_044028175.1	-0.118655	0.888338	SPO1766	hypothetical protein
SPO1767	SPO_RS08990	WP_011047501.1	0.366539	0.548253	SPO1767	acetyltransferase, GNAT family
SPO1769	SPO_RS09000	WP_011047502.1	0.37237	0.539115	SPO1769	hypothetical protein
SPO1770	SPO_RS09005	WP_044028179.1	-0.780503	0.151962	SPO1770	hypothetical protein
SPO1771	SPO_RS09010	WP_011047504.1	0.100968	0.885828	SPO1771	TRAP dicarboxylate transporter, DctM subunit
SPO1772	SPO_RS09015	WP_044028182.1	-0.0394742	0.969097	SPO1772	TRAP dicarboxylate transporter, DctQ subunit
SPO1773	SPO_RS09020	WP_011047506.1	0.00937465	0.994653	SPO1773	TRAP dicarboxylate transporter, DctP subunit, putative
SPO1774	SPO_RS09025	WP_011047507.1	0.0296055	0.980257	SPO1774	3-hydroxyanthranilate 3,4-dioxygenase
SPO1775	SPO_RS09030	WP_044028183.1	-0.62847	0.244353	SPO1775	hypothetical protein
SPO1776	SPO_RS09035	WP_030003207.1	-2.03473	0.00407934	SPO1776	pyridine nucleotide-disulfide oxidoreductase family protein
SPO1777	SPO_RS09040	WP_011047510.1	-1.66727	0.0208533	SPO1777	dihydroorotate dehydrogenase family protein
SPO1778	SPO_RS09045	WP_011047511.1	2.41532	4.19e-05	SPO1778	hypothetical protein
SPO1779	SPO_RS09050	WP_011047512.1	0.0182076	0.987004	SPO1779	membrane protein, major facilitator transporter family
SPO1780	SPO_RS09055	WP_011047513.1	-1.55996	0.00315918	SPO1780	transcriptional regulator, TetR family
SPO1781	SPO_RS09060	WP_011047514.1	-1.43993	0.0427607	SPO1781	allantoate deiminase
SPO1782	SPO_RS09065	WP_011047515.1	-1.18829	0.115942	SPO1782	hypothetical protein
SPO1783	SPO_RS09070	WP_011047516.1	-1.28777	0.0690438	allB	allantoniase
SPO1784	SPO_RS09075	WP_044029197.1	-0.00450425	0.99795	SPO1784	hypothetical protein
SPO1785	SPO_RS09080	WP_011047518.1	-1.65356	0.0075759	SPO1785	ABC transporter, ATP-binding protein
SPO1786	SPO_RS09085	WP_044028184.1	-1.8156	0.000221216	SPO1786	ABC transporter, permease protein
SPO1787	SPO_RS09090	WP_044028185.1	-1.76236	9.98e-05	SPO1787	ABC transporter, permease protein
SPO1788	SPO_RS09095	WP_044028186.1	-1.44151	0.00354264	SPO1788	ABC transporter, periplasmic substrate-binding protein
SPO1789	SPO_RS09100	WP_011047522.1	-2.69099	2.1e-09	SPO1789	sulfate/tungstate uptake family ABC transporter, permease protein
SPO1790	SPO_RS09105	WP_011047523.1	-2.13151	0.00022156	SPO1790	sulfate/tungstate uptake family ABC transporter, ATP-binding protein
SPO1791	SPO_RS09110	WP_011047524.1	-1.47936	0.00262429	SPO1791	sulfate/tungstate uptake family ABC transporter, periplasmic substrate-binding protein
SPO1792	SPO_RS09115	WP_011047525.1	-0.188941	0.800521	SPO1792	DNA-binding protein, excisionase family
SPO1793	SPO_RS09120	WP_011047526.1	0.482378	0.510185	SPO1793	WD domain/cytochrome c family protein
SPO1794	SPO_RS09125	WP_011047527.1	0.75393	0.151962	SPO1794	formate dehydrogenase, gamma subunit
SPO1795	SPO_RS09130	WP_011047528.1	0.439743	0.428706	SPO1795	formate dehydrogenase, iron-sulfur subunit, putative
SPO1796	SPO_RS09135	WP_011047529.1	0.527463	0.321297	SPO1796	formate dehydrogenase, alpha subunit, putative
SPO1797	SPO_RS09140	WP_011047530.1	0.188737	0.815126	SPO1797	twin-arginine translocation pathway signal sequence domain protein
SPO1798	SPO_RS09145	WP_011047531.1	0.322168	0.663858	SPO1798	chaperone, TorD family
SPO1799	SPO_RS09150	WP_011047532.1	0.243836	0.794368	SPO1799	hypothetical protein
SPO1800	SPO_RS09160	WP_011047533.1	0.00251524	0.998545	SPO1800	iron-sulfur cluster-binding protein
SPO1801	SPO_RS09165	WP_011047534.1	-0.0778275	0.91901	SPO1801	hypothetical protein
SPO1802	SPO_RS09170	WP_044028188.1	0.0623895	0.946108	SPO1802	hypothetical protein
SPO1803	SPO_RS09175	WP_011047536.1	0.344255	0.548676	SPO1803	Mrp/NBP35 family protein
SPO1804	SPO_RS09180	WP_011047537.1	0.0765133	0.917497	SPO1804	hypothetical protein
SPO1805	SPO_RS09185	WP_011047538.1	-0.179319	0.821567	SPO1805	hypothetical protein
SPO1806	SPO_RS09190	WP_011047539.1	0.53293	0.36218	SPO1806	flavin reductase domain protein
SPO1807	SPO_RS09195	WP_011047540.1	-2.91303	1.62e-12	SPO1807	exonuclease, DNA polymerase III, epsilon subunit family
SPO1808	SPO_RS09200	WP_044028190.1	-2.3811	4.3e-06	SPO1808	hypothetical protein
SPO1809	SPO_RS09205	WP_011047542.1	-2.03506	1.24e-05	SPO1809	nucleotidyltransferase/CBS/cyclic nucleotide-binding domain protein
SPO1810	SPO_RS09210	WP_011047543.1	-2.27193	5.99e-07	SPO1810	sodium/solute symporter family protein
SPO1811	SPO_RS09215	WP_011047544.1	-2.55712	5.59e-07	SPO1811	hypothetical protein
SPO1812	SPO_RS09220	WP_030003208.1	-2.49968	2.4e-09	adk-2	adenylate kinase
SPO1813	SPO_RS09225	WP_011047546.1	-2.45002	9.51e-05	acs	acetyl-coenzyme A synthetase
SPO1814	SPO_RS09230	WP_044028192.1	-0.0073438	0.996812	SPO1814	TRAP dicarboxylate transporter, DctP subunit, putative
SPO1815	SPO_RS09235	WP_011047548.1	0.276486	0.730806	SPO1815	TRAP dicarboxylate transporter, DctQ subunit
SPO1816	SPO_RS09240	WP_044028194.1	-0.00139234	0.999164	SPO1816	TRAP dicarboxylate transporter, DctM subunit, putative
SPO1817	SPO_RS09245	WP_011047550.1	0.203889	0.825396	SPO1817	hypothetical protein
SPO1818	SPO_RS09250	WP_044028196.1	-0.0193748	0.988874	SPO1818	hypothetical protein
SPO1819	SPO_RS09255	WP_011047552.1	-1.33779	0.165815	SPO1819	phosphodiesterase
SPO1820	SPO_RS09260	WP_011047553.1	-0.554118	0.543904	SPO1820	sugar ABC transporter, periplasmic sugar-binding protein
SPO1821			-1.90918	0.0374888	SPO1821	sugar ABC transporter, permease protein
SPO1822	SPO_RS09270	WP_011047555.1	-2.0188	0.0177852	SPO1822	sugar ABC transporter, permease protein
SPO1823	SPO_RS09275	WP_011047556.1	-1.26758	0.105829	SPO1823	sugar ABC transporter, ATP-binding protein
SPO1824	SPO_RS09280	WP_011047557.1	-1.60874	0.0445999	SPO1824	transcriptional regulator, LysR family
SPO1825	SPO_RS09285	WP_011047558.1	-0.310854	0.723643	SPO1825	glutamine synthetase family protein
SPO1826	SPO_RS09290	WP_011047559.1	-0.446909	0.557084	SPO1826	transcriptional regulator, RpiR family
SPO1827	SPO_RS09295	WP_011047560.1	-0.959769	0.280945	SPO1827	N-formylglutamate amidohydrolase
SPO1828	SPO_RS09300	WP_011047561.1	-0.0111691	0.99627	SPO1828	isochorismatase family protein
SPO1829	SPO_RS09305	WP_011047562.1	-0.010132	0.99627	SPO1829	branched-chain amino acid ABC transporter, ATP-binding protein
SPO1830	SPO_RS09310	WP_011047563.1	0.226962	0.791454	SPO1830	branched-chain amino acid ABC transporter, periplasmic branched-chain amino acid binding protein
SPO1831	SPO_RS09315	WP_011047564.1	-0.2468	0.748741	livF-1	branched-chain amino acid ABC transporter, ATP-binding protein
SPO1832	SPO_RS09320	WP_011047565.1	-0.773683	0.262524	SPO1832	branched-chain amino acid ABC transporter, permease protein
SPO1833	SPO_RS09325	WP_011047566.1	-0.307222	0.733526	SPO1833	branched-chain amino acid ABC transporter, permease protein
SPO1834	SPO_RS09330	WP_011047567.1	-0.130218	0.890136	SPO1834	acetamidase/formamidase family protein
SPO1835	SPO_RS09335	WP_011047568.1	-0.759564	0.147858	SPO1835	sugar ABC transporter, ATP-binding protein
SPO1836	SPO_RS09340	WP_011047569.1	-0.598222	0.28468	SPO1836	oxidoreductase, Gfo/Idh/MocA family
SPO1837	SPO_RS09345	WP_011047570.1	-0.755978	0.199201	SPO1837	sugar ABC transporter, permease protein
SPO1838	SPO_RS09350	WP_011047571.1	-0.896112	0.0832716	SPO1838	sugar ABC transporter, permease protein
SPO1839	SPO_RS09355	WP_011047572.1	-1.19973	0.0185414	SPO1839	sugar ABC transporter, periplasmic sugar-binding protein
SPO1840	SPO_RS09360	WP_011047573.1	-1.62121	9.77e-05	SPO1840	glucokinase regulator-related protein
SPO1841	SPO_RS09365	WP_011047574.1	-2.33863	1.81e-08	SPO1841	BadF/BadG/BcrA/BcrD ATPase family protein
SPO1842	SPO_RS09370	WP_011047575.1	-2.00304	1.38e-06	SPO1842	transcriptional regulator, GntR family
SPO1843	SPO_RS09375	WP_011047576.1	-1.64787	0.000358693	SPO1843	SIS domain protein
SPO1844	SPO_RS09380	WP_011047577.1	-1.64765	0.000908017	nagA	N-acetylglucosamine-6-phosphate deacetylase
SPO1845	SPO_RS09385	WP_011047578.1	-0.391476	0.491267	SPO1845	oxidoreductase, molybdopterin-binding protein
SPO1846	SPO_RS09390	WP_011047579.1	-0.509143	0.330598	SPO1846	branched-chain amino acid ABC transporter, periplasmic substrate-binding protein
SPO1847	SPO_RS09395	WP_011047580.1	-0.866332	0.061831	SPO1847	AMP-binding enzyme
SPO1848	SPO_RS09400	WP_011047581.1	-1.10899	0.0164729	SPO1848	branched-chain amino acid ABC transporter, ATP-binding protein
SPO1849	SPO_RS09405	WP_011047582.1	-1.18932	0.0105276	SPO1849	branched-chain amino acid ABC transporter, ATP-binding protein
SPO1850	SPO_RS09410	WP_011047583.1	-1.16661	0.00979901	SPO1850	branched-chain amino acid ABC transporter, permease protein
SPO1851	SPO_RS09415	WP_011047584.1	-1.54458	0.000652293	SPO1851	branched-chain amino acid ABC transporter, permease protein
SPO1852	SPO_RS09420	WP_011047585.1	-1.87648	5.1e-06	SPO1852	oxidoreductase, zinc-binding dehydrogenase family
SPO1853	SPO_RS09425	WP_084790963.1	-1.95866	2.77e-06	SPO1853	transcriptional regulator, TetR family
SPO1854	SPO_RS22500	WP_011047587.1	-1.08698	0.0154751	SPO1854	hypothetical protein
SPO1855	SPO_RS22195	WP_011047588.1	0.438919	0.548253	SPO1855	hypothetical protein
SPO1856	SPO_RS09440	WP_011047589.1	-0.458908	0.431287	SPO1856	ribonuclease BN, putative
SPO1857			-0.431813	0.555903	SPO1857	hypothetical protein
SPO1858	SPO_RS09445	WP_011047591.1	0.295414	0.649767	rrmJ	ribosomal RNA large subunit methyltransferase J
SPO1859	SPO_RS09450	WP_011047592.1	-0.282224	0.66053	SPO1859	phosphatase, Ppx/GppA family
SPO1860	SPO_RS09455	WP_011047593.1	-0.124733	0.884288	SPO1860	twin-arginine translocation pathway signal sequence domain protein
SPO1861	SPO_RS09460	WP_011047594.1	1.68793	0.000392296	SPO1861	hypothetical protein
SPO1862	SPO_RS09465	WP_011047595.1	1.37846	0.010635	SPO1862	metFprotein-like protein
SPO1863	SPO_RS09470	WP_011047596.1	0.38059	0.62078	SPO1863	pterin binding component of split MetH
SPO1864	SPO_RS09475	WP_011047597.1	0.20467	0.804915	SPO1864	hypothetical protein
SPO1865	SPO_RS09480	WP_011047598.1	0.88144	0.115651	tkt	transketolase
SPO1866	SPO_RS09485	WP_011047599.1	-0.111653	0.880206	SPO1866	hypothetical protein
SPO1867	SPO_RS09490	WP_011047600.1	-0.422498	0.511691	SPO1867	hypothetical protein
SPO1868	SPO_RS09495	WP_011047601.1	-0.0373653	0.967966	SPO1868	glutaredoxin-related protein
SPO1869	SPO_RS09500	WP_011047602.1	-0.340644	0.57179	SPO1869	BolA family protein
SPO1870	SPO_RS09505	WP_011047603.1	0.74325	0.15866	purL	phosphoribosylformylglycinamidine synthase II
SPO1871	SPO_RS09510	WP_051420347.1	-0.366487	0.562789	SPO1871	mechanosensitive ion channel family protein
SPO1872	SPO_RS09515	WP_044028211.1	-0.402871	0.563817	SPO1872	transcriptional regulator, LysR family
SPO1873	SPO_RS09520	WP_011047606.1	-0.453563	0.403061	SPO1873	pyruvate ferredoxin/flavodoxin oxidoreductase family protein
SPO1874	SPO_RS09525	WP_011047607.1	0.851321	0.104722	SPO1874	acyltransferase domain protein
SPO1875	SPO_RS09530	WP_011047608.1	0.499589	0.41619	murI	glutamate racemase
SPO1876	SPO_RS09535	WP_011047609.1	0.400311	0.58959	argC-2	N-acetyl-gamma-glutamyl-phosphate reductase
SPO1877	SPO_RS09540	WP_011047610.1	-0.691818	0.182582	ccmE	cytochrome c-type biogenesis protein CcmE
SPO1878	SPO_RS09545	WP_011047611.1	3.30067	8.23e-14	SPO1878	hypothetical protein
SPO1879			0.776224	0.354516	SPO1879	hypothetical protein
SPO1880	SPO_RS09555	WP_011047613.1	-0.518349	0.319862	ccmF	cytochrome c-type biogenesis protein CcmF
SPO1881	SPO_RS09560	WP_011047614.1	-0.778247	0.163567	SPO1881	cytochrome c biogenesis family protein
SPO1882	SPO_RS09565	WP_011047615.1	-1.35585	0.000694697	SPO1882	enoyl-CoA hydratase/isomerase family protein
SPO1883	SPO_RS09570	WP_011047616.1	-0.804496	0.108232	SPO1883	hypothetical protein
SPO1884	SPO_RS09575	WP_011047617.1	1.22837	0.00551301	SPO1884	S-methyltransferase component of split metH
SPO1885	SPO_RS09580	WP_051420348.1	2.68854	4.86e-07	SPO1885	hypothetical protein
SPO1886	SPO_RS09585	WP_011047619.1	0.413384	0.46771	SPO1886	hypothetical protein
SPO1887	SPO_RS09590	WP_011047620.1	0.775538	0.140655	purC	phosphoribosylaminoimidazole-succinocarboxamide synthase
SPO1888	SPO_RS09595	WP_011047621.1	0.54149	0.467667	purS	phosphoribosylformylglycinamidine synthase, PurS protein
SPO1889	SPO_RS09600	WP_011047622.1	0.609676	0.403132	SPO1889	alcohol dehydrogenase, zinc-containing
SPO1890	SPO_RS09605	WP_011047623.1	0.766958	0.205774	purQ	phosphoribosylformylglycinamidine synthase I
SPO1891	SPO_RS09610	WP_011047624.1	-0.157781	0.808378	SPO1891	C4-dicarboxylate transport sensor protein DctB, putative
SPO1892	SPO_RS09615	WP_011047625.1	0.0261087	0.976774	dctD-1	C4-dicarboxylate transport transcriptional regulatory protein DctD
SPO1893	SPO_RS09620	WP_011047626.1	0.500925	0.32799	SPO1893	ribonuclease, Rne/Rng family
SPO1895	SPO_RS09625	WP_011047627.1	0.00747737	0.99627	SPO1895	SirA family protein
SPO1896	SPO_RS09630	WP_011047628.1	-0.0931738	0.900892	ccdA	cytochrome c-type biogenesis protein CcdA
SPO1897	SPO_RS09635	WP_011047629.1	0.241882	0.731083	SPO1897	hypothetical protein
SPO1898	SPO_RS09640	WP_011047630.1	0.366111	0.541794	SPO1898	cytochrome P450 family protein
SPO1899	SPO_RS09645	WP_011047631.1	0.266274	0.706027	fda	fructose-bisphosphate aldolase, class I
SPO1900	SPO_RS09650	WP_011047632.1	0.957554	0.131276	tag	DNA-3-methyladenine glycosylase I
SPO1901	SPO_RS09655	WP_011047633.1	1.17432	0.108709	SPO1901	hypothetical protein
SPO1902	SPO_RS09660	WP_011047634.1	1.54224	0.000664475	SPO1902	transcription regulator, TetR family
SPO1903	SPO_RS09665	WP_011047635.1	0.208592	0.78753	SPO1903	hypothetical protein
SPO1904	SPO_RS09670	WP_011047636.1	0.0465138	0.968223	SPO1904	hypothetical protein
SPO1905	SPO_RS09675	WP_030003209.1	-0.00947371	0.994949	fumC	fumarate hydratase, class II
SPO1906	SPO_RS09680	WP_011047638.1	0.24095	0.741779	SPO1906	hypothetical protein
SPO1907	SPO_RS09685	WP_011047639.1	0.492417	0.348398	SPO1907	hypothetical protein
SPO1908	SPO_RS09690	WP_011047640.1	2.63195	1.72e-06	SPO1908	chromate transporter
SPO1909	SPO_RS09695	WP_011047641.1	3.44724	5.6e-08	SPO1909	hypothetical protein
SPO1911	SPO_RS09700	WP_044028217.1	2.30491	0.000149286	SPO1911	hypothetical protein
SPO1912	SPO_RS09705	WP_011047643.1	-1.4381	0.00398655	SPO1912	transcriptional regulator, GntR family
SPO1913			-1.89846	9.91e-06	dmdA	DmdA
SPO1914	SPO_RS09715	WP_011047645.1	-1.89396	1.58e-06	acuI	NADPH-dependent acrylyl-CoA reductase
SPO1915	SPO_RS09720	WP_011047646.1	-0.199541	0.818501	SPO1915	glyoxalase family protein
SPO1916	SPO_RS09725	WP_011047647.1	-0.0103565	0.992954	SPO1916	aminotransferase, class V
SPO1917	SPO_RS09730	WP_044028220.1	-1.26251	0.0122142	phrB	deoxyribodipyrimidine photolyase
SPO1918	SPO_RS09735	WP_011047649.1	0.527443	0.36128	cfa	cyclopropane-fatty-acyl-phospholipid synthase
SPO1919	SPO_RS09740	WP_011047650.1	0.318536	0.592862	trgA	tellurite resistance protein
SPO1920	SPO_RS09745	WP_030003210.1	0.213427	0.74114	trgB	tellurite resistance protein
SPO1921	SPO_RS09750	WP_011047652.1	-0.145382	0.837537	SPO1921	pyridoxal-phosphate dependent enzyme
SPO1922	SPO_RS09755	WP_084791053.1	-0.119538	0.863706	SPO1922	mechanosensitive ion channel family protein
SPO1923	SPO_RS09760	WP_011047654.1	0.0169361	0.987925	SPO1923	hypothetical protein
SPO1925	SPO_RS09770	WP_011047655.1	0.898349	0.0573762	SPO1925	hypothetical protein
SPO1926	SPO_RS09775	WP_011047656.1	0.686964	0.183351	SPO1926	hypothetical protein
SPO1927	SPO_RS09785	WP_011047658.1	0.0908953	0.917497	SPO1927	site-specific recombinase, phage integrase family
SPO1928	SPO_RS09790	WP_044028226.1	1.10815	0.0126906	SPO1928	Tat (twin-arginine translocation) pathway signal sequence domain protein
SPO1929	SPO_RS09795	WP_011047660.1	-0.442842	0.46771	SPO1929	peptidoglycan binding protein, putative
SPO1930	SPO_RS09800	WP_011047661.1	-0.484088	0.364615	lpxD	UDP-3-O-3-hydroxymyristoyl glucosamine N-acyltransferase
SPO1931	SPO_RS09805	WP_011047662.1	0.36624	0.594465	SPO1931	acyl carrier protein, putative
SPO1932	SPO_RS09810	WP_011047663.1	0.593212	0.369292	SPO1932	beta-ketoacyl synthase family protein
SPO1933	SPO_RS09815	WP_044028228.1	0.398603	0.498895	SPO1933	invasion associated family protein
SPO1934	SPO_RS09820	WP_011047665.1	-0.500432	0.350733	SPO1934	hypothetical protein
SPO1935	SPO_RS09825	WP_011047666.1	1.38364	0.0122383	SPO1935	branched-chain amino acid ABC transporter, permease protein
SPO1936	SPO_RS09830	WP_011047667.1	1.66863	0.00191163	SPO1936	branched-chain amino acid ABC transporter, permease protein
SPO1937	SPO_RS09835	WP_011047668.1	1.9468	0.000241762	SPO1937	branched-chain amino acid ABC transporter, ATP-binding protein
SPO1938	SPO_RS09840	WP_044029208.1	0.903519	0.217678	SPO1938	branched-chain amino acid ABC transporter, ATP-binding protein
SPO1939	SPO_RS09845	WP_011047670.1	0.370584	0.521123	SPO1939	branched-chain amino acid ABC transporter, periplasmic substrate-binding protein
SPO1940	SPO_RS09850	WP_011047671.1	-0.796491	0.136544	SPO1940	hypothetical protein
SPO1941	SPO_RS09855	WP_044028230.1	0.590322	0.285616	SPO1941	transcriptional regulator, AraC family
SPO1942	SPO_RS09860	WP_044028232.1	0.520372	0.406226	SPO1942	3-deoxy-7-phosphoheptulonate synthase
SPO1943	SPO_RS09865	WP_011047674.1	-0.257593	0.696863	SPO1943	hypothetical protein
SPO1944	SPO_RS09870	WP_011047675.1	0.464462	0.431276	SPO1944	yicC family protein
SPO1945	SPO_RS09875	WP_011047676.1	0.677239	0.268731	gmk	guanylate kinase
SPO1946	SPO_RS09880	WP_011047677.1	0.523466	0.397803	SPO1946	bacterial transferase family protein
SPO1947	SPO_RS09885	WP_011047678.1	0.216334	0.784427	SPO1947	phosphate regulon sensor histidine kinase, putative
SPO1948	SPO_RS09890	WP_011047679.1	1.61387	0.000949445	pstS	phosphate ABC transporter, periplasmic phosphate-binding protein
SPO1949	SPO_RS09895	WP_044028234.1	0.57775	0.479035	pstC	phosphate ABC transporter, permease protein
SPO1950	SPO_RS09900	WP_011047681.1	0.262702	0.751013	pstA	phosphate ABC transporter, permease protein
SPO1951	SPO_RS09905	WP_044028237.1	0.54386	0.329421	pstB	phosphate ABC transporter, ATP-binding protein
SPO1952	SPO_RS09910	WP_011047683.1	0.619214	0.258617	phoU	phosphate transport system regulatory protein PhoU
SPO1953	SPO_RS09915	WP_011047684.1	0.432408	0.530449	phoB	phosphate regulon transcriptional regulatory protein PhoB
SPO1954	SPO_RS09920	WP_011047685.1	-0.155556	0.829803	SPO1954	transcriptional regulator, LysR family
SPO1955	SPO_RS09925	WP_030003211.1	0.238662	0.744823	gcdH	glutaryl-CoA dehydrogenase
SPO1956	SPO_RS09930	WP_011047687.1	-0.460915	0.562789	sulP	sulfate permease
SPO1957	SPO_RS09935	WP_011047688.1	-1.27949	0.00212589	SPO1957	oxidoreductase, short chain dehydrogenase/reductase family
SPO1958	SPO_RS09940	WP_011047689.1	0.27633	0.740335	SPO1958	acyl-CoA thioesterase II
SPO1959	SPO_RS09945	WP_011047690.1	-0.124779	0.878494	SPO1959	acetoacetyl-CoA synthase
SPO1960	SPO_RS09950	WP_011047691.1	0.010807	0.99276	SPO1960	beta-lactamase
SPO1961	SPO_RS09955	WP_011047692.1	-1.31581	0.018107	SPO1961	transcriptional regulator, IclR family
SPO1962	SPO_RS09960	WP_011047693.1	-1.16347	0.00710091	SPO1962	phosphotransferase family protein
SPO1963	SPO_RS09965	WP_011047694.1	-1.61163	0.000550597	SPO1963	phosphoglycerate mutase family protein
SPO1964	SPO_RS09970	WP_011047695.1	-1.44868	0.000342564	SPO1964	hypothetical protein
SPO1965	SPO_RS09975	WP_011047696.1	-1.74434	0.000135176	SPO1965	oxidoreductase, short chain dehydrogenase/reductase family
SPO1966	SPO_RS09980	WP_011047697.1	-2.06705	9.16e-07	SPO1966	oxidoreductase, short chain dehydrogenase/reductase family
SPO1967	SPO_RS09985	WP_044029212.1	-2.13759	1.12e-06	SPO1967	acyl-CoA dehydrogenase, putative
SPO1968	SPO_RS09990	WP_011047699.1	-2.42739	1.4e-07	SPO1968	acyl-CoA dehydrogenase family protein
SPO1969	SPO_RS09995	WP_011047700.1	-1.57752	0.000328068	SPO1969	oxidoreductase, zinc-binding dehydrogenase family
SPO1970	SPO_RS10000	WP_011047701.1	0.0176249	0.98754	SPO1970	phosphoglycerate mutase family protein
SPO1971	SPO_RS10005	WP_011047702.1	-1.17131	0.0139872	SPO1971	enoyl-CoA hydratase/isomerase family protein
SPO1972	SPO_RS10010	WP_030003212.1	-1.04408	0.0381604	SPO1972	nodulation protein N
SPO1973	SPO_RS10015	WP_030003213.1	-1.0949	0.0279634	aroQ	3-dehydroquinate dehydratase, type II
SPO1974	SPO_RS10020	WP_044028241.1	-0.256101	0.668852	SPO1974	autoinducer-binding transcriptional regulator, LuxR family
SPO1975	SPO_RS10025	WP_011047706.1	2.09099	5.65e-05	tsf	translation elongation factor Ts
SPO1976	SPO_RS10030	WP_011047707.1	1.98799	5.76e-06	rpsB	ribosomal protein S2
SPO1977	SPO_RS10035	WP_011047708.1	-1.2837	0.00937256	SPO1977	hypothetical protein
SPO1978	SPO_RS10040	WP_011047709.1	-1.34864	0.0181092	SPO1978	hypothetical protein
SPO1979	SPO_RS10045	WP_011047710.1	0.687465	0.36218	olsA	lyso-ornithine lipid acyltransferase
SPO1980	SPO_RS10050	WP_011047711.1	0.727546	0.219046	olsB	ornithine-acyl[acyl carrier protein] N-acyltransferase
SPO1981			0.954494	0.285616	SPO1981	hypothetical protein
SPO1982			1.54214	0.0132934	SPO1982	hypothetical protein
SPO1983	SPO_RS10060	WP_011047714.1	1.45074	0.00191163	SPO1983	hypothetical protein
SPO1984	SPO_RS10065	WP_011047715.1	0.417238	0.481907	proA	gamma-glutamyl phosphate reductase
SPO1985	SPO_RS10070	WP_011047716.1	0.567548	0.294104	proB	glutamate 5-kinase
SPO1986			0.488263	0.385414	SPO1986	GTP-binding protein, GTP1/OBG family
SPO1987	SPO_RS10080	WP_011047718.1	0.380023	0.59152	SPO1987	acetyltransferase, GNAT family
SPO1988	SPO_RS10085	WP_044028246.1	0.960204	0.140655	SPO1988	transporter, LysE family
SPO1989	SPO_RS10090	WP_011047720.1	0.36992	0.631503	rpmA	ribosomal protein L27
SPO1990	SPO_RS10095	WP_011047721.1	0.467566	0.519087	rplU	ribosomal protein L21
SPO1991	SPO_RS10100	WP_044028249.1	-0.0424863	0.962654	SPO1991	hypothetical protein
SPO1992	SPO_RS10105	WP_011047723.1	-0.283994	0.685726	SPO1992	hypothetical protein
SPO1994	SPO_RS10115	WP_011047724.1	-0.022608	0.98135	SPO1994	type I secretion membrane fusion protein, HlyD family
SPO1995	SPO_RS10120	WP_011047725.1	-0.0971019	0.890136	SPO1995	ABC transporter, ATP-binding/permease protein
SPO1996			-0.170216	0.825396	SPO1996	hypothetical protein
SPO1997	SPO_RS10130	WP_044028256.1	-0.124334	0.864177	SPO1997	hypothetical protein
SPO1998			0.269989	0.723643	SPO1998	hypothetical protein
SPO1999			-0.550634	0.384521	SPO1999	Collagen domain protein
SPO2000	SPO_RS10150	WP_011047730.1	0.265457	0.707045	SPO2000	endoribonuclease L-PSP family protein
SPO2001	SPO_RS10155	WP_011047731.1	-0.557223	0.435222	SPO2001	oxidoreductase, FAD-binding protein
SPO2002	SPO_RS10160	WP_011047732.1	-0.629237	0.410946	SPO2002	acetylpolyamine aminohydrolase
SPO2003	SPO_RS10165	WP_011047733.1	-1.64883	0.0542638	SPO2003	acetyltransferase, GNAT family
SPO2004	SPO_RS10170	WP_011047734.1	-0.326261	0.735011	SPO2004	hypothetical protein
SPO2005	SPO_RS10175	WP_011047735.1	-0.594174	0.415085	SPO2005	aminotransferase, class III
SPO2006	SPO_RS10180	WP_011047736.1	-0.0672043	0.953267	SPO2006	spermidine/putrescine ABC transporter, ATP-binding protein
SPO2007	SPO_RS10185	WP_044029214.1	0.0189358	0.988881	SPO2007	spermidine/putrescine ABC transporter, periplasmic substrate-binding protein
SPO2008	SPO_RS10190	WP_011047738.1	-0.588702	0.441391	SPO2008	spermidine/putrescine ABC transporter, permease protein
SPO2009	SPO_RS10195	WP_044028259.1	-0.535517	0.477131	SPO2009	spermidine/putrescine ABC transporter, permease protein
SPO2010	SPO_RS10200	WP_011047740.1	-0.140554	0.873596	SPO2010	transcriptional regulator, LysR family
SPO2013	SPO_RS10215	WP_011047741.1	0.143273	0.863706	SPO2013	hypothetical protein
SPO2014	SPO_RS10220	WP_011047742.1	0.417343	0.527728	sufS	cysteine desulfurase SufS
SPO2015	SPO_RS10225	WP_084790966.1	0.284374	0.735011	SPO2015	hypothetical protein
SPO2016	SPO_RS10230	WP_011047744.1	-0.239761	0.791201	SPO2016	hypothetical protein
SPO2017	SPO_RS10235	WP_011047745.1	-0.306544	0.665588	SPO2017	FeS assembly protein SufD
SPO2018	SPO_RS10240	WP_011047746.1	-0.0602648	0.940578	sufC	FeS assembly ATPase SufC
SPO2019	SPO_RS10245	WP_011047747.1	-0.522872	0.410475	SPO2019	exoV domain protein
SPO2020	SPO_RS10250	WP_011047748.1	-0.620144	0.338695	SPO2020	methyltransferase, FkbM family
SPO2021	SPO_RS10255	WP_011047749.1	-0.652045	0.327462	SPO2021	hypothetical protein
SPO2022	SPO_RS10260	WP_011047750.1	-0.955959	0.0477745	SPO2022	hypothetical protein
SPO2023	SPO_RS10265	WP_011047751.1	-0.41773	0.516039	sufB	FeS assembly protein SufB
SPO2024	SPO_RS10270	WP_044029217.1	-0.279536	0.677762	SPO2024	Aminotransferase
SPO2025	SPO_RS10275	WP_011047752.1	-0.180994	0.814766	SPO2025	iron-sulfur cluster assembly transcription factor IscR, putative
SPO2026	SPO_RS10280	WP_011047753.1	0.672596	0.235784	SPO2026	hypothetical protein
SPO2027	SPO_RS10285	WP_011047754.1	0.763006	0.183351	SPO2027	hypothetical protein
[truncated: 2,280 more rows]
